# Supplementary material for: Resistance to Multiple Soil-Borne Pathogens of the Pacific Northwest, USA Is Colocated in a Wheat Recombinant Inbred Line Population
Source: G3 (Bethesda). 2017 Feb 1;7(4):1109–16. doi: 10.1534/g3.116.038604 (PMC5386859; doi:10.1534/g3.116.038604)
Supplement: Supplementary file 1 [file 1109FileS1.xlsx]

## Sheet: Table S1
Table S1. Lsmean estimates from the linear models for each soil-borne pathogen trait assessed with ICIM mapping.
Entry	Fc-Score	Pn-Count	Pn-Score	Fl-Stunt	Tl-Stunt	Pt-Count	Pt-Score
LouAu004	3.0617	0.9966	2.8451	13.3864	15.655	7.7634	3.9555
LouAu009	3.7475	6.4659	3.6549	16.5609	17.9962	2.7816	3.0445
LouAu014	3.1306	7.1293	2.6549	5.6793	21.7235	NA	NA
LouAu015	2.8286	3.29	3.1549	21.2925	11.7318	4.1122	4.0445
LouAu020	2.8048	5.5007	4.1092	21.1105	3.0464	0.7539	5.0148
LouAu021	4.252	3.5027	2.8908	6.0996	28.698	4.0169	2.9852
LouAu025	3.3036	4.3512	4.1549	16.8886	18.8768	3.3604	3.0445
LouAu030	2.2569	4.4144	2.8451	8.2738	12.0948	7.8807	2.9555
LouAu031	3.3238	2.6435	3.1092	4.6719	12.1526	7.5569	3.0148
LouAu033	2.6265	5.0075	3.8908	20.0234	18.9298	7.715	3.9852
LouAu034	1.772	2.5426	3.4755	3.8858	11.968	3.3604	4.0445
LouAu035	1.9781	4.2152	2.3908	6.2337	14.6692	0.7055	2.1604
LouAu036	2.5265	6.3362	2.8451	17.0884	13.1987	NA	NA
LouAu040	2.6012	6.6351	3.3908	8.0418	15.6505	5.7194	2.1604
LouAu041	1.9338	2.9562	2.3908	17.4475	12.5334	5.9737	2.4852
LouAu042	2.472	5.8804	3.1549	20.6595	14.4513	4.0373	2.0445
LouAu044	2.3253	5.833	2.8451	21.4591	20.5674	6.5452	2.9555
LouAu045	1.5757	2.1903	2.1092	4.8398	16.3508	4.5717	2.0148
LouAu046	1.0703	5.9064	3.1092	9.7426	5.5035	2.1243	1.5148
LouAu051	2.6027	5.1968	3.1549	15.6865	26.7263	3.6403	3.5445
LouAu052	2.502	2.441	5.1549	15.4913	12.392	4.479	4.0445
LouAu053	3.3019	3.6714	2.3451	13.4177	18.6611	6.7663	3.9555
LouAu055	3.1182	2.0985	4.1549	3.4337	10.7234	6.2264	3.5445
LouAu057	2.672	5.1978	3.3908	5.1844	18.6678	5.1491	2.9852
LouAu058	3.0171	3.8829	4.1092	21.0526	15.6805	4.1384	4.0148
LouAu060	0.8031	6.0343	2.3908	11.2407	13.9106	NA	NA
LouAu063	2.7951	0.9966	3.8451	19.0767	10.7101	8.0931	3.4555
LouAu070	0.8998	5.6311	3.6549	6.139	9.2281	7.745	5.279
LouAu071	2.5007	3.3007	1.3908	7.176	13.8729	7.0195	2.4852
LouAu073	2.201	6.5714	3.1092	13.4189	29.6164	NA	NA
LouAu074	2.8521	5.9955	3.3451	7.5061	19.5513	5.9682	3.9555
LouAu078	3.572	4.895	3.1549	3.6171	11.2944	NA	NA
LouAu079	3.476	4.4348	3.1549	18.806	24.5698	5.4826	4.0445
LouAu080	1.9781	4.0894	4.1549	15.0528	19.1781	4.9337	4.5445
LouAu082	2.6327	5.2515	2.3908	26.8145	9.9304	5.325	2.9852
LouAu083	2.1107	7.6069	3.8451	15.1852	15.8113	NA	NA
LouAu086	2.5823	8.0159	3.6092	17.6794	27.7395	NA	NA
LouAu088	3.1196	4.2671	2.6549	7.7072	12.3397	5.5226	2.5445
LouAu092	2.5915	4.4144	1.8451	8.4583	17.9042	6.9781	2.4555
LouAu095	2.5687	7.9508	2.8451	6.4869	18.3492	NA	NA
LouAu102	1.6412	4.865	2.3908	NA	NA	NA	NA
LouAu104	1.7963	6.7432	2.8451	7.9091	10.7547	8.0959	2.1604
LouAu107	3.376	4.7882	3.1092	6.7514	20.7745	6.0222	3.0148
LouAu111	2.353	1.7601	2.6549	10.5378	11.9194	0.6196	2.0445
LouAu112	2.5968	6.2134	2.3451	19.0869	16.6182	NA	NA
LouAu115	3.4281	5.1317	4.1092	19.8574	19.9733	0.7539	5.0148
LouAu116	3.0147	4.665	3.3908	9.8936	13.3266	5.2416	2.4852
LouAu122	2.0782	8.4339	4.7428	9.5775	20.7716	9.0766	2.1604
LouAu123	1.8007	1.8519	2.1092	17.0308	18.4842	6.5642	3.0148
LouAu124	1.3048	5.5203	2.1092	13.5236	15.4357	2.1243	2.5148
LouAu127	3.0701	3.0479	1.8451	5.0442	12.8085	2.8181	1.9555
LouAu129	1.5945	2.0985	2.6549	13.1956	12.3251	2.3284	2.5445
LouAu131	1.0056	5.6645	1.3908	19.401	8.7989	0.6324	3.9852
LouAu136	3.0031	6.193	2.3451	12.7879	23.0062	4.3898	2.4555
LouAu142	1.7027	4.5789	1.7428	21.0004	14.6301	6.7503	2.6905
LouAu147	2.0205	4.7568	1.8451	16.6155	8.7667	7.2074	2.4555
LouAu148	2.3352	4.5226	2.3908	15.0045	27.2762	6.0739	2.9852
LouAu150	3.3579	3.1305	2.6549	8.206	10.6053	5.8494	2.5445
LouAu151	1.8646	4.3512	2.6549	10.0188	10.1723	0.6196	5.0445
LouAu153	3.1344	6.1518	3.1549	11.1723	10.776	6.8546	4.279
LouAu155	1.8823	2.7055	1.3451	7.6921	21.6928	7.9546	3.4555
LouAu156	2.6286	7.0052	3.8908	5.0147	9.407	4.735	2.9852
LouAu157	2.0286	6.8526	2.3451	10.8636	14.2068	NA	NA
LouAu169	1.7027	4.8731	2.3908	13.4026	21.0733	4.8799	2.4852
LouAu172	4.1434	6.3569	2.7428	4.1738	26.9983	6.4416	3.4362
LouAu180	1.8072	6.544	3.3908	9.41	19.6274	NA	NA
LouAu184	2.772	4.7629	2.3451	17.2411	11.9091	0.7667	2.4555
LouAu186	1.6242	4.1559	2.6549	17.0437	22.6877	4.0373	4.0445
LouAu187	2.0327	4.9286	3.6092	7.7362	15.6434	5.9838	3.5148
LouAu189	4.3741	4.9904	3.1092	8.5412	20.997	5.8116	3.0148
LouAu190	3.0617	7.1492	3.3908	24.424	12.9547	6.0549	3.1604
LouAu191	2.0586	5.0397	2.6092	14.475	6.0078	3.4947	2.0148
LouAu192	1.501	5.2411	2.6092	12.045	15.2843	4.5716	2.0148
LouAu193	2.3931	3.7607	2.6092	NA	NA	6.1553	2.0148
LouAu196	1.9987	0.8321	2.9473	17.4121	17.3654	2.5413	2.4852
LouAu203	1.476	1.8519	2.1092	NA	NA	6.1294	2.5148
LouAu206	3.5306	4.7956	2.1092	6.1646	12.9145	3.4947	3.0148
LouAu207	2.5238	5.9963	2.6092	6.03	11.3622	6.4339	1.279
LouAu208	1.1544	3.0275	1.6092	10.8636	18.2922	2.1243	2.0148
LouAu209	1.9072	5.6253	3.6549	12.5219	21.2847	0.6196	3.0445
LouAu212	3.2286	3.1192	3.1092	15.0915	27.7956	6.6529	3.5148
LouAu213	2.3741	6.2132	3.8908	9.9708	16.155	6.1433	4.9852
LouAu214	1.6532	0.9049	2.8908	8.2996	22.629	6.2866	1.9852
LouAu219	2.4741	2.8442	3.1549	18.0349	20.4202	5.4112	3.0445
LouAu220	1.7277	4.9833	2.6549	4.4863	7.279	3.3604	3.0445
LouAu222	1.7242	3.4118	3.3908	5.5651	9.0883	3.4851	2.4852
LouAu223	0.9277	4.4279	3.6549	9.1174	21.4997	4.4373	2.0445
LouAu224	2.9748	4.2991	2.1092	8.5071	17.7975	7.825	4.0148
LouAu229	1.0361	0.9966	1.3451	14.5885	11.028	4.765	2.9555
LouAu231	1.7577	3.3593	1.8908	8.0807	5.9854	0.6324	1.9852
LouAu235	1.2259	5.6186	3.6092	16.5576	10.6127	NA	NA
LouAu238	1.9072	2.8773	3.1092	4.7336	12.8166	4.8227	2.5148
LouAu240	1.7007	6.9613	1.8451	12.6206	15.6537	3.5076	2.9555
LouAu241	2.6873	3.2195	3.4755	7.7306	18.0056	4.0373	2.0445
LouAu244	2.5051	3.705	3.8908	6.8157	16.9699	4.3803	2.9852
LouAu245	2.172	4.1319	2.3908	18.0042	3.5845	4.0501	2.9852
LouAu249	2.4557	5.8985	1.8908	10.5175	16.2016	5.1378	2.9852
LouAu254	2.7532	4.8143	1.8451	9.4865	19.6429	7.7855	2.4555
LouAu256	4.3553	5.8038	3.3451	7.8754	7.7589	0.7667	2.9555
LouAu259	1.4096	5.9649	3.6549	NA	NA	5.6335	4.0445
LouAu260	2.4446	5.2125	3.8451	20.406	12.4745	5.6218	3.9555
LouAu262	2.4617	3.2342	3.3908	15.3818	16.4367	6.4543	3.4852
LouAu263	3.9661	7.5099	2.8451	15.3966	17.1666	NA	NA
LouAu266	3.1105	7.0124	3.3451	17.7446	23.3269	NA	NA
LouAu270	1.9051	2.3321	2.1092	13.1075	14.0005	4.3903	1.5148
LouAu271	2.9363	2.9359	2.1092	14.1777	21.7711	2.6627	2.5148
LouAu272	3.0908	6.3693	2.6092	20.0189	21.0321	4.1716	2.0148
LouAu273	3.9312	6.9519	2.8908	22.617	19.9629	NA	NA
LouAu276	1.864	6.4808	3.1092	5.6374	13.976	5.9496	3.0148
LouAu277	3.1781	4.1559	2.1549	12.7385	13.1779	0.6196	5.0445
LouAu279	3.372	5.3006	2.3451	8.5274	11.5874	0.7667	2.9555
LouAu280	1.968	6.3874	2.3451	17.8545	14.3668	NA	NA
LouAu281	2.2272	6.4008	3.1092	10.1622	25.9402	NA	NA
LouAu287	3.8661	4.8044	3.6549	6.5138	15.8803	4.7222	3.0445
LouAu290	3.172	3.5945	3.3451	14.7217	22.9223	4.462	3.4555
LouAu291	3.1741	4.4944	3.1549	6.729	17.556	6.6821	3.0445
LouAu292	1.9027	5.352	2.8908	11.4154	10.8165	5.6179	3.4852
LouAu296	2.371	8.3794	2.3451	6.842	13.9024	NA	NA
LouAu299	1.4844	4.8731	1.8908	5.9366	12.7955	0.6324	2.9852
LouAu300	1.5987	3.7047	3.1092	5.1081	7.5429	4.0439	2.5148
LouAu302	2.0031	3.8525	2.9473	10.7831	7.1953	3.7872	2.9555
LouAu306	2.5423	7.6807	4.6092	5.327	15.7129	NA	NA
LouAu309	3.3681	7.02	2.3451	12.9388	17.2297	0.7667	1.4555
LouAu314	2.872	5.3034	2.8451	13.64	14.7301	5.9247	2.9555
LouAu318	3.772	5.8425	3.1549	5.9783	20.8601	5.4747	3.0445
LouAu319	3.2031	4.9582	2.8451	13.3665	14.8343	3.3212	2.4555
LouAu320	2.3684	6.7616	2.3908	6.0561	10.7898	7.9137	3.1604
LouAu321	4.376	2.7865	3.6092	6.6153	21.9392	3.9771	4.5148
LouAu324	1.5594	6.6121	1.8451	7.0721	10.6204	4.8694	2.9555
LouAu326	2.9072	5.4089	2.6092	NA	NA	0.7539	2.0148
LouAu328	1.2312	4.3332	2.3908	3.2344	18.7296	3.3732	2.9852
LouAu331	2.7757	5.3225	3.6092	8.1563	11.6359	6.9441	3.279
LouAu334	2.4989	5.8309	2.1092	14.7167	15.3892	4.5716	3.0148
LouAu335	4.3647	0.9966	2.8451	2.2825	15.3688	4.5146	2.9555
LouAu338	1.6313	5.3551	1.8908	8.0081	18.2886	0.6324	2.9852
LouAu341	1.9279	2.0985	2.6549	12.0509	20.4523	4.0373	2.0445
LouAu345	1.7781	3.5629	3.1549	6.7365	16.0192	0.6196	4.0445
LouAu347	1.7239	5.3802	1.3451	6.2993	16.306	0.7667	1.9555
LouAu348	2.4007	1.5654	1.6549	15.4604	15.9358	3.3604	2.0445
LouAu350	1.4286	4.5226	1.8908	13.9165	13.359	3.3732	1.9852
LouAu351	3.1913	2.5328	2.6092	11.6787	24.0796	4.1876	2.5148
LouAu352	3.4285	0.9776	3.8343	4.043	13.9894	0.6324	4.9852
LouAu356	1.472	0.1983	3.4755	6.0456	7.6758	2.916	1.5148
LouAu357	2.2338	5.2455	3.1092	9.9485	19.3853	6.2805	4.5148
LouAu359	2.3306	6.2261	2.6092	NA	NA	NA	NA
LouAu360	1.7332	2.9562	2.8908	9.0346	9.0147	3.3732	2.9852
LouAu363	1.7027	6.3569	2.8908	6.4911	17.6909	NA	NA
LouAu366	2.2823	5.2638	2.7428	NA	NA	7.3414	3.1029
LouAu368	2.1741	5.8425	2.6549	NA	NA	4.0373	2.0445
LouAu374	2.3781	2.7855	2.6549	NA	NA	0.6196	2.0445
