# Supplementary material for: Resistance to Multiple Soil-Borne Pathogens of the Pacific Northwest, USA Is Colocated in a Wheat Recombinant Inbred Line Population
Source: G3 (Bethesda). 2017 Feb 1;7(4):1109–16. doi: 10.1534/g3.116.038604 (PMC5386859; doi:10.1534/g3.116.038604)
Supplement: Supplementary file 2 [file 1109FileS2.xlsx]

## Sheet: Table S2
Table S2. Linkage maps with corresponding chromosomes developed for the LouAu RIL populations with SSRs and Illumina 9K SNPs
Marker	Linkage Group	Chromosome	Position (cM)
IWA8212	1	1A	0
IWA6934	1	1A	4.93
IWA4538	1	1A	5.84
IWA3980	1	1A	8.67
IWA3405	1	1A	11.27
IWA6341	1	1A	13.71
IWA6624	1	1A	15.73
IWA339	1	1A	19.07
IWA3614	1	1A	19.28
IWA601	1	1A	22.99
IWA2314	1	1A	23.2
IWA2488	1	1A	26.68
IWA2490	1	1A	26.68
IWA3406	1	1A	27.42
IWA2703	1	1A	31.99
IWA163	1	1A	37.23
IWA7868	1	1A	40.03
IWA162	1	1A	42.67
IWA5174	1	1A	47.63
IWA3475	1	1A	54.04
IWA1594	1	1A	54.16
IWA3820	1	1A	54.26
IWA5277	1	1A	54.26
IWA3613	1	1A	54.28
IWA6378	1	1A	56.53
IWA1615	1	1A	59.07
IWA2152	1	1A	59.4
IWA6835	1	1A	59.94
IWA7577	1	1A	61.52
IWA3134	1	1A	61.61
IWA7018	1	1A	62.5
IWA7644	1	1A	63.47
IWA3477	1	1A	63.87
IWA7898	1	1A	64.31
IWA16	1	1A	64.67
IWA6756	1	1A	65.11
IWA1608	1	1A	65.17
IWA4117	1	1A	65.23
IWA4116	1	1A	65.79
IWA7173	1	1A	67.74
IWA5740	1	1A	67.85
IWA2995	1	1A	69.25
IWA5692	1	1A	69.65
IWA8070	1	1A	69.65
IWA7021	1	1A	72.2
IWA1307	1	1A	74.17
IWA6497	1	1A	74.17
IWA8473	1	1A	74.17
IWA2768	1	1A	74.62
IWA2629	1	1A	80.39
IWA8198	1	1A	80.5
IWA6622	1	1A	80.62
IWA6984	1	1A	80.92
IWA498	1	1A	81.16
IWA5031	1	1A	82.39
IWA8026	1	1A	82.58
IWA3806	1	1A	83.3
IWA3665	1	1A	83.34
IWA3955	1	1A	83.7
IWA3957	1	1A	83.7
IWA5010	1	1A	83.7
IWA5009	1	1A	83.7
IWA5011	1	1A	84.15
IWA3956	1	1A	84.6
IWA4577	1	1A	85.66
IWA3695	1	1A	85.69
IWA1279	1	1A	85.7
IWA3533	1	1A	85.7
IWA7945	1	1A	85.7
IWA4265	1	1A	85.71
IWA6031	1	1A	85.73
IWA5631	1	1A	86.05
IWA3532	1	1A	86.22
IWA6971	1	1A	86.4
IWA3528	1	1A	86.76
IWA42	1	1A	86.77
IWA6972	1	1A	86.77
IWA7065	1	1A	86.77
IWA2981	1	1A	87.54
IWA5268	1	1A	88.16
IWA2982	1	1A	88.22
IWA4576	1	1A	88.22
IWA7104	1	1A	88.22
IWA7328	1	1A	88.22
IWA7779	1	1A	88.23
IWA1078	1	1A	89.69
IWA1806	1	1A	89.69
IWA3160	1	1A	89.69
IWA5140	1	1A	89.76
IWA2762	1	1A	90.2
IWA4852	1	1A	90.79
IWA3538	1	1A	90.96
IWA3499	1	1A	91.48
IWA4797	1	1A	91.68
IWA6636	1	1A	91.72
IWA7505	1	1A	92.96
IWA8236	1	1A	92.96
IWA6887	1	1A	93.24
IWA2438	1	1A	93.5
IWA1991	1	1A	93.5
IWA4301	1	1A	93.51
IWA4302	1	1A	93.52
IWA8394	1	1A	93.52
IWA639	1	1A	93.6
IWA2651	1	1A	93.94
IWA4834	1	1A	94.4
IWA3686	1	1A	94.47
IWA3338	1	1A	94.58
IWA8035	1	1A	94.61
IWA5451	1	1A	94.68
IWA2851	1	1A	94.75
IWA5702	1	1A	95.13
IWA7413	1	1A	95.47
IWA7804	1	1A	95.47
IWA5350	1	1A	95.75
IWA5199	1	1A	96.07
IWA8034	1	1A	96.33
IWA4579	1	1A	96.33
IWA4510	1	1A	96.57
IWA5054	1	1A	96.86
IWA2070	1	1A	96.98
IWA5320	1	1A	97.02
IWA3766	1	1A	97.09
IWA2289	1	1A	97.18
IWA1811	1	1A	97.27
IWA3073	1	1A	103.19
IWA1482	1	1A	109.33
IWA8238	1	1A	109.33
IWA4775	1	1A	109.36
IWA8294	1	1A	109.38
IWA2337	1	1A	109.54
IWA2957	1	1A	110.05
IWA3534	1	1A	110.39
IWA1358	1	1A	111.25
IWA2849	1	1A	111.63
IWA8230	1	1A	111.76
IWA2057	1	1A	111.93
IWA4769	1	1A	112.11
IWA3249	1	1A	112.29
IWA3685	1	1A	112.56
IWA7385	1	1A	112.59
IWA3875	1	1A	112.71
IWA4376	1	1A	112.93
IWA1530	1	1A	113.07
IWA5226	1	1A	113.96
IWA4591	1	1A	113.98
IWA352	1	1A	114.03
IWA5109	1	1A	114.1
IWA8071	1	1A	114.2
IWA7713	1	1A	114.21
IWA3337	1	1A	114.35
IWA3442	1	1A	114.43
IWA3612	1	1A	114.5
IWA4466	1	1A	114.59
IWA4798	1	1A	114.59
IWA7716	1	1A	114.59
IWA3339	1	1A	114.67
IWA8116	1	1A	115.06
IWA2248	1	1A	115.11
IWA4508	1	1A	115.13
IWA2615	1	1A	115.14
IWA4509	1	1A	115.14
IWA6260	1	1A	115.14
IWA948	1	1A	115.22
IWA5134	1	1A	115.33
IWA5135	1	1A	115.33
IWA5133	1	1A	115.87
IWA4578	1	1A	116.68
IWA2847	1	1A	117.02
IWA5636	1	1A	117.43
IWA764	1	1A	117.6
IWA2850	1	1A	117.69
IWA3740	1	1A	118.18
IWA2852	1	1A	119.47
IWA2247	1	1A	119.71
IWA2853	1	1A	119.8
IWA2456	1	1A	120.17
IWA8440	1	1A	120.69
IWA4417	1	1A	121.19
IWA4704	1	1A	121.83
IWA2854	1	1A	122.46
IWA4555	1	1A	123.05
IWA4974	1	1A	123.3
IWA3147	1	1A	123.72
IWA3898	1	1A	123.97
IWA5194	1	1A	124.06
IWA7439	1	1A	124.19
IWA3020	1	1A	124.25
IWA3952	1	1A	124.44
IWA5300	1	1A	125.34
IWA5509	1	1A	125.93
IWA3690	1	1A	126.37
IWA6942	1	1A	127.78
IWA4286	1	1A	127.78
IWA3689	1	1A	127.79
IWA4020	1	1A	127.83
IWA2871	1	1A	128.01
IWA8615	1	1A	128.85
IWA3346	1	1A	129.01
IWA3347	1	1A	129.13
IWA7421	1	1A	129.58
IWA2656	1	1A	129.68
IWA1580	1	1A	129.8
IWA3115	1	1A	130.1
IWA2655	1	1A	130.36
IWA2922	1	1A	130.62
IWA2921	1	1A	130.63
IWA710	1	1A	130.66
IWA1450	1	1A	131.49
IWA8307	1	1A	131.93
IWA3398	1	1A	132.78
IWA3399	1	1A	133.4
IWA5080	1	1A	133.41
IWA164	1	1A	136.45
IWA6441	1	1A	151.58
IWA1388	1	1A	152.83
IWA7377	1	1A	152.84
IWA1387	1	1A	153.26
IWA4008	1	1A	154.89
IWA7050	1	1A	154.89
IWA8543	2	1B	0
IWA4031	2	1B	5.19
IWA6663	2	1B	5.19
IWA7141	2	1B	5.19
barc188	2	1B	13.81
barc81	2	1B	19.59
IWA5186	2	1B	29.92
IWA7037	2	1B	31.32
IWA858	2	1B	31.49
IWA2308	2	1B	32.45
IWA2411	2	1B	33.12
IWA2989	2	1B	36.39
IWA4091	2	1B	46.85
IWA2041	2	1B	46.89
IWA4090	2	1B	47.3
IWA4939	2	1B	47.86
IWA2040	2	1B	47.91
IWA2890	2	1B	48.08
IWA4702	2	1B	48.24
IWA7040	2	1B	48.46
IWA4940	2	1B	48.53
IWA2889	2	1B	48.58
IWA4703	2	1B	48.64
IWA6479	2	1B	48.69
IWA2626	2	1B	51.57
IWA4139	2	1B	53.21
IWA5070	2	1B	54.19
IWA6134	2	1B	54.54
IWA4089	2	1B	54.56
IWA5779	2	1B	56.46
IWA4680	2	1B	56.46
IWA1005	2	1B	56.7
IWA775	2	1B	57.23
IWA4681	2	1B	57.55
IWA573	2	1B	57.77
IWA540	2	1B	57.95
IWA1959	2	1B	58.42
IWA515	2	1B	58.43
IWA4361	2	1B	62.15
IWA3684	2	1B	62.16
barc61	2	1B	67.04
IWA1890	2	1B	72.9
IWA2315	2	1B	72.9
IWA946	2	1B	73.54
IWA2861	2	1B	76.32
IWA7787	2	1B	76.56
IWA854	2	1B	76.64
IWA5076	2	1B	76.75
IWA270	2	1B	79.75
IWA4316	2	1B	79.85
IWA7836	2	1B	80.35
IWA6107	2	1B	80.62
IWA2254	2	1B	81
IWA460	2	1B	81.33
IWA3945	2	1B	81.55
IWA269	2	1B	82.84
IWA554	2	1B	83.77
IWA1680	2	1B	84.6
IWA3057	2	1B	85.16
IWA5278	2	1B	86.22
IWA2554	2	1B	86.22
IWA491	2	1B	87.1
IWA6674	2	1B	87.77
IWA4197	2	1B	89.15
IWA890	2	1B	89.15
IWA190	2	1B	89.86
IWA6684	2	1B	90.37
IWA189	2	1B	90.39
IWA4198	2	1B	90.87
IWA6073	2	1B	91.33
IWA6758	2	1B	91.33
IWA7594	2	1B	91.53
IWA7720	2	1B	92.98
IWA7721	2	1B	92.98
IWA5561	2	1B	93.14
IWA5665	2	1B	93.33
IWA7375	2	1B	93.48
IWA378	2	1B	95.11
IWA213	2	1B	95.11
IWA44	2	1B	96.22
IWA3587	2	1B	98.43
IWA3502	2	1B	98.54
IWA7722	2	1B	98.72
IWA7723	2	1B	98.72
IWA1109	2	1B	98.73
IWA4811	2	1B	99.7
IWA2517	2	1B	100.28
IWA5664	2	1B	100.3
IWA8082	2	1B	104.61
IWA2221	2	1B	104.73
IWA7119	2	1B	104.73
IWA6063	2	1B	104.87
IWA793	2	1B	105.18
IWA5348	2	1B	105.75
IWA8081	2	1B	106.28
IWA792	2	1B	106.29
IWA5304	2	1B	111.84
IWA7343	2	1B	112.06
IWA1302	2	1B	112.31
IWA3295	2	1B	116.46
IWA5546	2	1B	116.46
IWA2073	2	1B	116.46
IWA6634	2	1B	120.27
IWA3620	2	1B	120.3
IWA1841	2	1B	123.63
IWA284	2	1B	123.63
IWA1451	2	1B	123.63
IWA5681	2	1B	123.63
IWA7219	2	1B	123.63
IWA8338	2	1B	123.63
IWA1885	2	1B	127.01
IWA7737	2	1B	127.85
IWA4975	2	1B	127.85
IWA4389	2	1B	132.39
IWA6890	2	1B	135.52
IWA8619	2	1B	135.96
IWA7977	2	1B	136.58
IWA6581	2	1B	139.6
IWA7234	2	1B	139.9
IWA3631	2	1B	142.75
IWA2197	2	1B	144.13
IWA3837	2	1B	145.36
IWA5987	2	1B	145.36
IWA6886	2	1B	145.36
IWA1948	2	1B	161.18
IWA361	2	1B	161.62
IWA1947	2	1B	166.84
IWA7480	2	1B	166.88
IWA8557	2	1B	169.59
IWA2282	2	1B	170.03
wmc429	3	1D	0
IWA57	3	1D	19.74
IWA1221	3	1D	20.32
IWA1192	3	1D	20.68
IWA1193	3	1D	20.7
IWA165	3	1D	21.04
IWA830	3	1D	21.77
IWA642	3	1D	21.77
IWA362	3	1D	22.96
IWA980	3	1D	22.99
IWA5690	3	1D	24.61
IWA5691	3	1D	24.63
IWA1572	3	1D	25.38
IWA1544	3	1D	30.23
IWA4645	3	1D	48.84
IWA7533	3	1D	49.3
wmc336	3	1D	50.62
IWA713	3	1D	52.6
IWA4716	3	1D	52.92
IWA5372	3	1D	57.27
IWA7797	3	1D	58.32
IWA817	3	1D	59.06
IWA6500	3	1D	67.05
IWA7276	4	2A	0
IWA3280	4	2A	7.83
IWA6477	4	2A	8.22
IWA6478	4	2A	8.22
IWA4385	4	2A	13.23
IWA4830	4	2A	14.08
IWA6250	4	2A	17.25
IWA2731	4	2A	32.21
IWA630	4	2A	32.44
IWA2067	4	2A	32.79
IWA8424	4	2A	32.81
IWA3193	4	2A	41.15
IWA2005	4	2A	42.17
IWA5495	4	2A	42.17
IWA5824	4	2A	42.17
IWA2007	4	2A	43.39
IWA562	4	2A	43.87
IWA2006	4	2A	43.94
IWA5793	4	2A	43.96
IWA991	4	2A	43.96
IWA1597	4	2A	47.62
IWA5272	4	2A	52.64
IWA5273	4	2A	52.7
IWA574	4	2A	56.08
IWA309	4	2A	56.61
IWA2604	4	2A	56.72
IWA5219	4	2A	57.3
IWA7969	4	2A	57.82
IWA5188	4	2A	58.29
IWA5744	4	2A	58.69
IWA7569	4	2A	59.23
IWA588	4	2A	60.98
IWA2537	4	2A	61.57
IWA5303	4	2A	62.74
IWA5550	4	2A	62.75
IWA3653	4	2A	62.89
IWA7464	4	2A	63.14
IWA2948	4	2A	63.19
IWA5302	4	2A	63.23
IWA1202	4	2A	63.45
IWA528	4	2A	65.94
IWA5549	4	2A	67.18
IWA3086	4	2A	67.2
IWA5293	4	2A	68.93
IWA7531	4	2A	68.93
IWA4815	4	2A	68.93
IWA6593	4	2A	68.94
IWA5993	4	2A	68.94
IWA5540	4	2A	70.45
IWA2549	4	2A	70.74
IWA1252	4	2A	70.92
IWA336	4	2A	70.92
IWA673	4	2A	71.28
IWA7075	4	2A	71.28
IWA6734	4	2A	71.36
IWA1122	4	2A	71.78
IWA5378	4	2A	72.8
IWA533	4	2A	73.22
IWA534	4	2A	73.42
IWA2758	4	2A	73.46
IWA3007	4	2A	74.62
IWA5870	4	2A	74.67
IWA4623	4	2A	74.96
IWA5569	4	2A	75.76
IWA3380	4	2A	76.41
IWA2962	4	2A	76.95
IWA2971	4	2A	76.95
IWA7001	4	2A	77.41
IWA6874	4	2A	77.65
IWA4627	4	2A	78.04
IWA2296	4	2A	78.56
IWA5425	4	2A	78.64
IWA3819	4	2A	79.18
IWA2654	4	2A	79.73
IWA1579	4	2A	79.95
IWA1937	4	2A	80.16
IWA864	4	2A	80.73
IWA7837	4	2A	81.02
IWA2648	4	2A	81.35
IWA8016	4	2A	81.56
IWA6264	4	2A	81.78
IWA5715	4	2A	82.31
IWA1496	4	2A	82.31
IWA3946	4	2A	82.31
IWA972	4	2A	82.5
IWA1370	4	2A	82.67
IWA7683	4	2A	82.67
IWA3255	4	2A	82.75
IWA7548	4	2A	83.16
IWA3431	4	2A	83.21
IWA1369	4	2A	83.27
IWA6991	4	2A	83.39
IWA1103	4	2A	83.48
IWA3427	4	2A	83.57
IWA4322	4	2A	83.64
IWA8015	4	2A	83.74
IWA1936	4	2A	84.06
IWA5362	4	2A	84.28
IWA1932	4	2A	84.54
IWA5406	4	2A	84.66
IWA2520	4	2A	84.96
IWA1008	4	2A	85.19
IWA895	4	2A	85.43
IWA8210	4	2A	85.5
IWA4628	4	2A	86.2
IWA2831	4	2A	86.87
IWA1371	4	2A	86.88
IWA8130	4	2A	87.84
IWA8328	4	2A	89.38
IWA581	4	2A	89.63
IWA690	4	2A	90.03
IWA2245	4	2A	91.44
IWA1256	4	2A	91.61
IWA424	4	2A	93
gwm275	4	2A	98.85
gwm339	4	2A	99.25
IWA1407	5	2B	0
IWA6070	5	2B	8.59
IWA3328	5	2B	8.81
IWA6364	5	2B	14.78
IWA2312	5	2B	19.2
IWA5753	5	2B	19.68
IWA3081	5	2B	20
IWA3080	5	2B	20
IWA5916	5	2B	20.01
IWA7567	5	2B	20.15
IWA3329	5	2B	20.24
IWA607	5	2B	20.38
IWA608	5	2B	20.6
IWA8182	5	2B	20.84
IWA4720	5	2B	21.36
IWA4642	5	2B	22.44
IWA1763	5	2B	23.05
IWA7076	5	2B	23.39
IWA168	5	2B	23.77
IWA5147	5	2B	23.84
IWA429	5	2B	24.06
IWA3126	5	2B	24.18
IWA1914	5	2B	26.17
IWA2673	5	2B	27.16
IWA6308	5	2B	27.16
IWA6547	5	2B	27.31
IWA6554	5	2B	27.99
IWA6462	5	2B	29.41
IWA5464	5	2B	30.15
IWA6135	5	2B	30.83
IWA8344	5	2B	31.67
IWA2980	5	2B	32.98
IWA905	5	2B	37.76
IWA4605	5	2B	43.13
IWA8244	5	2B	43.67
IWA6209	5	2B	44.15
IWA1981	5	2B	45.46
IWA1980	5	2B	45.72
IWA2344	5	2B	45.72
IWA2714	5	2B	45.72
IWA2766	5	2B	45.72
IWA3861	5	2B	45.72
IWA3862	5	2B	45.72
IWA535	5	2B	45.72
IWA6918	5	2B	45.72
IWA7520	5	2B	45.72
IWA5436	5	2B	46.26
IWA4100	5	2B	46.32
IWA1129	5	2B	51.29
IWA777	5	2B	51.29
IWA869	5	2B	51.29
IWA874	5	2B	51.29
IWA1229	5	2B	51.29
IWA1177	5	2B	51.41
IWA1131	5	2B	51.55
IWA1188	5	2B	51.67
IWA1128	5	2B	51.92
IWA1102	5	2B	52.1
IWA1127	5	2B	52.4
IWA1237	5	2B	52.71
IWA776	5	2B	52.92
IWA1145	5	2B	53.13
IWA169	5	2B	53.13
IWA170	5	2B	53.13
IWA5149	5	2B	54.03
IWA6819	5	2B	54.77
IWA4983	5	2B	55.33
IWA4984	5	2B	55.61
IWA2977	5	2B	55.88
IWA3213	5	2B	56.01
IWA6818	5	2B	56.18
IWA5059	5	2B	56.45
IWA7951	5	2B	57.29
IWA3621	5	2B	58.34
IWA6875	5	2B	58.92
IWA771	5	2B	60.66
IWA829	5	2B	60.71
IWA1130	5	2B	60.74
IWA8517	5	2B	62.94
barc18	5	2B	63.73
IWA2543	5	2B	68
IWA5653	5	2B	68.17
IWA2464	5	2B	68.82
IWA7420	5	2B	69.03
IWA4136	5	2B	69.33
IWA433	5	2B	69.35
IWA8454	5	2B	69.44
IWA7499	5	2B	69.49
IWA7146	5	2B	69.54
IWA5926	5	2B	69.58
IWA3453	5	2B	69.61
IWA2544	5	2B	69.72
IWA7524	5	2B	69.82
IWA5091	5	2B	70.06
IWA5600	5	2B	70.1
IWA6000	5	2B	70.11
IWA5654	5	2B	70.12
IWA5927	5	2B	70.22
IWA2465	5	2B	70.33
IWA3452	5	2B	70.75
IWA8227	5	2B	71.17
IWA3889	5	2B	71.17
IWA4134	5	2B	71.17
IWA5090	5	2B	71.17
IWA5659	5	2B	71.17
IWA7215	5	2B	71.17
IWA742	5	2B	71.17
IWA4822	5	2B	71.61
IWA4982	5	2B	71.83
IWA4106	5	2B	72
IWA550	5	2B	72.14
IWA5983	5	2B	72.19
IWA6921	5	2B	72.28
IWA8112	5	2B	72.33
IWA7015	5	2B	72.4
IWA5256	5	2B	72.78
IWA6966	5	2B	72.94
IWA5168	5	2B	73
IWA4541	5	2B	73.63
IWA6265	5	2B	73.77
IWA3840	5	2B	74.24
IWA4107	5	2B	74.35
IWA6948	5	2B	74.42
IWA6607	5	2B	74.64
IWA8368	5	2B	74.83
IWA2349	5	2B	75.07
IWA5794	5	2B	75.15
IWA2081	5	2B	75.25
IWA671	5	2B	75.36
IWA3942	5	2B	75.37
IWA2236	5	2B	75.51
IWA7195	5	2B	75.67
IWA4517	5	2B	75.85
IWA5017	5	2B	75.86
IWA586	5	2B	75.87
IWA587	5	2B	75.87
IWA5077	5	2B	76
IWA7684	5	2B	76.07
IWA6216	5	2B	76.26
barc1064	5	2B	83.91
IWA411	5	2B	94.83
IWA4853	5	2B	100.39
IWA6969	5	2B	100.39
IWA5525	5	2B	100.84
IWA8631	5	2B	101.25
IWA539	5	2B	101.29
IWA778	5	2B	101.56
IWA780	5	2B	101.83
IWA5547	5	2B	102.29
IWA6175	5	2B	102.97
IWA2955	5	2B	107.94
IWA2559	5	2B	108.3
IWA3785	5	2B	108.3
IWA3786	5	2B	108.3
IWA5846	5	2B	108.3
IWA7449	5	2B	108.3
IWA426	5	2B	110.95
IWA427	5	2B	110.95
IWA6169	5	2B	114.18
IWA7825	5	2B	116.69
IWA2237	5	2B	116.89
IWA2189	5	2B	116.89
IWA1304	5	2B	117.42
IWA6453	5	2B	118.05
IWA1305	5	2B	118.24
IWA833	5	2B	121.15
IWA2924	5	2B	121.47
IWA4956	5	2B	121.49
IWA6093	5	2B	121.84
IWA3823	5	2B	124.7
IWA8478	5	2B	125.68
IWA5051	5	2B	128.83
IWA4096	5	2B	131.65
IWA8406	5	2B	132.75
IWA8449	5	2B	135.27
IWA1599	5	2B	135.32
IWA3010	5	2B	135.43
IWA8534	5	2B	135.52
IWA1822	5	2B	135.61
IWA3714	5	2B	135.68
IWA5810	5	2B	142.84
IWA3938	5	2B	147.45
IWA1076	5	2B	147.6
IWA7640	5	2B	147.61
IWA4130	5	2B	147.77
IWA1040	5	2B	147.94
IWA7652	5	2B	148.41
IWA4866	5	2B	148.7
IWA3935	5	2B	153.51
IWA1389	5	2B	153.87
IWA544	5	2B	153.89
IWA4890	5	2B	155.6
IWA4948	5	2B	156.15
IWA6705	6	2D.1	0
IWA552	6	2D.1	14.09
IWA4666	6	2D.1	16.94
gwm320	6	2D.1	25.46
IWA8487	7	2D.2	0
IWA5637	7	2D.2	6.77
IWA5542	7	2D.2	7.19
IWA2961	7	2D.2	7.56
IWA2722	7	2D.2	12.86
IWA609	7	2D.2	32.23
IWA3248	7	2D.2	34.18
IWA7418	7	2D.2	34.57
IWA2415	7	2D.2	36.2
IWA1975	7	2D.2	36.23
IWA2414	7	2D.2	36.23
gwm484	7	2D.2	47.8
barc168	7	2D.2	57.19
IWA927	7	2D.2	69.62
IWA760	7	2D.2	71.35
barc57	8	3A.1	0
barc294	8	3A.1	4.63
IWA1270	8	3A.1	12.8
IWA4581	8	3A.1	17.11
IWA1269	8	3A.1	17.16
IWA2737	8	3A.1	24.3
IWA2738	8	3A.1	24.3
IWA8280	8	3A.1	24.3
IWA8587	8	3A.1	24.32
IWA7861	8	3A.1	28.77
IWA7259	8	3A.1	35.29
IWA851	8	3A.1	38.64
IWA8127	8	3A.1	40.03
IWA3939	8	3A.1	48.72
IWA8105	8	3A.1	48.72
IWA8106	8	3A.1	48.72
barc356	9	3A.2	0
IWA1308	9	3A.2	9.44
IWA5039	9	3A.2	9.44
IWA7064	9	3A.2	10.15
IWA177	9	3A.2	10.25
IWA6334	9	3A.2	11.48
IWA5444	9	3A.2	11.83
IWA2519	9	3A.2	12.37
IWA5763	9	3A.2	12.54
IWA4451	9	3A.2	12.63
IWA2716	9	3A.2	12.77
IWA8526	9	3A.2	12.77
IWA6877	9	3A.2	16.67
IWA1972	9	3A.2	17.37
IWA4334	9	3A.2	20.99
IWA4335	9	3A.2	21.41
IWA4333	9	3A.2	21.87
IWA7552	9	3A.2	21.88
IWA443	9	3A.2	24.62
IWA899	9	3A.2	27.93
IWA2154	9	3A.2	29.01
IWA1377	9	3A.2	29.97
IWA3999	9	3A.2	31.39
IWA5994	9	3A.2	31.39
IWA8621	9	3A.2	31.39
IWA3250	9	3A.2	32.12
IWA4110	9	3A.2	32.68
IWA5579	9	3A.2	33.5
IWA5315	9	3A.2	34.17
IWA4707	9	3A.2	34.42
IWA5973	9	3A.2	34.62
IWA7541	9	3A.2	35.39
IWA3512	9	3A.2	36.14
IWA1701	9	3A.2	36.42
IWA1700	9	3A.2	37.33
IWA1536	9	3A.2	37.65
IWA5578	9	3A.2	37.76
IWA1762	9	3A.2	37.85
IWA4794	9	3A.2	37.87
IWA7150	9	3A.2	42.01
IWA1983	9	3A.2	42.87
IWA3771	9	3A.2	43.61
IWA1605	9	3A.2	43.7
IWA3772	9	3A.2	44.37
IWA7970	9	3A.2	44.78
IWA7817	9	3A.2	44.93
IWA3600	9	3A.2	44.98
IWA7891	9	3A.2	45.01
IWA6907	9	3A.2	45.22
IWA5285	9	3A.2	46.46
IWA1604	9	3A.2	47.68
IWA4001	9	3A.2	47.69
IWA2925	9	3A.2	47.69
IWA4930	9	3A.2	47.71
IWA7564	9	3A.2	47.75
IWA6914	9	3A.2	47.88
IWA1982	9	3A.2	48.06
IWA1507	9	3A.2	48.25
IWA7440	9	3A.2	52.14
IWA7441	9	3A.2	52.35
IWA5849	9	3A.2	55.46
IWA5312	9	3A.2	55.47
IWA1998	9	3A.2	55.64
IWA5314	9	3A.2	55.82
IWA5313	9	3A.2	55.83
IWA73	9	3A.2	56.33
IWA2750	9	3A.2	56.89
IWA2751	9	3A.2	57.49
IWA3930	9	3A.2	57.73
IWA7476	9	3A.2	57.86
IWA4917	9	3A.2	57.93
IWA5332	9	3A.2	57.96
IWA7114	9	3A.2	57.96
IWA1887	9	3A.2	57.97
IWA7826	9	3A.2	57.98
IWA4922	9	3A.2	58.15
IWA1713	9	3A.2	58.32
IWA3931	9	3A.2	58.54
IWA1378	9	3A.2	59.18
IWA4912	9	3A.2	62.21
IWA4913	9	3A.2	62.49
IWA2156	9	3A.2	62.76
IWA6483	9	3A.2	63.09
IWA5164	9	3A.2	63.12
IWA143	9	3A.2	63.12
IWA7012	9	3A.2	63.12
IWA4397	9	3A.2	63.46
IWA8405	9	3A.2	63.81
IWA7415	9	3A.2	63.96
IWA8577	9	3A.2	64.11
IWA3156	9	3A.2	64.31
IWA8388	9	3A.2	64.54
IWA1422	9	3A.2	64.82
IWA250	9	3A.2	67.76
IWA1999	9	3A.2	68.31
IWA5311	9	3A.2	69.14
IWA132	9	3A.2	70.14
IWA4053	9	3A.2	84.44
IWA7696	9	3A.2	90.65
IWA2362	9	3A.2	104.77
IWA855	9	3A.2	104.77
IWA3111	9	3A.2	104.78
IWA1611	9	3A.2	105.21
IWA1187	10	3B	0
IWA716	10	3B	1.92
IWA7342	10	3B	16.07
IWA5618	10	3B	20.93
IWA4625	10	3B	21.3
IWA4624	10	3B	21.32
IWA280	10	3B	23.67
IWA663	10	3B	24.33
IWA3983	10	3B	26.96
IWA8460	10	3B	29.84
IWA748	10	3B	30.88
IWA747	10	3B	32.15
IWA3904	10	3B	33.73
IWA6920	10	3B	34.12
IWA3974	10	3B	34.66
IWA1458	10	3B	35.02
IWA3150	10	3B	35.48
IWA3149	10	3B	35.9
IWA6919	10	3B	35.91
IWA6192	10	3B	36.15
IWA3725	10	3B	36.53
IWA3726	10	3B	36.84
IWA6482	10	3B	37.12
IWA4838	10	3B	37.17
IWA4575	10	3B	37.19
IWA6244	10	3B	43.39
IWA5396	10	3B	47.05
IWA6201	10	3B	47.05
IWA3117	10	3B	47.96
IWA5977	10	3B	49.6
IWA8326	10	3B	50.27
IWA4040	10	3B	55.6
IWA3788	10	3B	57.66
IWA7860	10	3B	58.57
IWA2662	10	3B	59.6
IWA4054	10	3B	59.97
IWA2663	10	3B	60.28
IWA3426	10	3B	63.03
IWA6632	10	3B	63.03
IWA347	10	3B	65.56
IWA4843	10	3B	66.02
IWA5325	10	3B	66.21
IWA2119	10	3B	67.69
IWA4039	10	3B	68.09
IWA5770	10	3B	73.45
IWA6655	10	3B	73.68
IWA5814	10	3B	76.72
IWA2622	10	3B	76.73
IWA377	10	3B	76.73
IWA629	10	3B	76.74
IWA2492	10	3B	77.74
IWA5880	10	3B	77.74
IWA211	10	3B	78.84
IWA5351	10	3B	79.64
IWA6279	10	3B	79.69
barc1111	10	3B	85.48
IWA210	10	3B	90.49
IWA1898	10	3B	95.7
IWA464	10	3B	95.71
IWA6300	10	3B	100.56
IWA6086	10	3B	100.57
IWA4235	10	3B	100.91
IWA1383	10	3B	102.6
IWA3000	10	3B	103.68
IWA5613	10	3B	105.03
IWA4236	10	3B	106.78
IWA4195	10	3B	107.33
IWA4085	10	3B	117.28
IWA4863	10	3B	117.75
IWA3306	10	3B	121.97
IWA6493	10	3B	121.97
IWA8583	10	3B	121.97
barc164	10	3B	123.64
IWA4507	10	3B	127.88
IWA7512	10	3B	128.71
IWA2466	10	3B	129.52
IWA3304	10	3B	130.08
IWA3305	10	3B	134.4
IWA8290	10	3B	134.95
IWA7692	10	3B	135.22
IWA2573	10	3B	135.31
IWA5710	10	3B	135.31
IWA4218	10	3B	135.45
IWA5711	10	3B	135.58
IWA5775	10	3B	136.07
IWA4653	10	3B	136.27
IWA5805	10	3B	139.14
IWA6223	10	3B	139.77
IWA7946	10	3B	144.18
IWA6221	10	3B	153.29
IWA1598	10	3B	158.33
IWA5646	10	3B	167.65
IWA7125	10	3B	167.65
IWA7391	10	3B	167.66
IWA6375	10	3B	167.93
IWA3591	10	3B	168.4
IWA3593	10	3B	169.2
IWA3592	10	3B	169.21
IWA299	10	3B	172.44
IWA2360	10	3B	172.44
IWA4146	10	3B	177.72
IWA6513	10	3B	177.72
IWA5510	10	3B	178.67
IWA6002	10	3B	178.7
IWA5511	10	3B	178.82
IWA1099	10	3B	180.27
IWA1095	10	3B	182.51
IWA7819	10	3B	182.6
IWA1576	10	3B	182.7
IWA2951	10	3B	182.75
IWA3455	10	3B	183.29
IWA5985	10	3B	183.43
IWA8104	10	3B	183.62
IWA8086	10	3B	183.8
IWA7888	10	3B	184.07
IWA7889	10	3B	185.11
IWA2862	10	3B	185.36
IWA2619	10	3B	185.95
IWA2620	10	3B	186.5
IWA7108	10	3B	186.73
IWA1769	10	3B	187.4
IWA1782	10	3B	187.41
IWA6843	10	3B	188.94
IWA2720	10	3B	192.64
IWA2721	10	3B	192.64
barc71	11	3D	0
barc284	11	3D	12.6
IWA7526	11	3D	17.07
IWA4081	11	3D	17.08
IWA4683	11	3D	20.35
IWA6777	11	3D	20.41
IWA6725	11	3D	20.48
IWA7274	11	3D	20.55
IWA1634	12	4A	0
IWA3864	12	4A	0.38
IWA2170	12	4A	3.99
IWA1067	12	4A	5.09
IWA1066	12	4A	5.11
IWA4030	12	4A	11.26
IWA4651	12	4A	12.57
IWA3449	12	4A	13.03
barc78	12	4A	18.26
IWA7939	12	4A	24.95
IWA3068	12	4A	46.32
IWA3698	12	4A	54.41
IWA7653	12	4A	60.93
IWA3758	12	4A	75.92
IWA3757	12	4A	76.59
IWA4425	12	4A	87.6
IWA6035	12	4A	87.6
IWA1521	12	4A	93.43
IWA7118	12	4A	102.05
IWA4243	12	4A	104.76
IWA2383	12	4A	105.28
IWA7058	12	4A	114.26
IWA1720	12	4A	115.27
IWA5200	12	4A	115.32
IWA4023	12	4A	136.53
IWA7442	12	4A	138
IWA7077	12	4A	140.83
IWA6193	12	4A	140.94
IWA2606	12	4A	142.3
IWA1060	12	4A	153.03
IWA112	12	4A	153.03
IWA5729	12	4A	153.03
IWA8220	12	4A	154.07
IWA4230	12	4A	156.79
IWA7395	12	4A	158.2
IWA8342	12	4A	158.36
IWA8296	12	4A	159.06
IWA8494	12	4A	159.46
IWA1077	12	4A	159.89
IWA912	12	4A	159.91
IWA5490	12	4A	159.92
IWA6392	12	4A	161.48
IWA4405	12	4A	163.55
IWA6531	12	4A	164.11
IWA1693	12	4A	164.12
IWA1320	12	4A	164.68
IWA6701	12	4A	164.69
IWA6678	12	4A	164.77
IWA3119	12	4A	164.87
IWA3671	12	4A	164.92
IWA5457	12	4A	165.03
IWA3308	12	4A	165.05
IWA3763	12	4A	165.07
IWA5705	12	4A	165.36
IWA1969	12	4A	165.4
IWA3584	12	4A	170.02
IWA7521	12	4A	170.46
IWA2699	12	4A	173.59
IWA3604	12	4A	173.91
IWA3118	12	4A	175.18
IWA157	12	4A	177.46
IWA142	12	4A	177.47
IWA853	12	4A	178.73
IWA5544	12	4A	184.1
IWA2045	12	4A	184.31
IWA2211	12	4A	184.85
IWA2794	12	4A	186.09
IWA5269	12	4A	187.5
IWA2793	12	4A	188.44
IWA4471	12	4A	188.95
IWA1571	12	4A	194.46
IWA5335	12	4A	194.49
IWA385	12	4A	196.3
IWA1329	12	4A	196.31
barc224	12	4A	203.95
IWA566	13	4B	0
IWA1135	13	4B	1.36
IWA2194	13	4B	4.19
IWA3325	13	4B	14.37
gwm495	13	4B	23.1
IWA3400	13	4B	29.06
IWA1923	13	4B	29.06
IWA3874	13	4B	29.06
IWA4348	13	4B	36.1
IWA4347	13	4B	36.35
IWA3736	13	4B	36.64
IWA7854	13	4B	37.6
IWA813	13	4B	37.6
IWA1641	13	4B	38.7
IWA3287	13	4B	39.06
IWA2683	13	4B	39.51
IWA7900	13	4B	39.68
IWA1035	13	4B	40.14
IWA3396	13	4B	41.02
IWA6762	13	4B	41.23
IWA6635	13	4B	41.26
IWA6827	13	4B	41.28
IWA6828	13	4B	41.41
IWA2218	13	4B	41.5
IWA6197	13	4B	41.92
IWA2823	13	4B	43.92
IWA1028	13	4B	45.02
IWA1006	13	4B	47.28
IWA1007	13	4B	47.3
IWA2398	13	4B	48.61
IWA7168	13	4B	52.81
IWA6011	13	4B	52.93
IWA4070	13	4B	53.4
IWA7167	13	4B	53.92
IWA7752	13	4B	55
IWA4041	13	4B	57.22
IWA6461	13	4B	63.99
IWA3038	13	4B	64.18
IWA3039	13	4B	64.18
IWA3042	13	4B	64.18
IWA2031	13	4B	84.07
IWA564	13	4B	96.47
IWA3779	13	4B	97.43
IWA3780	13	4B	97.43
IWA3781	13	4B	97.43
IWA6719	13	4B	97.43
barc96	14	4D	0
IWA7816	14	4D	16.09
IWA2203	14	4D	23.65
IWA3624	14	4D	29.2
IWA2808	14	4D	29.85
IWA8496	14	4D	43.36
barc196	14	4D	48.83
IWA6573	15	5A.1	0
IWA4051	15	5A.1	2.36
IWA4052	15	5A.1	2.37
IWA74	15	5A.1	5.74
IWA7135	15	5A.1	8.96
IWA3827	15	5A.1	9.93
IWA2883	15	5A.1	9.94
IWA6515	15	5A.1	22.52
IWA738	15	5A.1	28.11
IWA6126	15	5A.1	35.67
IWA2917	15	5A.1	37.92
IWA6232	15	5A.1	37.94
IWA5567	15	5A.1	45.41
IWA4734	15	5A.1	46.49
IWA121	15	5A.1	47.6
IWA122	15	5A.1	47.65
IWA3873	15	5A.1	51.77
IWA5528	15	5A.1	52.98
IWA5529	15	5A.1	53.01
IWA5884	15	5A.1	59.37
IWA1717	15	5A.1	71.17
IWA6606	15	5A.1	71.19
IWA5120	15	5A.1	71.56
IWA2548	15	5A.1	72
IWA5521	15	5A.1	72.02
IWA8048	15	5A.1	72.2
IWA1978	15	5A.1	72.9
IWA1718	15	5A.1	73.17
IWA333	15	5A.1	73.17
IWA7530	15	5A.1	73.49
IWA3220	15	5A.1	73.8
IWA5914	15	5A.1	73.89
IWA2354	15	5A.1	73.91
IWA4424	15	5A.1	74.28
IWA5175	15	5A.1	74.61
IWA1301	15	5A.1	75.34
IWA6166	15	5A.1	76.27
IWA6237	15	5A.1	77.42
IWA7980	15	5A.1	78.19
IWA3775	15	5A.1	79.52
IWA4454	15	5A.1	80.93
IWA6412	15	5A.1	80.98
IWA7226	15	5A.1	81.98
IWA1697	15	5A.1	82.39
IWA3921	15	5A.1	83.18
IWA2814	15	5A.1	84.07
IWA3776	15	5A.1	84.83
IWA5431	15	5A.1	86.14
IWA5395	15	5A.1	87.04
IWA2815	15	5A.1	87.1
IWA7565	15	5A.1	87.1
IWA3100	15	5A.1	87.13
IWA3099	15	5A.1	87.17
IWA7865	15	5A.1	87.31
IWA5295	15	5A.1	87.85
IWA7351	15	5A.1	88.63
IWA7392	15	5A.1	89.46
IWA3212	15	5A.1	89.69
IWA2463	15	5A.1	89.84
IWA8201	15	5A.1	90.24
IWA3445	15	5A.1	91.68
IWA7758	15	5A.1	91.69
IWA6912	15	5A.1	91.71
IWA3349	15	5A.1	93.07
IWA7623	15	5A.1	94.17
IWA7669	15	5A.1	94.36
IWA6196	15	5A.1	94.38
IWA7473	15	5A.1	94.82
IWA7759	15	5A.1	95.22
IWA7687	15	5A.1	95.45
IWA1716	15	5A.1	95.5
IWA5294	15	5A.1	95.92
IWA8202	15	5A.1	95.95
IWA6415	15	5A.1	101.68
IWA154	15	5A.1	103.06
IWA4149	15	5A.1	104.64
IWA3263	15	5A.1	105.48
IWA3190	15	5A.1	108.15
IWA6287	15	5A.1	108.15
IWA8155	15	5A.1	108.15
IWA3530	15	5A.1	110.4
IWA7061	15	5A.1	110.4
IWA5615	15	5A.1	118.58
IWA331	15	5A.1	118.98
IWA4765	15	5A.1	119.51
IWA1062	15	5A.1	119.54
IWA3811	15	5A.1	119.54
IWA6859	15	5A.1	120.63
IWA4069	15	5A.1	121.78
IWA4766	15	5A.1	121.78
IWA4767	15	5A.1	121.78
IWA330	15	5A.1	122.15
IWA2378	15	5A.1	122.56
IWA5614	15	5A.1	124.08
IWA3365	15	5A.1	125.32
IWA5368	15	5A.1	127.03
IWA4970	15	5A.1	132.41
IWA1568	15	5A.1	133.32
IWA1569	15	5A.1	134.43
IWA5053	15	5A.1	139.17
IWA2991	15	5A.1	140.51
IWA7360	15	5A.1	140.51
IWA4932	15	5A.1	145
IWA14	15	5A.1	146.9
IWA7801	15	5A.1	147.47
IWA7262	16	5A.2	0
IWA3083	16	5A.2	3.28
IWA648	16	5A.2	5.1
IWA649	16	5A.2	5.86
IWA3334	16	5A.2	6.48
IWA3335	16	5A.2	6.49
IWA7509	16	5A.2	10.11
IWA6988	16	5A.2	10.11
IWA1670	16	5A.2	17.08
IWA2828	16	5A.2	22.34
IWA6641	16	5A.2	25.84
IWA7568	16	5A.2	35.82
IWA7009	16	5A.2	48.58
IWA2113	16	5A.2	49.26
IWA2114	16	5A.2	49.26
IWA2858	16	5A.2	49.26
IWA4239	16	5A.2	49.26
IWA6049	16	5A.2	49.26
IWA2856	16	5A.2	49.27
IWA1942	16	5A.2	50.51
IWA4238	16	5A.2	51.52
IWA1258	16	5A.2	72
barc319	16	5A.2	78.58
IWA3702	16	5A.2	89.73
IWA3705	16	5A.2	89.73
IWA4744	16	5A.2	90.53
IWA2836	16	5A.2	92.6
IWA7911	16	5A.2	99.62
IWA4394	16	5A.2	99.65
IWA4276	16	5A.2	100.68
IWA5173	16	5A.2	103.41
IWA5287	16	5A.2	111.28
IWA454	16	5A.2	111.29
IWA2743	16	5A.2	111.62
IWA3363	16	5A.2	112.49
IWA4719	16	5A.2	112.55
IWA3362	16	5A.2	112.59
IWA8088	16	5A.2	115.51
IWA4046	16	5A.2	115.59
IWA7878	16	5A.2	116.26
IWA7553	16	5A.2	116.89
IWA4469	16	5A.2	117.57
IWA5838	16	5A.2	117.67
IWA590	16	5A.2	121.81
IWA6718	17	5B	0
IWA5950	17	5B	5.89
IWA8508	17	5B	6.32
IWA4103	17	5B	7.94
IWA8375	17	5B	10.11
IWA3905	17	5B	10.31
IWA2634	17	5B	10.48
IWA7408	17	5B	11.14
IWA4318	17	5B	11.83
IWA4211	17	5B	11.86
IWA3444	17	5B	17.65
IWA3264	17	5B	22.84
IWA8470	17	5B	23
IWA8097	17	5B	24.91
IWA6721	17	5B	38.46
IWA3640	17	5B	43.97
IWA3641	17	5B	43.97
IWA3644	17	5B	44.37
IWA3642	17	5B	48.22
IWA3643	17	5B	49.77
IWA6111	17	5B	55.28
IWA4004	17	5B	64.37
IWA2935	17	5B	68.12
IWA2373	17	5B	68.67
IWA5116	17	5B	76.43
IWA987	17	5B	80.28
IWA265	17	5B	88.08
IWA7636	17	5B	90.75
IWA822	17	5B	90.78
IWA6867	17	5B	91.92
IWA3985	17	5B	92.22
IWA5217	17	5B	97.85
IWA4622	17	5B	97.86
IWA2162	17	5B	102.61
IWA2181	17	5B	104.78
IWA2182	17	5B	105.05
IWA8343	17	5B	105.05
IWA1380	17	5B	108.85
IWA2536	17	5B	108.88
IWA4533	17	5B	113.14
IWA7944	17	5B	114.99
IWA1471	17	5B	116.41
IWA7123	17	5B	116.47
IWA722	17	5B	118.51
IWA6980	17	5B	118.55
IWA5845	17	5B	118.61
IWA2791	17	5B	120.05
IWA3633	17	5B	120.51
IWA5743	17	5B	120.88
IWA123	17	5B	125.63
IWA6689	17	5B	126.29
IWA7127	17	5B	126.59
IWA4422	17	5B	127.77
IWA6526	17	5B	131.88
IWA8378	17	5B	135.78
IWA5438	17	5B	136.45
IWA2071	17	5B	138.52
IWA4757	17	5B	139.07
IWA396	17	5B	139.51
IWA3056	17	5B	139.85
IWA1705	17	5B	140.24
IWA4835	17	5B	140.5
IWA2257	17	5B	140.77
IWA4015	17	5B	140.77
IWA7318	17	5B	140.77
IWA5773	17	5B	141.16
IWA4414	17	5B	145.53
IWA3106	17	5B	145.55
IWA2597	17	5B	145.68
IWA7272	17	5B	146.14
IWA4300	17	5B	146.51
IWA3706	17	5B	146.78
IWA4494	17	5B	146.81
IWA8005	17	5B	146.88
IWA3707	17	5B	147
IWA4862	17	5B	147
IWA4158	17	5B	147.48
IWA2596	17	5B	147.94
IWA1994	17	5B	149.38
IWA2320	17	5B	150.67
IWA2910	17	5B	151.11
IWA5764	17	5B	152.86
IWA4758	17	5B	153.19
IWA3630	17	5B	153.23
IWA4016	17	5B	155.87
IWA1155	17	5B	155.89
IWA5440	17	5B	155.9
IWA4836	17	5B	156.38
IWA5439	17	5B	156.87
IWA5394	17	5B	156.88
IWA1706	17	5B	156.91
IWA5634	17	5B	156.91
IWA7857	17	5B	158.24
IWA1379	17	5B	158.25
IWA4379	17	5B	158.25
IWA4540	17	5B	158.25
IWA5062	17	5B	158.25
IWA7079	17	5B	158.25
IWA166	17	5B	158.67
IWA4060	17	5B	159.15
IWA6429	17	5B	159.15
IWA1024	17	5B	159.36
IWA5609	17	5B	159.5
IWA2311	17	5B	159.51
IWA2563	17	5B	159.51
IWA5519	17	5B	159.51
IWA6065	17	5B	159.51
IWA4546	17	5B	159.62
IWA5517	17	5B	159.73
IWA4780	17	5B	159.87
IWA4377	17	5B	160.11
IWA4543	17	5B	160.48
IWA6067	17	5B	160.9
IWA7300	17	5B	161.49
IWA4281	17	5B	162.03
IWA3209	17	5B	162.59
IWA4282	17	5B	163.28
IWA1394	17	5B	163.93
IWA5730	17	5B	164.81
IWA7307	17	5B	166.18
IWA7186	17	5B	166.38
IWA271	17	5B	166.43
IWA7244	17	5B	166.51
IWA4839	17	5B	166.8
IWA4631	17	5B	167.28
IWA2834	17	5B	167.5
IWA6694	17	5B	167.7
IWA2715	17	5B	167.89
IWA5334	17	5B	168.09
IWA6603	17	5B	168.09
IWA2553	17	5B	168.29
IWA1915	17	5B	168.57
IWA5113	17	5B	168.64
IWA4544	17	5B	168.77
IWA5494	17	5B	169.37
IWA2310	17	5B	170.09
IWA4656	17	5B	170.43
IWA6987	17	5B	170.68
IWA7292	17	5B	171
IWA6521	17	5B	171.13
IWA4686	17	5B	171.41
IWA6404	17	5B	171.66
IWA4684	17	5B	171.76
IWA1908	17	5B	172.01
IWA1771	17	5B	172.18
IWA2930	17	5B	172.25
IWA6968	17	5B	172.35
IWA6602	17	5B	172.46
IWA4127	17	5B	172.61
IWA5079	17	5B	172.61
IWA620	17	5B	172.61
IWA6748	17	5B	172.61
IWA2065	17	5B	173.12
IWA6527	17	5B	173.48
IWA1770	17	5B	173.58
IWA5281	17	5B	173.89
IWA6568	17	5B	174.24
IWA4400	17	5B	174.6
IWA5086	17	5B	175.02
IWA6567	17	5B	175.11
IWA7515	17	5B	175.76
IWA3101	17	5B	176.3
IWA6817	17	5B	176.4
IWA8193	17	5B	176.4
IWA4378	17	5B	176.55
IWA6451	17	5B	176.71
IWA894	17	5B	177.11
IWA2410	17	5B	177.67
IWA6773	17	5B	177.67
IWA468	17	5B	177.67
IWA1461	17	5B	177.73
IWA7096	17	5B	177.79
IWA1781	17	5B	177.85
IWA279	17	5B	177.85
IWA6967	17	5B	178.06
IWA1176	17	5B	178.19
IWA5412	17	5B	178.19
IWA4542	17	5B	178.19
IWA4547	17	5B	178.21
IWA2833	17	5B	178.66
IWA6555	17	5B	179.02
IWA4756	17	5B	179.16
IWA6556	17	5B	179.32
IWA6447	17	5B	179.61
IWA5603	17	5B	179.89
IWA7882	17	5B	180.04
IWA5604	17	5B	180.15
IWA6676	17	5B	180.37
IWA2669	17	5B	180.52
IWA5078	17	5B	180.69
IWA5108	17	5B	181.97
IWA2992	17	5B	182.23
IWA4353	17	5B	182.23
IWA2609	17	5B	185.71
IWA7183	17	5B	190.71
IWA7254	17	5B	190.71
IWA8126	17	5B	190.72
IWA3211	17	5B	196.65
IWA6946	17	5B	196.65
IWA6947	17	5B	196.65
IWA7210	17	5B	204.47
IWA2878	18	5D	0
IWA4114	18	5D	1.57
IWA4113	18	5D	1.8
IWA4561	18	5D	1.91
IWA2877	18	5D	2.78
IWA2919	18	5D	8.58
IWA7915	18	5D	8.65
IWA7914	18	5D	8.78
IWA7383	18	5D	9.09
IWA6409	18	5D	18.02
IWA2821	18	5D	18.06
IWA7071	18	5D	18.58
IWA7177	18	5D	20.77
IWA5781	19	6A.1	0
IWA7007	19	6A.1	0.73
IWA5416	19	6A.1	0.77
IWA2137	19	6A.1	11.53
IWA6013	19	6A.1	22.66
IWA1338	19	6A.1	24.37
IWA647	19	6A.1	24.8
IWA3322	19	6A.1	35.61
IWA3321	19	6A.1	36.05
IWA1086	19	6A.1	44.96
IWA2018	19	6A.1	48.85
IWA2017	19	6A.1	49.17
IWA6807	19	6A.1	56.66
IWA6806	19	6A.1	57.01
IWA6311	19	6A.1	61.94
IWA1276	19	6A.1	62.05
IWA1049	19	6A.1	62.15
IWA1048	19	6A.1	62.44
IWA1050	19	6A.1	62.49
IWA1873	19	6A.1	63.28
IWA1875	19	6A.1	63.76
IWA1874	19	6A.1	63.83
IWA5238	19	6A.1	63.83
IWA5239	19	6A.1	63.83
IWA1589	19	6A.1	64.15
IWA1903	19	6A.1	64.54
IWA3207	19	6A.1	66.95
IWA731	19	6A.1	67.41
IWA3525	19	6A.1	68.79
IWA5466	19	6A.1	69.11
IWA7295	19	6A.1	70.1
IWA4147	19	6A.1	70.11
IWA5075	19	6A.1	70.12
IWA8028	19	6A.1	70.85
IWA3231	19	6A.1	70.9
IWA2457	19	6A.1	70.93
IWA8027	19	6A.1	70.97
IWA6276	19	6A.1	71.76
IWA2188	19	6A.1	71.82
IWA7458	19	6A.1	72
IWA4371	19	6A.1	72.68
IWA7659	19	6A.1	72.81
IWA5143	19	6A.1	73.27
IWA5041	19	6A.1	73.28
IWA2249	19	6A.1	73.28
IWA5421	19	6A.1	73.57
IWA5057	19	6A.1	73.74
IWA3879	19	6A.1	73.92
IWA2186	19	6A.1	74.1
IWA5619	19	6A.1	74.23
IWA7847	19	6A.1	74.36
IWA5257	19	6A.1	74.49
IWA8241	19	6A.1	74.84
IWA2366	19	6A.1	75.61
IWA4370	19	6A.1	75.94
IWA1423	19	6A.1	76.17
IWA7354	19	6A.1	76.66
IWA3529	19	6A.1	76.78
IWA2805	19	6A.1	76.97
IWA595	19	6A.1	77.34
IWA6095	19	6A.1	77.72
IWA6986	19	6A.1	78.06
IWA6737	19	6A.1	78.46
IWA6560	19	6A.1	78.89
IWA4059	19	6A.1	79.21
IWA388	19	6A.1	79.56
IWA2243	19	6A.1	79.77
IWA428	19	6A.1	80.16
IWA7940	19	6A.1	80.57
IWA6927	19	6A.1	80.57
IWA5376	19	6A.1	80.58
IWA3482	19	6A.1	83.94
IWA8306	19	6A.1	83.98
IWA3483	19	6A.1	84.07
IWA6962	19	6A.1	85.43
IWA2812	19	6A.1	85.82
IWA3463	19	6A.1	86.35
IWA654	19	6A.1	91.9
IWA5940	19	6A.1	92.88
IWA992	19	6A.1	92.88
IWA8431	19	6A.1	93.69
IWA7575	19	6A.1	94.55
IWA7397	19	6A.1	94.58
IWA6550	19	6A.1	96.26
IWA2241	19	6A.1	97.09
IWA6194	19	6A.1	97.57
IWA4949	19	6A.1	106.66
IWA7366	19	6A.1	107.44
IWA5142	19	6A.1	109.35
IWA4951	19	6A.1	111.46
IWA4950	19	6A.1	112.36
IWA5783	20	6A.2	0
IWA6355	20	6A.2	0.02
IWA2538	20	6A.2	10.96
IWA2539	20	6A.2	11.83
IWA5398	20	6A.2	13.77
IWA2705	20	6A.2	19.58
IWA3488	20	6A.2	21.31
IWA3487	20	6A.2	21.72
IWA6858	20	6A.2	27.19
IWA8568	20	6A.2	27.19
IWA214	20	6A.2	30.12
IWA4691	20	6A.2	37.06
IWA5655	20	6A.2	37.45
IWA3067	20	6A.2	38.18
IWA4699	20	6A.2	41.03
IWA2795	20	6A.2	41.07
IWA1391	20	6A.2	41.76
IWA7497	20	6A.2	42.78
IWA2055	20	6A.2	45.72
IWA3066	20	6A.2	46.72
IWA5582	20	6A.2	46.72
IWA6537	20	6A.2	47.27
IWA6316	20	6A.2	52.02
IWA928	20	6A.2	52.03
IWA8386	20	6A.2	52.55
IWA6182	20	6A.2	53.14
IWA442	20	6A.2	53.17
IWA5964	20	6A.2	54.37
IWA7572	20	6A.2	54.38
IWA4078	21	6B	0
IWA4515	21	6B	0.13
IWA3168	21	6B	0.34
IWA3167	21	6B	0.58
IWA7783	21	6B	0.79
IWA8539	21	6B	0.8
IWA3878	21	6B	0.88
IWA8011	21	6B	1.04
IWA6293	21	6B	2.14
IWA2090	21	6B	2.16
IWA4783	21	6B	3.29
IWA617	21	6B	3.29
IWA7995	21	6B	3.29
IWA8189	21	6B	3.3
IWA7873	21	6B	3.77
IWA2780	21	6B	4.11
IWA5098	21	6B	4.57
IWA5225	21	6B	4.69
IWA5531	21	6B	4.75
IWA7818	21	6B	5.18
IWA2198	21	6B	5.79
IWA5029	21	6B	5.98
IWA3132	21	6B	6.24
IWA2811	21	6B	6.35
IWA3917	21	6B	6.4
IWA1911	21	6B	6.41
IWA3632	21	6B	6.41
IWA6153	21	6B	6.41
IWA3131	21	6B	6.65
IWA2300	21	6B	7.77
IWA6826	21	6B	7.94
IWA5785	21	6B	7.95
IWA8190	21	6B	7.95
IWA5241	21	6B	8.36
IWA5242	21	6B	8.78
IWA8175	21	6B	9.13
IWA5157	21	6B	9.47
IWA8144	21	6B	9.48
IWA4487	21	6B	9.56
IWA185	21	6B	9.73
IWA5104	21	6B	9.77
IWA5102	21	6B	9.91
IWA6142	21	6B	9.91
IWA5096	21	6B	9.92
IWA5957	21	6B	9.92
IWA2843	21	6B	10.07
IWA2185	21	6B	10.21
IWA8191	21	6B	10.29
IWA3133	21	6B	10.35
IWA1839	21	6B	10.42
IWA7380	21	6B	10.47
IWA1838	21	6B	11.32
IWA5095	21	6B	11.69
IWA7574	21	6B	11.78
IWA8184	21	6B	11.85
IWA7935	21	6B	12.24
IWA8192	21	6B	12.25
IWA596	21	6B	13.88
IWA5722	21	6B	14.14
IWA7954	21	6B	15.4
IWA3636	21	6B	15.67
IWA3327	21	6B	15.68
IWA683	21	6B	15.92
IWA2773	21	6B	16.27
IWA7886	21	6B	16.5
IWA2830	21	6B	16.89
IWA6428	21	6B	17.15
IWA1473	21	6B	17.77
IWA2347	21	6B	17.92
IWA3768	21	6B	18.46
IWA283	21	6B	18.55
IWA219	21	6B	18.82
IWA5170	21	6B	19.6
IWA3967	21	6B	19.97
IWA4202	21	6B	19.97
IWA6660	21	6B	19.97
IWA8566	21	6B	20.24
IWA5530	21	6B	20.5
IWA6440	21	6B	20.5
IWA1531	21	6B	20.86
IWA5607	21	6B	20.86
IWA6599	21	6B	20.87
IWA6570	21	6B	22.08
IWA2927	21	6B	23.71
IWA5198	21	6B	23.77
IWA3769	21	6B	23.8
IWA1263	21	6B	23.84
IWA1472	21	6B	23.84
IWA4338	21	6B	23.84
IWA4339	21	6B	23.84
IWA4382	21	6B	23.84
IWA5197	21	6B	23.84
IWA2346	21	6B	23.92
IWA1629	21	6B	24.71
IWA1628	21	6B	24.71
IWA349	21	6B	25.65
IWA7479	21	6B	25.65
IWA3464	21	6B	25.67
IWA297	21	6B	27.26
IWA8462	21	6B	27.32
IWA6005	21	6B	27.74
IWA5308	21	6B	28.6
IWA1857	21	6B	29.69
IWA6770	21	6B	29.71
IWA3289	21	6B	29.75
IWA1815	21	6B	30.57
IWA3825	21	6B	31.4
IWA4599	21	6B	31.45
IWA3869	21	6B	31.51
IWA3963	21	6B	31.54
IWA685	21	6B	33.04
IWA1742	21	6B	33.05
IWA1743	21	6B	33.05
IWA2976	21	6B	35.98
IWA4824	21	6B	36.81
IWA7974	21	6B	37.37
IWA5042	21	6B	37.38
IWA5043	21	6B	37.38
IWA3677	21	6B	37.46
IWA6494	21	6B	38.49
IWA2439	21	6B	38.73
IWA2937	21	6B	39.4
IWA1212	21	6B	39.51
IWA5056	21	6B	39.98
IWA7689	21	6B	40.35
IWA1905	21	6B	40.76
IWA5055	21	6B	41.12
IWA3501	21	6B	41.49
IWA2975	21	6B	42.97
IWA2419	21	6B	44.24
IWA4823	21	6B	44.37
IWA7929	21	6B	44.44
IWA5986	21	6B	44.5
IWA1662	21	6B	44.53
IWA4521	21	6B	44.53
IWA7930	21	6B	44.53
IWA7979	21	6B	44.66
IWA4825	21	6B	45.71
IWA7452	21	6B	45.93
IWA4826	21	6B	46.17
IWA2420	21	6B	46.18
IWA7625	21	6B	46.18
IWA4827	21	6B	46.32
IWA1663	21	6B	46.43
IWA1655	21	6B	46.54
IWA2417	21	6B	46.54
IWA7198	21	6B	46.54
IWA6953	21	6B	47.44
IWA7257	21	6B	57.5
IWA4408	21	6B	67.47
IWA7369	21	6B	67.47
IWA3229	21	6B	76.7
IWA8228	21	6B	77.92
IWA4761	21	6B	78.13
IWA1764	21	6B	83.89
IWA4760	21	6B	83.89
IWA7320	21	6B	83.89
IWA52	21	6B	94.23
IWA4011	21	6B	95.1
IWA1901	21	6B	107.35
IWA4633	21	6B	108.63
IWA921	21	6B	109.84
IWA5942	21	6B	113.24
IWA5780	21	6B	114.39
IWA7841	21	6B	115.88
IWA8314	21	6B	117.38
IWA666	21	6B	119.25
IWA1254	21	6B	119.82
IWA745	21	6B	121.27
IWA1494	21	6B	123.49
IWA2476	21	6B	123.64
IWA1495	21	6B	123.91
IWA4997	21	6B	123.95
IWA2479	21	6B	123.99
IWA2098	21	6B	124.37
IWA4920	22	6D	0
IWA5354	22	6D	0.56
IWA4056	22	6D	3.3
IWA4455	22	6D	3.79
IWA5931	22	6D	6.08
IWA4918	22	6D	6.36
IWA3910	22	6D	9.6
IWA2637	22	6D	9.68
IWA3913	22	6D	9.97
IWA2638	22	6D	11.32
IWA3911	22	6D	12.07
IWA3912	22	6D	12.1
IWA7490	22	6D	12.12
IWA3914	22	6D	12.16
IWA1047	22	6D	20.8
IWA1226	22	6D	20.8
IWA1232	22	6D	20.8
IWA6360	22	6D	21.43
IWA1868	22	6D	22.61
IWA6361	22	6D	23.37
IWA1924	22	6D	28.93
IWA1925	22	6D	28.93
IWA3291	22	6D	29.67
IWA2965	22	6D	30.09
IWA5181	22	6D	30.09
IWA5180	22	6D	32.78
IWA2966	22	6D	36.06
IWA8060	22	6D	36.69
IWA4315	22	6D	37.38
IWA2968	22	6D	37.92
IWA6939	22	6D	37.92
IWA5591	22	6D	38.88
IWA6274	22	6D	39.38
IWA1926	22	6D	41.08
IWA1927	22	6D	41.08
IWA599	22	6D	41.44
IWA600	22	6D	41.44
IWA6181	22	6D	41.44
IWA1384	22	6D	46.24
IWA986	22	6D	46.24
IWA505	22	6D	47.76
IWA3760	23	7A	0
IWA7187	23	7A	0.21
IWA6802	23	7A	5.82
IWA6472	23	7A	7.69
IWA3831	23	7A	7.82
IWA3832	23	7A	7.82
IWA4426	23	7A	8.73
IWA274	23	7A	15.71
IWA6310	23	7A	16.42
IWA275	23	7A	16.42
IWA893	23	7A	22.76
IWA5727	23	7A	25.22
IWA7769	23	7A	25.5
IWA5132	23	7A	30.33
IWA4043	23	7A	30.66
IWA5644	23	7A	30.69
IWA3727	23	7A	30.9
IWA2954	23	7A	31.21
IWA3694	23	7A	31.27
IWA5841	23	7A	31.27
IWA4584	23	7A	31.72
IWA334	23	7A	33.98
IWA631	23	7A	34.08
IWA369	23	7A	34.34
IWA3187	23	7A	34.68
IWA65	23	7A	35.18
IWA1264	23	7A	35.27
IWA529	23	7A	36
IWA370	23	7A	36.77
IWA1265	23	7A	36.78
IWA305	23	7A	36.78
IWA1156	23	7A	37.49
IWA363	23	7A	38.53
IWA2576	23	7A	39.11
IWA2693	23	7A	41.17
IWA4583	23	7A	41.62
IWA3318	23	7A	41.63
IWA6936	23	7A	43.41
IWA3900	23	7A	44.02
IWA6569	23	7A	44.25
IWA5645	23	7A	44.63
IWA7990	23	7A	45.02
IWA3693	23	7A	45.92
IWA7976	23	7A	46.72
IWA246	23	7A	47.71
IWA3232	23	7A	48.96
IWA5867	23	7A	49.08
IWA6207	23	7A	50.03
IWA3843	23	7A	50.43
IWA5844	23	7A	50.43
IWA5860	23	7A	50.7
IWA208	23	7A	50.84
IWA497	23	7A	50.84
IWA6208	23	7A	50.84
IWA2250	23	7A	50.84
IWA1802	23	7A	53.28
IWA6866	23	7A	53.29
IWA4063	23	7A	53.37
IWA8113	23	7A	53.47
IWA7682	23	7A	54.57
IWA7718	23	7A	56.43
IWA633	23	7A	57.53
IWA4996	23	7A	63.49
IWA6529	23	7A	63.7
IWA7090	23	7A	64.59
IWA5208	23	7A	65.47
IWA8186	23	7A	65.47
IWA5434	23	7A	69.67
IWA4837	23	7A	71.33
IWA1761	23	7A	71.36
IWA8073	23	7A	73.43
IWA2752	23	7A	73.45
IWA3082	23	7A	73.51
IWA448	23	7A	75.74
IWA4411	23	7A	76.95
IWA4735	23	7A	77.96
IWA7660	23	7A	78.71
IWA7749	23	7A	78.99
IWA1946	23	7A	79.06
IWA1945	23	7A	80.02
IWA8248	23	7A	80.92
IWA689	23	7A	81.28
IWA5526	23	7A	81.95
IWA3925	23	7A	82.51
IWA4672	23	7A	82.79
IWA4671	23	7A	83.1
IWA7917	23	7A	83.1
IWA2385	23	7A	86.17
IWA5808	23	7A	86.17
IWA477	23	7A	87.51
IWA6376	23	7A	88.01
IWA3456	23	7A	88.96
IWA1421	23	7A	91.08
barc121	23	7A	98.36
IWA808	23	7A	105.06
IWA707	23	7A	105.27
IWA810	23	7A	106.55
IWA4845	23	7A	108.03
IWA4846	23	7A	108.03
IWA7549	23	7A	108.03
IWA7755	23	7A	108.29
IWA4109	23	7A	110.46
IWA8403	23	7A	110.46
IWA7756	23	7A	111.41
IWA6868	23	7A	114.03
IWA1581	23	7A	118.02
IWA6562	23	7A	120.01
IWA719	23	7A	122.35
IWA5489	23	7A	124.38
IWA6535	23	7A	129.57
IWA5912	23	7A	132.3
IWA5913	23	7A	132.3
IWA7409	23	7A	133.25
IWA4196	23	7A	134.58
IWA3562	23	7A	135.32
IWA1032	23	7A	137.08
IWA4620	23	7A	140.75
IWA7407	23	7A	140.99
IWA5167	23	7A	141.14
IWA4621	23	7A	141.38
IWA3128	23	7A	142.48
IWA7406	23	7A	142.63
IWA2270	23	7A	143.27
IWA8297	23	7A	151
IWA7325	23	7A	159.79
IWA7027	23	7A	166.6
IWA7709	23	7A	166.6
IWA1363	23	7A	166.6
IWA7028	23	7A	166.6
IWA8138	24	7B	0
IWA1241	24	7B	0.18
IWA4092	24	7B	0.53
IWA1315	24	7B	1.9
IWA1437	24	7B	1.91
IWA5389	24	7B	3.5
IWA2105	24	7B	4.86
IWA1438	24	7B	5.93
IWA3965	24	7B	6.44
IWA8177	24	7B	6.44
IWA7242	24	7B	15.47
IWA2893	24	7B	18.53
IWA2894	24	7B	18.53
IWA3507	24	7B	23.3
IWA4549	24	7B	23.31
IWA3572	24	7B	23.32
IWA3508	24	7B	23.7
IWA3506	24	7B	23.71
IWA809	24	7B	28.99
IWA7101	24	7B	29.88
IWA7326	24	7B	30.97
IWA7100	24	7B	31.98
IWA4516	24	7B	32.22
IWA277	24	7B	32.85
IWA479	24	7B	32.85
IWA276	24	7B	33.09
IWA2267	24	7B	33.49
IWA2529	24	7B	37.26
IWA2747	24	7B	37.26
IWA5158	24	7B	39.93
IWA6143	24	7B	40.85
IWA2288	24	7B	42.74
IWA311	24	7B	42.74
IWA3906	24	7B	42.74
IWA3907	24	7B	42.74
IWA626	24	7B	43.31
IWA8232	24	7B	46.1
IWA6322	24	7B	46.11
IWA6667	24	7B	46.11
IWA4362	24	7B	47.3
IWA97	24	7B	48.53
IWA881	24	7B	49.49
IWA7258	24	7B	49.71
IWA3064	24	7B	56.41
IWA4727	24	7B	57.27
IWA3130	24	7B	58.63
IWA2534	24	7B	60.68
IWA3174	24	7B	67.02
IWA8233	24	7B	67.18
IWA1543	24	7B	67.41
IWA4	24	7B	68.88
IWA3129	24	7B	70.66
IWA4873	24	7B	72.64
IWA6414	24	7B	73.23
IWA4188	24	7B	76.2
IWA2353	24	7B	76.2
IWA4380	24	7B	76.2
barc267	24	7B	80.35
IWA2964	24	7B	83.44
IWA2996	24	7B	83.44
IWA4145	24	7B	85.87
IWA1261	24	7B	86.99
IWA660	24	7B	87.02
IWA5103	24	7B	87.02
IWA4535	24	7B	87.91
IWA4520	24	7B	88.14
IWA6717	24	7B	95.34
IWA4005	24	7B	99.1
IWA117	24	7B	99.12
IWA6400	24	7B	104.93
IWA3986	24	7B	105.32
IWA6401	24	7B	106.47
IWA3987	24	7B	107.03
IWA636	24	7B	108.92
IWA6857	24	7B	109.03
IWA1361	24	7B	109.07
IWA3807	24	7B	111.29
IWA3852	24	7B	112.26
IWA3854	24	7B	112.33
IWA4191	24	7B	112.91
IWA4190	24	7B	113.61
IWA1420	24	7B	114.26
IWA3655	24	7B	114.8
IWA5071	24	7B	115.49
IWA832	24	7B	116.2
IWA3812	24	7B	116.56
IWA306	24	7B	116.97
IWA8387	24	7B	117.41
IWA1963	24	7B	117.67
[truncated: 33 more rows]
