# Supplementary material for: Resistance to Multiple Soil-Borne Pathogens of the Pacific Northwest, USA Is Colocated in a Wheat Recombinant Inbred Line Population
Source: G3 (Bethesda). 2017 Feb 1;7(4):1109–16. doi: 10.1534/g3.116.038604 (PMC5386859; doi:10.1534/g3.116.038604)
Supplement: Supplementary file 3 [file 1109FileS3.xlsx]

## Sheet: Tables S3
Table S3. Genotype data for each RIL across all 2031 markers where 0=a (IWA86077), 2=b (Louise), -1=NA, 1=h (heterozygous).
	LouAu004	LouAu009	LouAu014	LouAu015	LouAu020	LouAu021	LouAu025	LouAu030	LouAu031	LouAu033	LouAu034	LouAu035	LouAu036	LouAu040	LouAu041	LouAu042	LouAu044	LouAu045	LouAu046	LouAu051	LouAu052	LouAu053	LouAu055	LouAu057	LouAu058	LouAu060	LouAu063	LouAu070	LouAu071	LouAu073	LouAu074	LouAu078	LouAu079	LouAu080	LouAu082	LouAu083	LouAu086	LouAu088	LouAu092	LouAu095	LouAu102	LouAu104	LouAu107	LouAu111	LouAu112	LouAu115	LouAu116	LouAu122	LouAu123
IWA8212	0	2	2	2	2	2	2	0	0	0	2	2	2	2	2	2	0	0	0	2	2	0	2	2	0	0	2	2	-1	2	0	-1	0	-1	0	0	2	0	0	2	0	2	2	0	0	0	2	0	2
IWA6934	0	2	2	2	2	2	2	0	0	0	2	2	2	2	2	2	0	0	0	2	2	0	2	2	0	0	2	2	1	2	0	0	0	1	0	0	2	2	0	2	0	2	2	0	0	0	2	0	2
IWA4538	0	2	2	2	2	2	2	0	0	0	2	2	2	2	2	2	0	0	0	2	2	0	2	2	0	0	2	2	-1	2	0	0	0	-1	0	0	2	2	0	2	0	2	2	0	0	0	2	0	2
IWA3980	0	2	2	2	2	2	2	0	0	0	2	2	2	2	2	2	0	0	0	2	2	0	2	2	0	0	2	2	-1	2	0	-1	0	-1	0	0	2	0	0	2	0	2	2	0	0	0	2	0	2
IWA3405	0	2	2	2	2	2	2	0	0	-1	2	2	2	2	2	2	0	0	0	2	2	0	2	2	0	0	2	2	-1	2	0	-1	0	-1	0	0	2	0	0	2	0	2	2	0	0	0	2	0	2
IWA6341	0	2	2	2	2	2	2	0	0	-1	2	2	2	2	2	2	0	0	0	2	0	0	0	2	0	0	2	2	2	2	0	0	0	2	2	0	2	0	0	2	0	2	2	0	0	0	2	0	2
IWA6624	0	2	2	2	2	2	2	0	0	1	2	2	2	2	2	2	0	0	0	2	0	0	0	2	0	0	2	2	-1	2	0	1	0	1	0	0	2	0	0	2	0	2	2	0	0	0	2	0	2
IWA339	0	2	2	2	2	2	2	0	0	1	2	2	2	2	2	2	0	0	0	2	0	0	0	2	0	0	2	2	1	2	0	1	0	1	0	0	2	0	0	2	0	2	2	0	0	0	2	0	2
IWA3614	0	2	2	2	2	2	2	0	0	-1	2	2	2	2	2	2	0	0	0	2	0	0	0	2	0	0	2	2	-1	2	0	-1	0	-1	0	0	2	0	0	2	0	2	2	0	0	0	2	0	2
IWA601	0	0	0	2	2	2	2	0	0	-1	2	2	2	2	2	2	0	0	0	2	0	0	0	2	0	0	-1	2	-1	2	0	0	0	2	2	0	2	0	0	2	0	2	-1	0	0	0	2	0	2
IWA2314	0	0	0	2	2	2	2	0	0	1	2	2	2	2	2	2	0	0	0	2	0	0	0	2	0	0	1	2	1	2	0	0	0	2	2	0	2	0	0	2	0	2	2	0	0	0	2	0	2
IWA2488	0	0	0	2	2	2	2	2	0	-1	2	2	0	2	2	2	0	0	0	2	0	0	0	2	2	0	-1	-1	-1	2	0	0	2	2	2	0	2	0	0	2	0	2	-1	2	0	0	2	0	2
IWA2490	0	0	0	2	2	2	2	2	0	-1	2	2	0	2	2	2	0	0	0	2	0	0	0	2	2	0	-1	-1	-1	2	0	0	2	2	2	0	2	0	0	2	0	2	-1	2	0	0	2	0	2
IWA3406	0	0	0	2	2	2	2	2	2	0	2	2	0	2	2	2	0	0	0	2	0	0	0	2	2	0	-1	-1	0	2	0	0	2	2	2	0	2	0	0	2	0	0	-1	2	0	0	2	0	2
IWA2703	0	0	0	2	2	2	2	2	2	1	2	2	0	2	2	2	0	0	0	2	0	0	0	2	2	0	1	1	1	2	0	0	2	2	2	0	2	0	0	2	0	2	1	2	0	0	2	0	2
IWA163	0	0	0	2	2	2	2	2	2	1	2	2	-1	2	2	2	0	0	0	2	0	0	0	2	2	0	1	1	0	0	0	2	2	2	2	0	2	0	2	2	0	0	-1	2	0	0	2	-1	2
IWA7868	0	0	0	2	2	2	2	2	2	-1	2	2	0	2	2	2	0	0	0	2	0	0	0	2	2	0	-1	-1	0	0	0	2	2	2	2	0	2	0	2	2	0	0	-1	2	0	0	2	0	2
IWA162	0	0	0	2	2	2	2	2	2	-1	2	2	0	2	2	2	0	0	0	2	0	0	0	2	2	0	-1	-1	0	0	0	2	2	2	2	0	2	0	2	2	0	0	-1	2	0	0	2	0	2
IWA5174	2	0	0	2	2	2	2	2	2	-1	2	2	0	2	2	2	0	0	0	2	0	0	0	2	2	0	-1	0	0	0	0	2	2	2	2	0	2	0	2	2	0	0	-1	2	0	0	2	0	2
IWA3475	2	0	0	2	2	2	2	2	-1	0	0	2	0	2	2	2	0	0	0	2	0	2	0	2	2	0	2	0	0	0	-1	2	2	2	2	0	2	0	2	2	2	0	-1	2	0	0	2	0	2
IWA1594	2	0	0	2	2	2	2	2	-1	0	0	2	0	2	2	2	0	0	0	2	0	2	0	2	2	0	2	0	0	0	-1	2	2	2	2	0	2	0	2	2	2	0	-1	2	0	0	2	0	2
IWA3820	2	0	0	2	2	2	2	2	-1	0	0	2	0	2	2	2	0	0	0	2	0	2	0	2	2	0	2	0	0	0	0	2	2	2	2	0	2	0	2	2	2	0	0	2	0	0	2	0	2
IWA5277	2	0	0	2	2	2	2	2	-1	0	0	2	0	2	2	2	0	0	0	2	0	2	0	2	2	0	2	0	0	0	-1	2	2	2	2	0	2	0	2	2	2	0	-1	2	0	0	2	0	2
IWA3613	-1	0	0	-1	2	-1	-1	-1	0	0	0	-1	0	-1	2	-1	0	0	0	2	0	-1	0	-1	2	0	2	0	0	0	-1	-1	2	2	2	0	-1	0	-1	2	2	0	0	-1	0	0	-1	0	2
IWA6378	2	0	0	2	2	2	2	2	-1	0	0	2	0	2	2	2	0	0	0	2	0	2	0	0	2	0	2	0	0	0	-1	2	2	2	2	0	2	0	2	2	2	0	-1	2	0	0	2	0	2
IWA1615	2	0	0	2	2	2	2	2	2	0	0	2	0	2	2	2	0	0	0	2	0	2	0	0	2	0	2	0	0	0	2	2	2	2	2	0	2	0	2	2	2	0	2	2	0	0	2	0	2
IWA2152	2	0	0	2	2	2	2	2	2	0	0	2	0	2	2	2	0	0	0	2	0	2	0	0	2	0	2	0	0	0	-1	2	2	2	2	0	2	0	2	2	2	0	-1	2	0	0	2	0	2
IWA6835	2	0	0	2	2	2	2	2	2	0	0	2	0	2	2	2	0	0	0	2	0	2	0	0	2	0	2	0	0	0	2	2	2	2	2	0	2	0	2	2	2	0	2	2	0	0	2	0	2
IWA7577	2	0	0	2	2	2	2	2	-1	0	0	2	0	2	2	2	0	0	0	2	0	2	0	2	2	0	2	0	0	0	-1	2	2	2	2	0	2	0	2	2	2	0	-1	2	0	0	2	0	2
IWA3134	2	0	0	2	2	2	2	2	-1	0	0	2	0	2	2	2	0	0	0	2	0	2	0	2	2	0	2	0	-1	0	-1	2	2	2	2	0	2	0	2	2	2	0	-1	2	0	0	2	0	2
IWA7018	2	0	0	2	2	2	2	2	-1	0	0	2	0	2	2	2	0	0	0	2	0	2	0	2	2	0	2	0	0	0	-1	2	2	2	2	0	2	0	2	2	2	0	-1	2	0	0	2	0	2
IWA7644	2	0	0	2	2	2	2	2	-1	0	0	2	0	2	2	2	0	0	0	2	0	2	0	2	2	0	2	0	0	0	-1	2	2	2	2	0	2	0	2	2	2	0	-1	2	0	0	2	0	2
IWA3477	2	0	0	2	2	2	2	2	1	0	0	2	0	2	2	2	0	0	0	2	0	2	0	2	2	0	2	0	0	0	1	2	2	2	2	0	2	0	2	2	2	0	1	2	0	0	2	0	2
IWA7898	2	0	0	2	2	2	2	2	1	0	0	2	0	2	2	2	0	0	0	2	0	2	0	2	2	0	2	0	0	0	1	2	2	2	2	0	2	0	2	2	2	0	1	2	0	0	2	0	2
IWA16	2	0	0	2	2	2	2	2	1	0	0	2	0	2	2	2	0	0	0	2	0	2	0	-1	2	0	2	0	0	0	1	2	2	2	2	0	2	0	2	2	2	0	-1	2	0	0	2	0	2
IWA6756	2	0	0	2	2	2	2	2	1	0	0	2	0	2	2	2	0	0	0	2	0	2	0	2	2	0	2	0	0	0	1	2	2	2	2	0	2	0	2	2	2	0	1	2	0	0	2	0	2
IWA1608	2	0	0	2	2	2	2	2	1	0	0	2	0	2	2	2	0	0	0	2	0	2	0	2	2	0	2	0	0	0	1	2	2	2	2	0	2	0	2	2	2	0	1	2	0	0	2	0	2
IWA4117	2	0	0	2	2	2	2	2	1	0	0	2	0	2	2	2	0	0	0	2	0	2	0	2	2	0	2	0	0	0	1	2	2	2	2	0	2	0	2	2	2	0	1	2	0	0	2	0	2
IWA4116	2	0	0	2	2	2	2	2	-1	0	0	2	0	2	2	2	0	0	0	2	0	2	0	2	2	0	2	0	0	0	-1	2	2	2	2	0	2	0	2	2	2	0	-1	2	0	0	2	0	2
IWA7173	2	0	0	2	2	2	2	2	0	0	0	2	0	2	2	2	0	0	0	2	0	2	0	0	2	0	2	0	0	0	0	2	2	2	2	0	2	0	2	2	2	0	0	2	0	0	2	0	2
IWA5740	2	0	0	2	2	2	2	2	-1	0	0	2	0	2	2	2	0	0	0	2	0	2	0	0	2	0	2	0	0	0	0	2	2	2	2	0	2	0	2	2	2	0	-1	2	0	0	2	0	2
IWA2995	2	0	0	2	2	2	2	2	1	0	0	2	0	2	2	2	0	0	0	2	0	2	0	0	2	0	2	0	0	0	-1	2	2	2	2	0	2	0	2	2	2	0	1	2	0	0	2	0	2
IWA5692	2	0	0	2	2	2	2	2	1	0	0	2	0	2	2	2	0	0	0	2	0	2	0	0	2	0	2	0	0	0	1	2	2	2	2	0	2	0	2	2	2	0	1	2	0	0	2	0	2
IWA8070	2	0	0	2	2	2	2	2	1	0	0	2	0	2	2	2	0	0	0	2	0	2	0	0	2	0	2	0	0	0	1	2	2	2	2	0	2	0	2	2	2	0	-1	2	0	0	2	0	2
IWA7021	2	0	0	2	2	2	2	2	1	0	0	2	0	2	2	2	0	0	0	2	0	2	2	0	2	0	2	0	0	0	1	2	2	2	2	0	2	0	2	2	2	0	1	2	0	0	2	0	2
IWA1307	2	0	0	2	2	2	2	2	1	0	0	2	0	2	2	2	0	0	0	2	0	2	2	0	2	0	2	0	0	0	1	2	2	2	2	0	2	0	2	2	2	0	2	2	0	0	2	0	2
IWA6497	2	0	0	2	2	2	2	2	-1	-1	0	2	0	2	2	2	0	0	0	2	0	2	2	0	2	0	2	0	0	0	-1	2	2	2	2	0	2	0	2	2	2	0	2	2	0	0	2	0	2
IWA8473	2	0	0	2	2	2	2	2	1	0	0	2	0	2	2	2	0	0	0	2	0	2	2	0	2	0	2	0	0	0	1	2	2	2	2	0	2	0	2	2	2	0	2	2	0	0	2	0	2
IWA2768	2	0	0	2	2	2	2	2	-1	0	0	2	0	2	2	2	0	0	0	2	0	2	2	0	2	0	2	0	0	0	-1	2	2	2	2	0	2	0	2	2	2	0	2	2	0	0	2	0	2
IWA2629	2	0	0	2	2	2	2	0	2	0	0	2	0	2	2	2	2	0	0	2	0	2	2	0	2	0	2	0	0	0	1	2	2	2	2	0	2	0	2	0	2	0	2	2	0	0	2	0	2
IWA8198	2	0	0	2	2	2	2	0	2	0	0	2	0	2	2	2	2	0	0	2	0	2	2	0	2	0	2	0	0	0	-1	2	2	2	2	0	2	0	2	0	2	0	2	2	0	0	2	0	2
IWA6622	2	0	0	2	2	2	2	0	2	0	0	2	0	2	2	2	2	0	0	2	0	2	2	0	2	0	2	0	0	0	1	2	2	2	2	0	2	0	2	0	2	0	2	-1	0	0	2	0	2
IWA6984	2	0	0	2	2	2	2	0	2	0	0	2	0	2	2	2	2	0	0	2	0	2	2	0	2	0	2	0	0	0	-1	2	2	2	2	0	2	0	2	0	2	0	2	2	0	0	2	0	2
IWA498	2	0	0	2	2	2	2	0	2	0	0	2	0	2	2	2	2	0	0	2	0	2	2	0	2	0	2	0	0	0	-1	2	2	2	2	0	2	0	2	0	2	0	2	2	0	0	2	0	2
IWA5031	2	0	0	2	2	2	2	0	2	0	0	2	0	2	2	2	2	0	0	2	0	2	2	0	2	0	2	0	0	0	1	2	2	2	2	0	2	0	2	1	2	0	2	2	0	0	2	0	2
IWA8026	2	0	0	2	2	2	2	0	2	0	0	2	0	2	2	2	2	0	0	2	0	2	2	0	2	0	2	0	0	0	-1	2	2	2	2	0	2	0	2	2	2	0	2	2	0	0	2	0	2
IWA3806	2	0	0	2	2	2	2	2	2	0	0	2	0	2	2	2	2	0	0	2	0	2	2	0	2	0	2	0	0	0	-1	2	2	2	2	0	2	0	2	2	2	0	2	2	0	0	2	0	2
IWA3665	2	0	0	2	2	2	2	2	2	0	0	2	0	2	2	2	2	0	0	2	0	2	2	0	2	0	2	0	0	0	-1	2	2	2	2	0	2	0	2	2	2	0	2	2	0	0	2	0	2
IWA3955	2	0	0	2	2	2	2	2	2	0	0	2	0	2	2	2	2	0	0	2	0	2	2	0	2	0	2	0	0	0	-1	2	2	2	2	0	2	0	2	2	2	0	2	-1	0	0	2	0	2
IWA3957	2	0	0	2	2	2	2	2	2	0	0	2	0	2	2	2	2	0	0	2	0	2	2	0	2	0	2	0	0	0	-1	2	2	2	2	0	2	0	2	2	2	0	2	2	0	0	2	0	2
IWA5010	2	0	0	2	2	2	2	2	2	0	0	2	0	2	2	2	2	0	0	2	0	2	2	0	2	0	2	0	0	0	-1	2	2	2	2	0	2	0	2	2	2	0	2	2	0	0	2	0	2
IWA5009	2	0	0	2	2	2	2	2	2	0	0	2	0	2	2	2	2	0	0	2	0	2	2	0	2	0	2	0	0	0	-1	2	2	2	2	0	2	0	2	2	2	0	2	2	0	0	2	0	2
IWA5011	2	0	0	2	2	2	2	2	2	0	0	2	0	2	2	2	2	0	0	2	0	2	2	0	2	0	2	0	0	0	-1	2	2	2	2	0	2	0	2	2	2	0	2	2	0	0	2	0	2
IWA3956	2	0	0	2	2	2	2	2	2	0	0	2	0	2	2	2	2	0	0	2	0	2	2	0	2	0	2	0	0	0	1	2	2	2	2	0	2	0	2	2	2	0	2	2	0	0	2	0	2
IWA4577	2	0	0	2	2	2	2	2	2	0	0	2	0	2	2	2	2	0	0	2	0	2	2	0	2	0	2	0	0	0	1	2	2	2	2	0	2	0	2	2	2	0	2	2	0	0	2	0	2
IWA3695	2	0	0	2	2	2	2	2	2	0	0	2	0	2	2	2	2	0	0	2	0	2	2	0	2	0	2	0	0	0	1	2	2	2	2	0	2	0	2	2	2	0	2	2	0	0	2	0	2
IWA1279	2	0	0	2	2	2	2	2	2	0	0	2	0	2	2	2	2	0	0	2	0	2	2	0	2	0	2	0	0	0	1	2	2	2	2	0	2	0	2	2	2	0	2	2	0	0	2	0	2
IWA3533	2	0	0	2	2	2	2	2	2	0	0	2	0	2	2	2	2	0	0	2	0	2	2	0	2	0	2	0	0	0	-1	2	2	2	2	0	2	0	2	2	2	0	2	2	0	0	2	0	2
IWA7945	2	0	0	2	2	2	2	2	2	0	0	2	0	2	2	2	2	0	0	2	0	2	2	0	2	0	2	0	0	0	-1	2	2	2	2	0	2	0	2	2	2	0	2	2	0	0	2	0	2
IWA4265	2	0	0	2	2	2	2	2	2	0	0	2	0	2	2	2	2	0	0	2	0	2	2	0	2	0	2	0	0	0	-1	2	2	2	2	0	2	0	2	2	2	0	2	2	0	0	2	0	2
IWA6031	2	0	0	2	2	2	2	2	2	0	0	2	0	2	2	2	2	0	0	2	0	2	2	0	2	0	2	0	0	0	1	2	2	2	2	0	2	0	2	2	2	0	2	2	0	0	2	0	2
IWA5631	2	0	0	2	2	2	2	2	2	0	0	2	0	2	2	2	2	0	0	2	0	2	2	0	2	0	2	0	0	0	-1	2	2	2	2	0	2	0	2	2	2	0	2	2	0	0	2	0	2
IWA3532	2	0	0	2	2	2	2	2	2	0	0	2	0	2	2	2	2	0	0	2	0	2	2	0	2	0	2	0	0	0	-1	2	2	2	2	0	2	0	2	2	2	0	2	2	0	0	2	-1	2
IWA6971	2	0	0	2	2	2	2	2	2	0	0	2	0	2	2	2	2	0	0	2	0	2	2	0	2	0	2	0	0	0	-1	2	2	2	2	0	2	0	2	2	2	0	2	2	0	0	2	0	2
IWA3528	2	0	0	2	2	2	2	2	2	0	0	2	0	2	2	2	2	0	0	2	0	2	2	0	2	0	2	0	0	0	1	2	2	2	2	0	2	0	2	2	2	0	2	2	0	0	2	0	2
IWA42	2	0	0	2	2	2	2	2	2	0	0	2	0	2	2	2	2	0	0	2	0	2	2	0	2	0	2	0	0	0	1	2	2	2	2	0	2	0	2	2	2	0	2	2	0	0	2	0	2
IWA6972	2	0	0	2	2	2	2	2	2	0	0	2	0	2	2	2	2	0	0	2	0	2	2	0	2	0	2	0	0	0	1	2	2	2	2	0	2	0	2	2	2	0	2	2	0	0	2	0	2
IWA7065	2	0	0	2	2	2	2	2	2	0	0	2	0	2	2	2	2	0	0	2	0	2	2	0	2	0	2	0	0	0	1	2	2	2	2	0	2	0	2	2	2	0	2	2	0	0	2	0	2
IWA2981	2	0	0	2	2	2	2	2	2	0	0	2	0	2	2	2	2	0	0	2	0	2	2	0	2	0	2	0	0	0	-1	2	2	2	2	0	2	0	2	2	2	0	2	2	0	0	2	0	2
IWA5268	2	0	0	2	2	2	2	2	2	0	0	2	0	2	2	2	2	0	0	2	0	2	2	0	2	0	2	0	0	0	-1	2	2	2	2	0	2	0	2	2	2	0	2	2	0	0	2	0	2
IWA2982	2	0	0	2	2	2	2	2	2	0	0	2	0	2	2	2	2	0	0	2	0	2	2	0	2	0	2	0	0	0	0	2	2	2	2	0	2	0	2	2	2	0	2	2	0	0	2	0	2
IWA4576	2	0	0	2	2	2	2	2	2	0	0	2	0	2	2	2	2	0	0	2	0	2	2	0	2	0	2	0	0	0	-1	2	2	2	2	0	2	0	2	2	2	0	2	2	0	0	2	0	2
IWA7104	2	0	0	2	2	2	2	2	2	0	0	2	0	2	2	2	2	0	0	2	0	2	2	0	2	0	2	0	0	0	-1	2	2	2	2	0	2	0	2	2	2	0	2	2	0	0	2	0	2
IWA7328	2	0	0	2	2	2	2	2	2	0	0	2	0	2	2	2	2	0	0	2	0	2	2	0	2	0	2	0	0	0	-1	2	2	2	2	0	2	0	2	2	2	0	2	2	0	0	2	0	2
IWA7779	2	0	0	2	2	2	2	2	2	0	0	2	0	2	2	2	2	0	0	2	0	2	2	0	2	0	2	-1	0	0	-1	2	2	2	2	0	2	0	2	2	2	0	2	2	0	-1	2	0	2
IWA1078	2	0	0	2	2	2	2	0	2	0	0	2	0	2	2	2	2	0	0	2	0	2	2	0	2	0	2	0	0	0	-1	2	2	2	2	0	2	0	2	0	2	0	2	2	0	0	2	0	2
IWA1806	2	0	0	2	2	2	2	0	2	0	0	2	0	2	2	2	2	0	0	2	0	2	2	0	2	0	2	0	0	0	-1	2	2	2	2	0	2	0	2	0	2	0	2	2	0	0	2	0	2
IWA3160	2	0	0	2	2	2	2	0	2	0	0	2	0	2	2	2	2	0	0	2	0	2	2	0	2	0	2	0	0	0	0	2	2	2	2	0	2	0	2	0	2	0	2	2	0	0	2	0	2
IWA5140	2	0	0	2	2	2	2	0	2	0	0	2	0	2	2	2	2	0	0	2	0	2	2	0	2	0	2	0	0	0	-1	2	2	2	2	0	2	0	2	0	2	0	2	2	0	0	2	0	2
IWA2762	2	0	0	2	2	2	2	0	2	0	0	2	0	2	2	2	2	0	0	2	0	2	2	0	2	0	2	0	0	0	-1	2	2	2	2	0	2	0	2	0	2	0	2	2	0	0	2	0	2
IWA4852	2	0	0	2	2	2	2	0	2	0	0	2	0	2	2	2	2	0	0	2	0	2	2	0	2	0	2	0	0	0	1	2	2	2	2	0	2	0	2	0	2	0	2	2	0	0	2	0	2
IWA3538	2	0	0	2	2	2	2	0	2	0	0	2	0	2	2	2	2	0	0	2	0	2	2	0	2	0	2	0	0	0	1	2	2	2	2	0	2	0	2	0	2	0	2	1	0	0	2	0	2
IWA3499	2	0	0	2	2	2	2	0	2	0	0	2	0	2	2	2	2	0	0	2	0	2	2	0	2	0	2	0	0	0	1	2	2	2	2	0	2	0	2	0	2	0	2	2	0	0	2	0	2
IWA4797	2	0	0	2	2	2	2	0	2	0	0	2	0	2	2	2	2	0	0	2	0	2	2	0	2	0	2	0	0	0	1	2	2	2	2	0	2	0	2	0	2	0	2	2	0	0	2	0	2
IWA6636	2	0	0	2	2	2	2	0	2	0	0	2	0	2	2	2	2	0	0	2	0	2	2	0	2	0	2	0	0	0	1	2	2	2	2	0	2	0	2	0	2	0	2	2	0	0	2	0	2
IWA7505	2	0	0	2	2	2	2	0	2	0	0	2	0	2	2	2	2	0	0	2	0	2	2	0	2	0	2	0	0	0	-1	2	2	2	2	0	2	0	2	0	2	0	2	2	0	0	2	0	2
IWA8236	2	0	0	2	2	2	2	0	2	0	0	2	0	2	2	2	2	0	0	2	0	2	2	0	2	0	2	0	0	0	-1	2	2	2	2	0	2	0	2	0	2	0	2	2	0	0	2	0	2
IWA6887	2	0	0	2	2	2	2	0	2	0	0	2	0	2	2	2	2	0	0	2	0	2	2	0	2	0	2	0	0	0	-1	2	2	2	2	0	2	0	2	0	2	0	2	2	0	0	2	0	2
IWA2438	2	0	0	2	2	2	2	0	2	0	0	2	0	2	2	2	2	0	0	2	0	-1	2	0	2	0	2	0	0	0	-1	2	-1	2	2	0	-1	0	2	0	2	0	2	-1	0	0	2	0	2
IWA1991	2	0	0	2	2	2	2	0	2	0	0	2	0	2	2	2	2	0	0	2	0	2	2	0	2	0	2	0	0	0	-1	2	2	2	2	0	2	0	2	0	2	0	2	2	0	0	2	0	2
IWA4301	2	0	0	2	2	2	2	0	2	0	0	2	0	2	2	2	2	0	0	2	0	2	2	0	2	0	2	0	0	0	-1	2	2	2	2	0	2	0	2	0	2	0	2	2	0	0	2	0	2
IWA4302	2	0	0	2	2	2	2	0	2	0	0	2	0	2	2	2	2	0	0	2	0	2	2	0	2	0	2	0	0	0	1	2	2	2	2	0	2	0	2	0	2	0	2	2	0	0	2	0	2
IWA8394	2	0	0	2	2	2	2	0	2	0	0	2	0	2	2	2	2	0	0	2	0	2	2	0	2	0	2	0	0	0	-1	2	2	2	2	0	2	0	2	0	2	0	2	2	0	0	2	0	2
IWA639	2	0	0	2	2	2	2	0	2	0	0	2	0	2	2	2	2	0	0	2	0	2	2	0	2	0	2	0	0	0	1	2	2	2	2	0	2	0	2	0	2	0	2	2	0	0	2	0	2
IWA2651	2	0	0	2	2	2	2	0	2	0	0	2	0	2	2	2	2	0	0	2	0	2	2	0	2	0	2	0	0	0	1	2	2	2	2	0	2	0	2	0	2	0	2	2	0	0	2	0	2
IWA4834	2	0	2	2	2	2	2	0	2	0	0	2	0	2	2	2	2	0	0	2	0	2	2	0	2	0	2	0	0	0	1	2	2	2	2	0	2	0	2	0	2	0	2	2	0	0	2	0	2
IWA3686	2	0	2	2	2	2	2	0	-1	0	0	2	0	2	2	2	2	0	0	2	0	2	2	0	2	0	2	0	0	0	1	2	2	2	2	0	2	0	2	0	2	0	2	2	0	0	-1	0	2
IWA3338	2	0	2	2	2	2	2	0	2	0	-1	2	0	2	2	2	2	0	0	2	-1	2	2	0	2	0	2	0	-1	0	-1	2	2	2	2	0	2	0	2	0	2	0	2	2	-1	0	2	0	2
IWA8035	2	0	2	2	2	2	2	0	2	0	0	2	0	2	2	2	2	0	0	2	0	2	2	0	2	0	2	0	0	0	1	2	2	2	2	0	2	0	2	0	2	0	2	2	0	0	2	0	2
IWA5451	2	0	2	2	2	2	2	0	2	0	0	2	0	2	2	2	2	0	0	2	0	2	2	0	2	0	2	0	0	0	-1	2	2	2	2	0	2	0	2	0	2	0	2	2	0	0	2	0	2
IWA2851	2	0	2	2	2	2	2	0	2	0	0	2	0	2	2	2	2	0	0	2	0	2	2	0	2	0	2	0	0	0	1	2	2	2	2	0	2	0	2	0	2	0	2	2	0	0	2	0	2
IWA5702	2	0	2	2	2	2	2	0	2	0	0	2	0	2	2	2	2	0	0	2	0	2	2	0	2	0	2	0	0	0	-1	2	2	2	2	0	2	0	2	0	2	0	2	2	0	0	2	0	2
IWA7413	2	0	2	2	2	2	2	0	2	0	0	2	0	2	2	2	2	0	0	2	0	2	2	0	2	0	2	0	0	0	-1	2	2	2	2	0	2	0	2	0	2	0	2	2	0	0	2	0	2
IWA7804	2	0	2	2	2	2	2	0	2	0	0	2	0	2	2	2	2	0	0	2	0	2	2	0	2	0	2	0	0	0	1	2	2	2	2	0	2	0	2	0	2	0	2	2	0	0	2	0	2
IWA5350	2	0	2	2	2	2	2	0	2	0	0	2	0	2	2	2	2	0	0	2	0	2	2	0	2	0	2	0	0	0	-1	2	2	2	2	0	2	0	2	0	2	0	2	2	0	0	2	0	2
IWA5199	2	0	2	2	2	2	2	0	2	0	0	2	0	2	2	2	2	0	0	2	0	2	2	0	2	0	2	0	0	0	-1	2	2	2	2	0	2	0	2	0	2	0	2	2	0	0	2	0	2
IWA8034	2	0	2	2	2	2	2	0	2	0	0	2	0	2	2	2	2	0	0	2	0	2	2	0	2	0	2	0	0	0	-1	2	2	2	2	0	2	0	2	0	2	0	2	2	0	0	2	0	2
IWA4579	2	0	2	2	2	2	2	0	2	0	0	2	0	2	2	2	2	0	0	2	0	2	2	0	2	0	2	0	0	0	-1	2	2	2	2	0	2	0	2	0	2	0	2	2	0	0	2	0	2
IWA4510	2	0	2	2	2	2	2	0	2	0	0	2	0	2	2	2	2	0	0	2	0	2	2	0	2	0	2	0	0	0	-1	2	2	2	2	0	2	0	2	0	2	0	2	2	0	0	2	0	2
IWA5054	2	0	2	2	2	2	2	0	2	0	0	2	0	2	2	2	2	0	0	2	0	2	2	0	2	0	2	0	0	0	-1	2	2	2	2	0	2	0	2	0	2	0	2	2	0	0	2	0	2
IWA2070	2	0	2	-1	2	2	2	0	2	0	0	2	0	2	2	2	2	0	0	2	0	2	2	0	2	0	2	0	0	0	-1	2	2	2	-1	0	2	0	2	0	2	0	2	2	0	0	2	0	2
IWA5320	2	0	2	2	2	2	2	0	2	0	0	2	0	2	2	2	2	0	0	2	0	2	2	0	2	0	2	0	0	0	-1	2	2	2	2	0	2	0	2	0	2	0	2	2	0	0	2	0	2
IWA3766	2	0	2	2	2	2	2	0	2	0	0	2	0	2	2	2	2	0	0	2	0	2	2	0	2	0	2	0	0	0	-1	2	2	2	2	0	2	0	2	0	2	0	2	2	0	0	2	0	2
IWA2289	2	0	2	2	2	2	2	0	2	0	0	2	0	2	2	2	2	0	0	2	0	2	2	0	2	0	2	0	0	0	-1	2	2	2	2	0	2	0	2	0	2	0	2	2	0	0	2	0	2
IWA1811	2	0	2	2	2	2	2	0	2	0	0	2	0	2	2	2	2	0	0	2	0	2	2	0	2	0	2	0	0	0	0	2	2	2	2	0	2	0	2	0	2	0	2	2	0	0	2	0	2
IWA3073	2	1	2	2	2	2	2	-1	2	-1	1	2	1	2	2	2	2	1	1	2	-1	2	2	-1	2	-1	2	-1	-1	-1	-1	2	2	2	2	1	2	-1	2	-1	2	-1	2	2	1	1	2	-1	2
IWA1482	2	0	2	2	2	2	2	0	2	0	0	2	0	2	2	2	2	0	0	2	0	2	2	0	2	0	2	0	0	0	1	2	2	2	2	0	2	0	2	0	2	0	2	2	0	0	2	0	2
IWA8238	2	0	2	-1	2	2	2	0	2	0	0	2	0	2	2	2	2	0	0	2	0	-1	2	0	2	0	2	0	0	0	1	2	2	2	2	0	2	0	2	0	2	0	2	2	0	0	2	0	2
IWA4775	2	0	2	2	2	2	2	0	2	0	0	2	0	2	2	2	2	0	0	2	0	2	2	0	2	0	2	0	0	0	1	2	2	2	2	0	2	0	2	0	2	0	2	-1	0	0	2	0	2
IWA8294	2	0	2	2	2	2	2	0	2	0	0	2	0	2	2	2	2	0	0	2	0	2	2	0	2	0	2	0	0	0	1	2	2	2	2	0	2	0	2	0	2	0	2	-1	0	0	2	0	2
IWA2337	2	0	2	2	2	2	2	0	2	0	0	2	0	2	2	2	2	0	0	2	0	2	2	0	2	0	2	0	0	0	1	2	2	2	2	0	2	0	2	0	2	0	2	2	0	0	2	0	2
IWA2957	2	0	2	2	2	2	2	0	2	0	0	2	0	2	2	2	2	0	0	2	0	2	2	0	2	0	2	0	0	0	1	2	2	2	2	0	2	0	2	0	2	0	2	2	0	0	2	0	2
IWA3534	2	0	2	2	2	2	2	0	2	0	0	2	0	2	2	2	2	0	0	2	0	2	2	0	2	0	2	0	0	0	1	2	2	2	2	0	-1	0	2	0	2	0	2	2	0	0	2	0	2
IWA1358	2	0	2	2	2	2	2	-1	2	0	0	2	0	2	2	2	2	0	0	2	0	2	2	0	2	0	2	0	0	0	-1	2	2	2	2	0	2	0	2	0	2	0	2	2	0	0	2	0	2
IWA2849	2	0	2	2	2	2	2	0	2	0	0	2	0	2	2	2	2	0	0	2	0	2	2	0	2	0	2	0	0	0	-1	2	2	2	2	0	2	0	2	0	2	0	2	2	0	0	2	0	2
IWA8230	2	0	2	2	2	2	2	0	2	0	0	2	0	2	2	2	2	0	0	2	0	2	2	0	2	0	2	0	0	0	-1	2	2	2	2	0	2	0	2	0	2	0	2	2	0	0	2	0	2
IWA2057	2	0	2	2	2	2	2	0	2	0	0	2	0	2	2	2	2	0	0	2	0	2	2	0	2	0	2	0	0	0	-1	2	2	2	2	0	2	0	2	0	2	0	2	2	0	0	2	0	2
IWA4769	2	0	2	2	2	2	2	0	2	0	0	2	0	2	2	2	2	0	0	2	0	2	2	0	2	0	2	0	0	0	-1	2	2	2	2	0	2	0	2	0	2	0	2	2	0	0	2	0	2
IWA3249	2	0	2	2	2	2	2	0	2	0	0	2	0	2	2	2	2	0	0	2	0	2	2	0	2	0	2	0	0	0	-1	2	2	2	2	0	2	0	2	0	2	0	2	2	0	0	2	0	2
IWA3685	2	0	2	2	2	2	2	0	-1	0	0	2	0	2	2	2	2	0	0	2	0	2	2	0	2	0	2	0	0	0	-1	2	2	-1	2	0	2	0	2	0	2	0	2	2	0	0	-1	0	2
IWA7385	2	0	2	2	2	2	2	0	2	0	0	2	0	2	2	2	2	0	0	2	0	2	2	0	2	0	2	0	0	0	-1	2	2	2	2	0	2	0	2	0	2	0	2	-1	0	0	2	0	2
IWA3875	2	0	2	2	2	2	2	0	2	0	0	2	0	2	2	2	2	0	0	2	0	2	2	0	2	0	2	0	0	0	-1	2	2	2	2	0	2	0	2	0	2	0	2	2	0	0	2	0	2
IWA4376	2	0	2	2	2	2	2	-1	2	0	0	2	0	2	2	2	2	0	0	2	0	2	2	0	2	0	2	0	0	0	-1	2	2	2	2	0	2	0	2	0	2	0	2	2	0	0	2	0	2
IWA1530	2	0	2	2	2	2	2	0	2	0	0	2	0	2	2	2	2	0	0	2	0	2	2	0	2	0	2	0	0	0	-1	2	2	2	2	0	2	0	2	0	2	0	2	2	0	0	2	0	2
IWA5226	2	0	2	2	2	2	2	0	2	0	0	2	0	2	2	2	2	0	0	2	0	2	2	0	2	0	2	0	0	0	1	2	2	2	2	0	2	0	2	0	2	0	2	2	0	0	2	0	2
IWA4591	2	0	2	2	2	2	2	0	2	0	0	2	0	2	2	2	2	0	0	2	0	2	2	0	2	0	2	0	0	0	1	2	2	2	2	0	2	0	2	0	2	0	2	2	0	0	2	0	2
IWA352	2	0	2	-1	2	2	-1	0	-1	0	0	2	0	-1	-1	2	2	0	0	2	0	2	2	0	2	0	-1	0	0	0	1	2	2	2	2	0	2	0	2	0	2	0	2	2	0	0	2	0	-1
IWA5109	2	0	2	2	2	2	2	0	2	0	0	2	0	2	2	2	2	0	0	2	0	2	2	0	2	0	2	0	0	0	1	2	2	2	2	0	2	0	2	0	2	0	2	2	0	0	2	0	2
IWA8071	2	0	2	2	2	2	2	0	2	0	0	2	0	2	2	2	2	0	0	2	0	2	2	0	2	0	2	0	0	0	-1	2	2	2	2	0	2	0	2	0	2	0	2	2	0	0	2	0	2
IWA7713	2	0	2	2	2	2	2	0	2	0	0	2	0	2	2	2	2	0	0	2	0	2	2	0	2	0	2	0	0	0	-1	2	2	2	2	0	2	0	2	0	2	0	2	2	0	0	2	0	2
IWA3337	2	0	2	2	2	2	2	0	2	0	0	2	0	2	2	2	2	0	0	2	0	2	2	0	2	0	2	0	0	0	1	2	2	2	2	0	2	0	2	0	2	0	2	2	0	0	2	0	2
IWA3442	2	0	2	2	2	2	2	0	2	0	0	2	0	2	2	2	2	0	0	2	0	2	2	0	2	0	2	0	0	0	1	2	2	2	2	0	2	0	2	0	2	0	2	2	0	0	2	0	2
IWA3612	2	0	2	2	2	2	2	0	2	0	0	2	0	2	2	2	2	0	0	2	0	2	2	0	2	0	2	0	0	0	1	2	2	2	2	0	2	0	2	0	2	0	2	2	0	0	2	0	2
IWA4466	2	0	2	2	2	2	2	0	2	0	0	2	0	2	2	2	2	0	0	2	0	2	2	0	2	0	2	0	0	0	1	2	2	2	2	0	2	0	2	0	2	0	2	2	0	0	2	0	2
IWA4798	2	0	2	2	2	2	2	0	2	0	0	2	0	2	2	2	2	0	0	2	0	2	2	0	2	0	2	0	0	0	1	2	2	2	2	0	2	0	2	0	2	0	2	2	0	0	2	0	2
IWA7716	2	0	2	2	2	2	2	0	2	0	0	2	0	2	2	2	2	0	0	2	0	2	2	0	2	0	2	0	0	0	-1	2	2	2	2	0	2	0	2	0	2	0	2	2	0	0	2	0	2
IWA3339	2	0	2	2	2	2	2	0	2	0	0	2	0	2	2	2	2	0	0	2	0	2	2	0	2	0	2	0	0	0	1	2	2	2	2	0	2	0	2	0	2	0	2	2	0	0	2	0	2
IWA8116	2	0	2	2	2	2	2	0	2	0	0	2	0	2	2	2	2	0	0	2	0	2	2	0	2	0	2	0	0	0	-1	2	2	2	2	0	2	0	2	0	2	0	2	2	0	0	2	0	2
IWA2248	2	0	2	2	2	2	2	0	2	0	0	2	0	2	2	2	2	0	0	2	0	2	2	0	2	0	2	0	0	0	1	2	2	2	2	0	2	0	2	0	2	0	2	2	0	0	2	0	2
IWA4508	2	0	2	-1	2	2	2	0	2	0	0	2	0	2	2	2	2	0	0	2	0	-1	2	0	2	0	2	0	0	0	1	2	2	2	2	0	2	0	2	0	2	0	2	2	0	0	2	0	2
IWA2615	2	0	2	2	2	2	2	0	2	0	0	2	0	2	2	2	2	0	0	2	0	2	2	0	2	0	2	0	0	0	-1	2	2	2	2	0	2	0	2	0	2	0	2	2	0	0	2	0	2
IWA4509	2	0	2	2	2	2	2	0	2	0	0	2	0	2	2	2	2	0	0	2	0	2	2	0	2	0	2	0	0	0	1	2	2	2	2	0	2	0	2	0	2	0	2	2	0	0	2	0	2
IWA6260	2	0	2	2	2	2	2	0	2	0	0	2	0	2	2	2	2	0	0	2	0	2	2	0	2	0	2	0	0	0	1	2	2	2	2	0	2	0	2	0	2	0	2	2	0	0	2	0	2
IWA948	2	0	2	2	2	2	2	0	2	0	0	2	0	2	2	2	2	0	0	2	0	2	2	0	2	0	2	0	0	0	-1	2	2	2	2	0	2	0	2	0	2	0	2	2	0	0	2	0	2
IWA5134	2	0	2	2	2	2	2	0	2	0	0	2	0	2	2	2	2	0	0	2	0	2	2	0	2	0	2	0	0	0	1	2	2	2	2	0	-1	0	2	0	2	0	2	-1	0	0	2	0	2
IWA5135	2	0	2	-1	2	2	2	0	2	0	0	2	0	2	2	2	2	0	0	2	0	2	2	0	2	0	2	0	0	0	1	2	2	2	2	0	-1	0	2	0	2	0	2	-1	0	0	2	0	2
IWA5133	2	0	2	2	2	2	2	0	2	0	0	2	0	2	2	2	2	0	0	2	0	2	2	0	2	0	2	0	0	0	-1	2	2	2	2	0	2	0	2	0	2	0	2	2	0	0	2	0	2
IWA4578	2	0	2	2	2	2	2	0	2	0	0	2	0	2	2	2	2	0	0	2	0	2	2	0	2	0	2	0	0	0	-1	2	2	2	2	0	2	0	2	0	2	0	2	2	0	0	2	0	2
IWA2847	2	0	2	2	2	2	2	0	2	0	0	2	0	2	2	2	2	0	0	2	0	2	2	0	2	0	2	0	0	0	-1	2	2	2	2	0	2	0	2	0	2	0	2	2	0	0	2	0	2
IWA5636	2	0	2	2	2	2	2	0	2	0	0	2	0	2	2	2	2	0	0	2	0	2	2	0	2	0	2	0	0	0	1	2	2	2	2	0	2	0	2	0	2	0	2	2	0	0	2	0	2
IWA764	2	0	2	2	2	2	2	0	2	0	0	2	0	2	2	2	2	0	0	2	0	2	2	0	2	0	2	0	0	0	1	2	2	2	2	0	2	0	2	0	2	0	2	2	0	0	2	0	2
IWA2850	2	0	2	2	2	2	2	0	2	0	0	2	0	2	2	2	2	0	0	2	0	2	2	0	2	0	2	0	0	0	1	2	2	2	2	0	2	0	2	0	2	0	2	2	0	0	2	0	2
IWA3740	2	0	2	2	2	2	2	0	2	0	0	2	0	2	2	2	2	0	0	2	0	2	2	0	2	0	2	0	0	0	-1	2	2	2	2	0	2	0	2	0	2	0	2	2	0	0	2	0	2
IWA2852	2	0	2	2	2	2	2	0	2	0	0	2	0	2	2	2	2	0	0	2	0	2	2	0	2	0	2	0	0	0	-1	2	2	2	2	0	2	0	2	0	2	0	2	2	0	0	2	0	2
IWA2247	2	0	2	2	2	2	2	0	2	0	0	2	0	2	2	2	2	0	0	2	0	2	2	0	2	0	2	0	0	0	0	2	2	2	2	0	2	0	2	0	2	0	2	2	0	0	2	0	2
IWA2853	2	0	2	2	2	2	2	0	2	0	0	2	0	2	2	2	2	0	0	2	0	2	2	0	2	0	2	0	0	0	-1	2	2	2	2	0	2	0	2	0	2	0	2	2	0	0	2	0	2
IWA2456	2	0	2	2	2	2	2	0	2	0	0	2	0	2	2	2	2	0	0	2	0	2	2	0	2	0	2	0	0	0	0	2	2	2	2	0	2	0	2	0	2	0	2	2	0	0	2	0	2
IWA8440	2	0	2	2	2	2	2	0	2	0	0	2	0	2	2	2	2	0	0	2	0	2	2	0	2	0	2	0	0	0	-1	2	2	2	2	0	2	0	2	0	2	0	2	2	0	0	2	0	2
IWA4417	2	0	2	2	2	2	2	0	2	0	0	2	0	2	2	2	2	0	0	2	0	2	2	0	2	0	2	0	0	0	1	2	2	2	2	0	2	0	2	0	2	0	2	2	0	0	2	0	2
IWA4704	2	0	2	2	2	2	2	0	2	0	0	2	0	2	2	2	2	0	0	2	0	2	2	0	2	0	2	0	0	0	-1	2	2	2	2	0	2	0	2	0	2	0	2	2	0	0	2	0	2
IWA2854	2	0	2	2	2	2	2	0	2	0	0	2	0	2	2	2	2	0	0	2	0	2	2	0	2	0	2	0	0	0	0	2	2	2	2	0	2	0	2	0	2	0	2	2	0	0	2	0	2
IWA4555	2	0	2	2	2	2	2	0	2	0	0	2	0	2	2	2	2	0	0	2	0	2	2	0	2	0	2	0	0	0	0	2	2	2	2	0	2	0	2	0	2	0	2	2	0	0	2	0	2
IWA4974	2	0	2	2	2	2	2	0	2	0	0	2	0	2	2	2	2	0	0	2	0	2	2	0	2	0	2	0	0	0	-1	2	2	2	2	0	2	0	2	0	2	0	2	2	0	0	2	0	2
IWA3147	2	0	2	2	2	2	2	0	2	0	0	2	0	2	2	2	2	0	0	2	0	2	2	0	2	0	2	0	0	0	-1	2	2	2	2	0	2	0	2	0	2	0	2	2	0	0	2	0	2
IWA3898	2	0	2	2	2	2	2	0	2	0	0	2	0	2	2	2	2	0	0	2	0	2	2	0	2	0	2	0	0	0	-1	2	2	2	2	0	2	0	2	0	2	0	2	2	0	0	2	0	2
IWA5194	2	0	2	2	2	2	2	0	2	0	0	2	0	2	2	2	2	0	0	2	0	2	2	0	2	0	2	0	0	0	-1	2	2	2	2	0	2	0	2	0	2	0	2	2	0	0	2	0	2
IWA7439	2	0	2	2	2	2	2	-1	2	0	0	2	0	2	2	2	2	0	0	2	0	2	2	0	2	0	2	0	0	0	-1	2	2	2	2	0	2	0	2	0	2	0	2	2	-1	0	2	0	2
IWA3020	2	0	2	2	2	2	2	0	2	0	0	2	0	2	2	2	2	0	0	2	0	2	2	0	2	0	2	0	0	0	-1	2	2	2	2	0	2	0	2	0	2	0	2	2	0	0	2	0	2
IWA3952	2	0	2	2	2	2	2	0	2	0	0	2	0	2	2	2	2	0	0	2	0	2	2	0	2	0	2	0	0	0	-1	2	2	2	2	0	2	0	2	0	2	0	2	2	0	0	2	0	2
IWA5300	2	0	2	2	2	2	2	0	2	0	0	2	0	2	2	2	2	0	0	2	0	2	2	0	2	0	2	0	0	0	-1	2	2	2	2	0	2	0	2	0	2	0	2	2	0	0	2	0	2
IWA5509	2	0	2	2	2	2	2	0	2	0	0	2	0	2	2	2	2	0	0	2	0	2	2	0	2	0	2	0	0	0	0	2	2	2	2	0	2	0	2	0	2	0	2	2	0	0	2	0	2
IWA3690	2	0	2	2	2	2	2	0	2	0	0	2	0	2	2	2	2	0	0	2	0	2	2	0	2	0	2	0	0	0	-1	2	2	2	2	0	2	0	2	0	2	0	2	2	0	0	2	0	2
IWA6942	2	0	2	2	2	2	2	0	2	0	0	2	0	2	2	2	2	0	0	2	0	2	2	0	2	0	2	0	0	0	1	2	2	2	2	0	2	0	2	0	2	0	2	2	0	0	2	0	2
IWA4286	2	0	2	-1	2	2	2	0	2	0	0	2	0	2	2	2	2	0	0	2	0	2	2	0	2	0	2	0	0	0	1	2	2	2	2	0	2	0	2	0	2	0	2	2	0	0	2	0	2
IWA3689	2	0	2	2	2	2	2	0	2	0	0	2	0	2	2	2	2	0	0	2	0	2	2	0	2	0	2	0	0	0	1	2	2	2	2	0	2	0	2	0	2	0	2	2	0	0	2	0	2
IWA4020	2	0	2	2	2	2	2	0	2	0	0	2	0	2	2	2	2	0	0	2	0	2	2	0	2	0	2	0	0	0	-1	2	2	2	2	0	2	0	2	0	2	0	2	2	0	0	2	0	2
IWA2871	2	0	2	2	2	2	2	0	2	0	0	2	0	2	2	2	2	0	0	2	0	2	2	0	2	0	2	0	0	0	-1	2	2	2	2	0	2	0	2	0	2	0	2	2	0	0	2	0	2
IWA8615	2	0	2	2	2	2	2	0	-1	0	0	2	0	2	2	2	2	0	0	2	0	2	2	0	2	0	2	0	0	0	1	2	2	2	2	0	2	0	2	0	2	0	2	2	0	0	2	0	2
IWA3346	2	0	2	2	2	2	2	0	-1	0	0	2	0	2	2	2	2	0	0	2	0	2	2	0	2	0	2	0	0	0	1	2	2	2	2	0	2	0	2	0	2	0	2	2	0	0	2	0	2
IWA3347	2	0	2	2	2	2	2	0	2	0	0	2	0	2	2	2	2	0	0	2	0	2	2	0	2	0	2	0	0	0	1	2	2	2	2	0	2	0	2	0	2	0	2	2	0	0	2	0	2
IWA7421	2	0	2	2	2	2	2	0	2	0	0	2	0	2	2	2	2	0	0	2	0	2	2	0	2	0	2	0	0	0	1	2	2	2	2	0	2	0	2	0	2	0	2	2	0	0	2	0	2
IWA2656	2	0	2	2	2	2	2	0	2	0	0	2	0	2	2	2	2	0	0	2	0	2	2	0	2	0	2	0	0	0	-1	2	2	2	2	0	2	0	2	0	2	0	2	2	0	0	2	0	2
IWA1580	2	0	2	2	2	2	2	0	2	0	0	2	0	2	2	2	2	0	0	2	0	2	2	0	2	0	2	0	0	0	-1	2	2	2	2	0	2	0	2	0	2	0	2	2	0	0	2	0	2
IWA3115	2	0	2	2	2	2	2	0	2	0	0	2	0	2	2	2	2	0	0	2	0	2	2	0	2	0	2	0	0	0	-1	2	2	2	2	0	2	0	2	0	2	0	2	2	0	0	2	0	2
IWA2655	2	0	2	2	2	2	2	0	2	0	0	2	0	2	2	2	2	0	0	2	0	2	2	0	2	0	2	0	0	0	-1	2	2	2	2	0	2	0	2	0	2	0	2	2	0	0	2	0	2
IWA2922	2	0	2	2	2	2	2	0	2	0	0	2	0	2	2	2	2	0	0	2	0	2	2	0	2	0	2	0	0	0	1	2	2	2	2	0	2	0	2	0	2	0	2	2	0	0	2	0	2
IWA2921	2	0	2	2	2	2	2	0	2	0	0	2	0	2	2	2	2	0	0	2	0	2	2	0	2	0	2	0	0	0	-1	2	2	2	2	0	2	0	2	0	2	0	2	2	0	0	2	0	2
IWA710	2	0	2	2	2	2	2	0	2	0	0	2	0	2	2	2	2	0	0	2	0	2	2	0	2	0	2	0	0	0	1	2	2	2	2	0	2	0	2	0	2	0	2	2	0	0	2	0	2
IWA1450	2	0	2	2	2	2	2	0	2	0	0	2	0	2	2	2	2	0	0	2	0	2	2	0	2	0	2	0	0	0	1	2	2	2	2	0	2	0	2	0	2	0	2	2	0	0	2	0	2
IWA8307	2	0	2	2	2	2	2	0	2	0	0	2	0	2	2	2	2	0	0	2	0	2	2	0	2	0	2	0	0	0	-1	2	2	2	2	0	2	0	2	0	2	0	2	2	0	0	2	0	2
IWA3398	2	0	2	2	2	2	2	0	2	0	0	2	0	2	2	2	2	0	0	2	0	2	2	0	2	0	2	0	0	0	-1	2	2	0	2	0	2	0	2	0	2	0	2	2	0	0	2	0	2
IWA3399	2	0	2	2	2	2	2	0	2	0	0	2	0	2	2	2	2	0	0	2	0	2	2	0	2	0	2	0	0	0	1	2	2	0	2	0	2	0	2	0	2	0	2	2	0	0	2	0	2
IWA5080	2	0	2	2	2	2	2	0	-1	0	0	2	0	2	2	2	2	0	0	2	0	2	-1	0	2	0	2	0	0	0	-1	2	-1	-1	2	0	2	0	2	0	2	0	2	-1	0	0	2	0	2
IWA164	2	0	2	2	0	2	2	0	2	0	0	2	0	2	2	2	2	0	0	2	0	2	2	0	2	0	2	0	0	0	0	2	2	0	2	0	2	0	2	0	2	0	2	2	0	0	2	0	2
IWA6441	0	0	2	2	0	2	2	2	2	0	0	2	0	2	2	2	0	0	0	2	0	2	2	0	2	0	2	0	0	0	-1	2	2	0	2	0	2	0	2	0	2	0	2	2	0	2	2	0	2
IWA1388	0	0	2	2	0	2	2	2	2	0	0	2	0	2	2	2	0	0	0	2	0	2	2	0	2	0	2	0	0	0	-1	2	2	0	2	0	2	0	2	0	2	0	2	2	0	2	2	2	2
IWA7377	0	0	2	2	0	2	2	2	2	0	0	2	0	2	2	2	0	0	0	2	0	2	2	0	2	0	2	0	0	0	-1	2	2	0	2	0	2	0	2	0	2	0	2	2	0	2	2	2	2
IWA1387	0	0	2	2	0	2	2	2	2	0	0	2	0	2	2	2	0	0	0	2	0	2	2	0	2	0	2	0	0	0	-1	2	2	0	2	0	2	0	2	0	2	0	2	2	0	2	2	2	2
IWA4008	0	0	2	2	0	2	2	2	2	0	0	2	0	2	2	2	0	0	0	2	0	2	2	0	2	0	2	0	0	0	1	2	2	0	2	0	2	0	2	0	2	0	2	2	0	2	2	2	2
IWA7050	0	0	2	2	0	2	2	2	2	0	0	2	0	2	2	2	0	0	0	2	0	2	2	0	2	0	2	0	0	0	1	2	2	0	2	0	2	0	2	0	2	0	2	2	0	2	2	2	2
IWA8543	2	0	2	2	0	2	2	2	0	0	0	0	2	0	2	0	2	0	0	2	0	0	0	2	-1	0	0	0	0	2	2	0	0	0	2	0	0	2	0	0	2	2	0	0	0	2	2	2	2
IWA4031	2	0	0	2	0	2	2	2	0	0	0	0	2	2	2	0	2	0	0	2	0	0	0	2	2	0	0	0	0	2	2	0	0	0	1	0	0	2	0	0	2	2	0	0	0	2	2	2	2
IWA6663	2	0	0	2	0	2	2	2	0	0	0	0	2	2	2	0	2	0	0	2	0	0	0	2	-1	0	0	0	0	2	2	0	0	0	-1	0	0	2	0	0	2	2	0	0	0	2	2	2	2
IWA7141	2	0	0	2	0	2	2	2	0	0	0	0	2	2	2	0	2	0	0	2	0	0	0	2	2	0	0	0	0	2	2	0	0	0	1	0	0	2	0	0	2	2	0	0	0	2	2	2	2
barc188	2	0	0	2	0	2	2	0	0	0	0	0	2	2	2	0	2	0	0	2	0	0	0	2	2	0	0	0	0	1	2	0	0	0	2	0	0	2	0	0	2	2	0	0	0	2	2	1	2
barc81	2	0	0	2	0	2	2	0	0	0	0	0	2	2	2	0	2	0	0	2	0	2	0	-1	2	0	0	0	2	0	2	2	0	0	2	0	0	0	0	0	2	2	0	0	0	2	2	0	2
IWA5186	2	0	0	2	0	2	2	-1	0	2	0	0	2	2	2	0	2	0	0	2	0	2	0	2	0	0	0	0	2	0	2	2	0	0	2	0	0	0	0	0	2	2	2	0	0	2	2	0	2
IWA7037	2	0	0	2	0	2	2	2	0	2	0	0	2	2	2	0	2	0	0	2	0	2	0	2	-1	0	0	0	2	0	-1	2	0	0	2	0	0	0	0	0	2	2	2	0	0	2	2	0	2
IWA858	2	0	0	2	0	2	2	2	0	2	0	0	2	2	2	0	2	0	0	2	0	2	0	2	-1	0	0	0	2	0	-1	2	0	0	2	0	0	0	0	0	2	2	2	0	0	2	2	0	2
IWA2308	2	0	0	2	0	2	2	2	0	2	0	0	2	2	2	0	2	0	0	2	0	2	0	2	2	0	0	0	2	0	-1	2	0	0	2	0	0	0	0	0	2	2	2	0	0	2	2	0	2
IWA2411	2	0	0	2	0	2	2	2	0	2	0	0	2	2	2	0	2	0	0	2	0	2	0	2	2	0	0	0	2	0	1	2	0	0	2	0	0	0	0	0	2	2	2	0	0	2	2	0	2
IWA2989	2	0	0	2	0	2	2	2	0	2	0	0	2	2	2	0	2	0	0	2	0	2	0	2	2	0	0	0	2	0	1	2	0	0	2	0	0	0	0	0	2	2	2	0	0	2	2	0	2
IWA4091	2	2	0	2	0	-1	2	2	0	2	0	0	2	2	0	0	2	0	0	-1	0	2	0	0	-1	2	0	0	2	0	2	-1	0	2	0	0	0	0	0	0	0	0	2	0	0	2	2	0	2
IWA2041	2	2	0	2	0	1	2	2	0	2	0	0	2	2	0	0	2	0	0	1	0	2	0	0	2	2	0	0	2	0	2	1	0	2	0	0	0	0	0	0	0	0	2	0	0	2	2	0	2
IWA4090	2	2	0	2	0	-1	2	2	0	2	0	0	2	2	0	0	2	0	0	-1	0	2	0	0	2	2	0	0	2	0	2	1	0	2	0	0	0	0	0	0	0	0	2	0	0	2	2	0	2
IWA4939	2	2	0	2	0	1	2	2	0	2	0	0	2	2	0	0	2	0	0	1	0	2	0	0	-1	2	0	0	2	0	2	1	0	2	0	0	0	0	0	0	0	0	2	0	0	-1	2	0	2
IWA2040	2	2	0	2	0	1	2	2	0	2	0	0	2	2	0	0	2	0	0	-1	0	2	0	0	-1	2	0	0	2	0	2	-1	0	2	0	0	0	0	0	0	0	0	2	0	0	2	2	0	2
IWA2890	2	2	0	2	0	-1	2	2	-1	2	0	0	2	2	0	0	2	0	0	-1	0	2	0	0	2	2	0	-1	2	0	2	-1	0	2	0	0	0	0	0	0	0	0	2	0	0	2	2	-1	2
IWA4702	2	2	0	2	0	-1	2	2	0	2	0	0	2	2	0	0	2	0	0	-1	0	2	0	0	2	2	0	0	2	0	2	-1	0	2	0	0	0	0	0	0	0	0	2	0	0	2	2	0	2
IWA7040	2	2	0	2	0	-1	2	2	0	2	0	0	2	2	0	0	2	0	0	-1	0	2	0	0	-1	2	0	0	2	0	2	-1	0	2	0	0	0	0	0	0	0	0	2	0	0	2	2	0	2
IWA4940	2	2	0	2	0	-1	2	2	0	2	0	0	2	2	0	0	2	0	0	-1	0	2	0	0	2	2	0	0	2	0	2	-1	0	2	0	0	0	0	0	0	0	0	2	0	0	2	2	0	2
IWA2889	2	2	0	2	0	-1	2	2	0	2	0	0	2	2	0	0	2	0	0	-1	0	2	0	0	2	2	0	0	2	0	2	-1	0	2	0	0	0	0	0	0	0	0	2	0	0	2	2	0	2
IWA4703	2	2	0	2	0	-1	2	2	0	2	0	0	2	2	0	0	2	0	0	-1	0	2	0	0	2	2	0	0	2	0	2	-1	0	2	0	0	0	0	0	0	0	0	2	0	0	2	2	0	2
IWA6479	2	2	0	2	0	-1	2	2	0	2	0	0	2	2	0	0	2	0	0	-1	0	2	0	0	2	2	0	0	2	0	2	-1	0	2	0	0	0	0	0	0	0	0	2	0	0	2	2	0	2
IWA2626	2	2	0	2	0	0	0	2	0	2	0	0	2	2	0	0	2	0	0	2	-1	2	0	0	-1	2	0	0	2	0	2	-1	0	2	0	0	0	0	0	0	0	0	2	0	0	-1	2	0	2
IWA4139	2	2	0	2	0	0	0	2	0	2	0	0	2	2	0	0	2	0	0	2	1	2	0	0	-1	2	0	0	2	0	2	1	0	2	0	-1	0	0	0	0	0	0	2	0	0	-1	2	0	2
IWA5070	2	2	0	2	0	0	0	2	0	2	0	0	2	2	0	0	2	0	0	2	-1	2	0	0	2	2	0	0	2	0	2	-1	0	2	0	-1	0	0	0	0	0	0	2	0	0	-1	2	0	2
IWA6134	2	2	0	2	0	0	0	2	0	2	0	0	2	2	0	0	2	0	0	2	2	2	0	0	2	2	0	0	2	0	2	-1	0	2	0	2	0	0	0	0	0	0	2	0	0	-1	2	0	2
IWA4089	2	2	0	2	0	0	0	2	0	2	0	0	2	2	0	0	2	0	0	2	2	2	0	0	2	2	0	0	2	0	2	2	0	2	0	2	0	0	0	0	0	0	2	0	0	2	2	0	2
IWA5779	2	2	0	2	0	0	0	2	0	2	0	0	2	2	0	0	2	0	0	2	-1	2	0	0	2	2	0	0	2	0	2	-1	0	2	0	-1	0	0	0	0	0	0	2	0	0	-1	2	0	2
IWA4680	2	2	0	2	0	0	0	2	0	2	0	0	2	2	0	0	2	0	0	2	-1	2	0	0	2	2	0	0	2	0	2	-1	0	2	0	2	0	0	0	0	0	0	2	0	0	-1	2	0	2
IWA1005	2	2	0	2	0	0	0	2	0	2	0	0	2	2	0	0	2	0	0	2	2	2	0	0	2	2	0	0	2	0	2	-1	0	2	0	-1	0	0	0	0	0	0	2	0	0	-1	2	0	2
IWA775	2	2	0	2	0	0	0	2	0	2	0	0	2	2	0	0	2	0	0	2	-1	2	0	0	2	2	0	0	2	0	2	-1	0	2	0	-1	0	0	0	0	0	0	2	0	0	-1	2	0	2
IWA4681	2	2	0	2	0	0	0	2	0	2	0	0	2	2	0	0	2	0	0	2	1	2	0	0	2	2	0	0	2	0	2	1	0	2	0	-1	0	0	0	0	0	0	2	0	0	1	2	0	2
IWA573	2	2	0	2	0	0	0	2	0	2	0	0	2	2	0	0	2	0	0	2	-1	2	0	0	2	2	0	0	2	0	2	-1	0	2	0	-1	0	0	0	0	0	0	2	0	0	-1	2	0	2
IWA540	2	2	0	2	0	0	0	2	0	2	0	0	2	2	0	0	2	0	0	2	1	2	0	0	2	2	0	0	2	0	2	-1	0	2	0	-1	0	0	0	0	0	0	2	0	0	1	2	0	2
IWA1959	2	2	0	2	0	0	0	2	0	2	0	0	2	2	0	0	2	0	0	2	1	2	0	0	2	2	0	0	2	0	2	1	0	2	0	1	0	0	0	0	0	0	2	0	0	1	2	0	2
IWA515	2	2	0	2	0	0	0	2	0	2	0	0	2	2	0	0	2	0	0	2	-1	2	0	0	2	2	0	0	2	0	2	-1	0	2	0	-1	0	0	0	0	0	0	2	0	0	-1	2	0	2
IWA4361	2	2	0	2	0	0	0	2	0	2	0	0	2	2	0	0	2	0	0	2	0	2	0	0	2	2	0	0	2	0	2	1	0	2	0	0	0	0	0	0	0	0	2	0	0	2	2	0	2
IWA3684	2	2	0	2	0	0	0	2	0	2	0	0	2	2	0	0	2	0	0	2	0	2	0	0	2	2	0	0	2	0	2	-1	0	2	0	0	0	0	0	0	0	0	2	0	0	2	2	0	2
barc61	2	2	0	2	0	0	0	2	0	2	0	0	2	2	0	0	2	0	0	2	0	2	0	0	2	2	0	0	2	0	2	-1	0	2	0	0	0	0	0	0	0	0	2	0	-1	2	2	0	2
IWA1890	2	2	0	2	0	0	0	2	0	2	0	0	2	2	0	0	2	0	0	2	1	2	0	0	-1	2	0	0	2	0	2	1	0	2	0	0	0	0	0	0	0	0	2	0	0	1	2	0	2
IWA2315	2	2	0	2	0	0	0	2	0	2	0	0	2	2	0	0	2	0	0	2	-1	2	0	0	2	2	0	0	2	0	2	-1	0	2	0	0	0	0	0	-1	0	0	2	0	0	-1	2	0	2
IWA946	2	-1	0	-1	0	0	0	2	0	-1	0	0	2	-1	0	0	2	0	0	2	-1	-1	0	0	-1	2	0	0	-1	0	2	-1	0	-1	0	-1	0	0	0	0	0	0	2	0	0	-1	-1	0	2
IWA2861	2	-1	0	-1	0	0	0	-1	0	-1	0	0	-1	2	0	0	-1	0	0	-1	-1	-1	0	0	-1	-1	0	0	-1	0	-1	-1	0	-1	0	-1	0	0	0	0	0	0	2	0	0	-1	-1	0	-1
IWA7787	2	2	0	2	0	0	0	2	0	2	0	0	2	2	0	0	2	0	0	2	0	2	0	0	2	2	0	0	2	0	2	0	0	2	0	0	0	0	0	0	0	0	2	0	0	0	2	0	2
IWA854	2	2	0	2	0	0	0	2	0	2	0	0	2	2	0	0	2	0	0	2	-1	2	0	0	2	2	0	0	2	0	2	-1	0	2	0	-1	0	0	0	0	0	0	2	0	0	-1	2	0	2
IWA5076	2	2	0	2	0	0	0	2	0	2	0	0	-1	2	0	0	2	0	0	2	-1	2	0	0	-1	2	0	0	2	0	2	-1	0	2	0	-1	0	0	0	0	0	0	2	0	0	-1	2	0	2
IWA270	2	2	0	2	0	0	0	2	0	2	0	0	2	2	0	0	2	0	0	2	-1	2	0	0	0	2	0	0	2	0	2	1	0	2	0	1	0	0	0	0	0	0	2	0	0	1	2	0	2
IWA4316	2	2	0	2	0	0	0	2	0	2	0	0	2	2	0	0	2	0	0	2	1	2	0	0	0	2	0	0	2	0	2	1	0	2	0	-1	0	0	0	0	0	0	2	0	0	-1	2	0	2
IWA7836	2	2	0	2	0	0	0	2	0	2	0	0	2	2	0	0	2	0	0	2	1	2	0	0	0	2	0	0	2	0	2	1	0	2	0	1	0	0	0	0	0	0	2	0	0	1	2	0	2
IWA6107	2	2	0	2	0	0	0	2	0	2	0	0	2	2	0	0	2	0	0	2	1	2	0	0	0	2	0	0	2	0	2	1	0	2	0	2	0	0	0	0	0	0	2	0	0	1	2	0	2
IWA2254	2	2	0	2	0	0	0	2	0	2	0	0	2	2	0	0	2	0	0	2	-1	2	0	0	0	2	0	0	2	0	2	-1	0	2	0	-1	0	0	0	0	0	0	2	0	0	-1	2	0	2
IWA460	2	2	0	2	0	0	0	2	0	2	0	0	2	2	0	0	2	0	0	2	1	2	0	0	0	2	0	0	2	0	2	-1	0	2	0	2	0	0	0	0	0	0	2	0	0	1	2	0	2
IWA3945	2	2	0	2	0	0	0	2	0	2	0	0	2	2	0	0	2	0	0	2	-1	2	0	0	-1	2	0	0	2	0	2	-1	0	2	0	2	0	-1	0	0	0	0	2	0	0	-1	2	0	2
IWA269	2	2	0	2	0	0	0	2	0	2	0	0	2	2	0	0	2	0	0	2	0	2	0	0	0	2	0	0	2	0	2	0	0	2	0	0	0	0	0	0	0	0	2	0	0	0	2	0	2
IWA554	2	2	0	2	0	0	0	2	0	2	0	0	2	2	0	0	2	0	0	2	-1	2	0	0	-1	2	0	0	2	0	2	-1	0	2	0	2	0	0	0	0	0	0	2	0	0	-1	2	0	2
IWA1680	2	2	0	2	0	0	0	2	0	2	0	0	2	2	0	0	2	0	0	2	0	2	0	0	0	2	0	0	2	0	2	-1	0	2	0	2	0	0	0	0	0	0	2	0	0	-1	2	0	2
IWA3057	2	2	0	2	0	0	0	2	0	2	0	0	2	2	0	0	2	0	0	2	-1	2	0	0	-1	2	0	0	2	0	2	-1	0	2	0	2	0	-1	0	0	0	0	2	0	0	-1	2	0	2
IWA5278	2	2	0	2	0	0	0	2	0	2	0	0	2	2	0	0	2	0	0	2	1	2	0	0	0	2	0	0	2	0	2	1	0	2	0	2	0	1	0	0	0	0	2	0	0	-1	2	0	2
IWA2554	2	2	0	2	0	0	0	2	0	2	0	0	2	2	0	0	2	0	0	2	-1	2	0	0	0	2	0	0	2	0	2	1	0	2	0	2	0	1	0	0	0	0	2	0	0	1	2	0	2
IWA491	2	2	0	2	0	0	0	2	0	2	0	0	2	2	0	0	2	0	0	2	1	2	0	0	-1	2	0	0	2	0	2	1	0	2	0	2	0	1	0	0	0	0	2	0	0	1	2	0	2
IWA6674	2	2	0	2	0	0	0	2	0	2	0	0	2	2	0	0	2	0	0	2	1	2	0	0	0	2	0	0	2	0	2	1	0	2	0	2	0	1	0	0	0	0	2	0	0	1	2	0	2
IWA4197	2	2	0	2	0	0	0	2	0	2	0	0	2	2	0	0	2	0	0	2	1	2	0	0	0	2	0	0	2	0	2	1	0	2	0	2	0	1	0	0	0	0	2	0	2	1	2	0	2
IWA890	2	2	0	2	0	0	0	2	0	2	0	0	2	2	0	0	2	0	0	2	1	2	0	0	0	2	0	0	2	0	2	1	0	2	0	2	0	1	0	0	0	0	2	0	2	1	2	0	2
IWA190	2	2	0	2	0	0	0	2	0	2	0	0	2	2	0	0	2	0	0	2	-1	2	0	0	0	2	0	0	2	0	2	-1	0	2	0	2	-1	-1	0	0	0	0	2	0	2	-1	2	0	2
IWA6684	2	2	0	2	0	0	0	2	0	2	0	0	2	2	0	0	2	0	0	2	2	2	0	0	0	2	0	0	2	0	2	-1	0	2	0	2	0	2	0	0	0	0	2	0	2	2	2	0	2
IWA189	2	2	0	2	0	0	0	2	0	2	0	0	2	2	0	0	2	0	0	2	-1	2	0	0	0	2	0	0	2	0	2	-1	0	2	0	2	0	-1	0	0	0	0	2	0	2	-1	2	0	2
IWA4198	2	2	0	2	0	0	0	2	0	2	0	0	-1	2	0	0	2	0	0	2	-1	-1	0	0	0	2	0	0	2	0	2	-1	0	-1	0	2	0	-1	0	0	0	0	2	0	2	-1	2	0	2
IWA6073	2	2	0	2	0	0	0	2	0	2	0	0	2	2	0	0	2	0	0	2	1	2	0	0	-1	2	0	0	2	0	2	1	0	2	0	2	0	1	0	-1	-1	0	2	0	2	1	2	0	2
IWA6758	2	2	0	2	0	0	0	2	0	2	0	0	2	2	0	0	2	0	0	2	1	2	0	0	-1	2	0	0	2	0	2	1	0	2	0	2	0	1	0	0	0	0	2	0	2	1	2	0	2
IWA7594	2	2	0	2	0	0	0	2	0	2	0	0	2	2	0	0	2	0	0	2	0	2	0	0	-1	2	0	0	2	0	2	1	0	2	0	2	0	1	0	0	0	0	2	0	2	1	2	0	2
IWA7720	2	2	0	2	0	0	0	2	0	2	0	0	2	2	0	2	2	0	0	2	0	2	0	0	0	2	0	0	2	0	2	1	0	2	0	2	0	1	0	0	0	0	2	0	2	1	2	0	2
IWA7721	2	2	0	2	0	0	0	2	0	2	0	0	2	2	0	2	2	0	0	2	0	2	0	0	0	2	0	0	2	0	2	1	0	2	0	2	0	1	0	0	0	0	2	0	2	1	2	0	2
IWA5561	2	2	0	2	0	0	0	2	0	2	0	0	2	2	0	2	2	0	0	2	0	2	0	0	0	2	0	0	2	0	2	-1	0	2	0	2	0	-1	0	0	0	0	2	0	2	-1	2	0	2
IWA5665	2	2	0	2	0	0	0	2	0	2	0	0	2	2	0	2	2	0	0	2	0	2	0	0	-1	2	0	0	2	0	2	-1	0	2	0	2	0	-1	0	0	0	0	2	0	2	-1	2	0	2
IWA7375	2	2	0	2	0	0	0	2	0	2	0	0	2	2	0	2	2	0	0	2	0	2	0	0	0	2	0	0	2	0	2	-1	0	2	0	2	0	-1	0	0	0	0	2	0	2	-1	2	0	2
IWA378	2	2	0	2	0	0	0	2	0	2	0	0	2	2	0	2	2	0	0	2	0	2	0	0	-1	2	0	0	2	0	2	-1	0	2	0	2	0	2	0	0	0	0	2	0	2	2	2	0	2
IWA213	2	2	0	2	0	0	0	2	0	2	0	0	2	2	0	2	2	0	0	2	0	2	0	0	0	2	0	0	2	0	2	1	0	2	0	2	0	2	0	0	0	0	2	0	2	2	2	0	2
IWA44	2	2	0	2	0	0	0	2	0	2	0	2	2	2	0	2	2	0	0	2	0	2	0	0	0	2	0	0	2	0	2	-1	0	2	0	2	0	2	0	0	0	0	2	0	2	2	2	0	2
IWA3587	2	2	0	2	0	0	0	2	0	2	0	0	2	2	0	2	2	0	0	2	0	2	0	0	-1	2	0	0	2	0	2	-1	0	2	0	2	0	-1	0	0	0	0	2	0	2	-1	2	0	2
IWA3502	2	2	0	2	0	0	0	2	0	2	0	0	2	2	0	2	2	0	0	2	0	2	0	0	0	2	0	0	2	0	2	-1	0	2	0	2	0	-1	0	0	0	0	2	0	2	-1	2	0	2
IWA7722	2	2	0	2	0	0	0	2	0	2	0	0	2	2	0	2	2	0	0	2	0	2	0	0	0	2	0	0	2	0	2	1	0	2	0	2	0	-1	0	0	0	0	2	0	2	1	2	0	2
IWA7723	2	2	0	2	0	0	0	2	0	2	0	0	2	2	0	2	2	0	0	2	0	2	0	0	0	2	0	0	2	0	2	1	0	2	0	2	0	1	0	0	0	0	2	0	2	1	2	0	2
IWA1109	2	2	0	2	0	0	0	2	0	2	0	0	2	2	0	2	2	0	0	2	0	2	0	0	0	2	0	0	2	0	2	1	0	2	0	2	0	1	0	0	0	0	2	0	2	1	2	0	2
IWA4811	2	2	0	2	0	0	0	2	0	2	0	0	2	2	0	2	2	0	0	2	0	2	0	0	0	2	0	0	2	0	2	-1	0	2	0	2	0	-1	0	0	0	0	2	0	2	-1	2	0	2
IWA2517	2	2	0	2	0	0	0	2	0	2	0	0	2	2	0	2	2	0	0	2	0	2	0	0	0	2	0	0	2	0	2	0	0	2	0	2	0	0	0	0	0	0	2	0	2	-1	2	0	2
IWA5664	2	2	0	2	0	0	0	2	0	2	0	0	2	2	0	2	2	0	0	2	0	2	0	0	-1	2	0	0	2	0	2	-1	0	2	0	2	0	-1	0	0	0	0	2	0	2	-1	2	0	2
IWA8082	2	2	0	2	0	0	0	2	0	2	0	0	2	2	0	2	2	0	0	2	0	2	0	0	-1	2	0	0	2	0	2	-1	0	2	0	2	0	-1	0	0	0	0	2	0	2	2	2	0	2
IWA2221	2	2	0	2	0	0	0	2	0	2	0	0	2	2	0	2	2	0	0	2	0	2	0	0	-1	2	0	0	2	0	2	1	0	2	0	2	0	-1	0	0	0	0	2	0	2	2	2	0	2
IWA7119	2	2	0	2	0	0	0	2	0	2	0	0	2	2	0	2	2	0	0	2	0	2	0	0	0	2	0	0	2	0	2	1	0	2	0	2	0	1	0	0	0	0	2	0	2	2	2	0	2
IWA6063	2	2	0	2	0	0	0	2	0	2	0	0	2	2	0	2	2	0	0	2	0	2	0	0	0	2	0	0	2	0	2	1	0	2	0	2	0	1	0	0	0	0	2	0	2	2	2	0	2
IWA793	2	2	0	2	0	0	0	2	0	2	0	0	2	2	0	2	2	0	0	2	0	2	0	0	0	2	0	0	2	0	2	1	0	2	0	2	0	1	0	0	0	0	2	0	2	2	2	0	2
IWA5348	2	2	0	2	0	0	0	2	0	2	0	0	2	2	0	2	2	0	0	2	0	2	0	0	-1	2	0	0	2	0	2	-1	0	2	0	2	0	-1	0	0	0	0	2	0	2	2	2	0	2
IWA8081	2	2	0	2	0	0	0	2	0	2	0	0	2	2	0	2	2	0	0	2	0	2	0	0	0	2	0	0	2	0	2	-1	0	2	0	2	0	0	0	0	0	0	2	0	2	2	2	0	2
IWA792	2	2	0	2	0	0	0	2	0	2	0	0	2	2	0	2	2	0	0	2	0	2	0	0	0	2	0	0	2	0	2	-1	0	2	0	2	0	-1	0	0	0	0	2	0	2	2	2	0	2
IWA5304	2	2	0	2	0	0	0	2	0	0	0	2	2	2	0	2	2	0	0	2	2	2	0	0	0	2	0	0	2	0	2	-1	0	2	0	2	0	2	0	0	2	0	2	0	2	2	2	0	2
IWA7343	2	2	0	2	0	0	0	2	0	0	0	2	2	2	0	2	2	0	0	2	2	2	0	0	0	2	0	0	2	0	2	-1	0	2	0	2	0	2	0	0	2	0	2	0	2	2	2	0	2
IWA1302	2	2	0	2	0	0	0	2	0	0	0	2	2	2	0	2	2	0	0	2	2	2	0	0	-1	2	0	0	2	0	2	1	0	2	0	2	0	2	0	0	2	0	2	0	2	2	2	0	2
IWA3295	2	2	0	2	0	0	0	2	0	2	0	2	2	2	0	2	2	0	0	2	2	2	0	0	-1	2	0	0	2	0	2	-1	0	2	0	2	0	2	0	0	2	0	2	0	2	2	2	0	2
IWA5546	2	2	0	2	0	0	0	2	0	2	0	2	2	2	0	2	2	0	0	2	2	2	0	0	-1	2	0	0	2	0	2	-1	0	2	0	2	0	2	0	0	2	0	2	0	2	2	2	0	2
IWA2073	2	2	0	2	0	0	0	2	0	2	0	2	2	2	0	2	2	0	0	2	2	2	0	0	0	2	0	0	2	0	2	-1	0	2	0	2	0	2	0	0	2	0	2	0	2	2	2	0	2
IWA6634	2	2	0	2	0	0	0	2	0	0	0	2	2	2	0	2	2	0	0	2	2	2	0	2	0	2	0	0	2	0	2	0	0	2	0	2	0	2	0	2	2	0	2	0	2	2	2	0	-1
IWA3620	2	2	0	2	0	0	0	2	0	0	0	2	2	2	0	2	2	0	0	2	2	2	0	2	0	2	0	0	2	0	2	0	0	2	0	2	0	2	0	2	2	0	2	0	2	2	2	0	2
IWA1841	2	2	0	2	0	0	0	2	0	0	0	2	2	2	0	2	2	0	0	2	2	2	0	2	0	2	0	0	2	0	2	-1	0	2	0	2	0	2	0	2	2	0	2	0	2	2	2	0	2
IWA284	2	2	0	2	0	0	0	2	0	0	0	2	2	2	0	2	2	0	0	2	2	2	0	2	-1	2	0	0	2	0	2	-1	0	2	0	2	0	2	0	2	2	0	2	0	2	2	2	0	2
IWA1451	2	2	0	2	0	0	0	2	0	0	0	2	2	2	0	2	2	0	0	2	2	2	0	2	0	2	0	0	2	0	2	-1	0	2	0	2	0	2	0	2	2	0	2	0	2	2	2	0	2
IWA5681	2	2	0	2	0	0	0	2	0	0	0	2	2	2	0	2	2	0	0	2	2	2	0	2	-1	2	0	0	2	0	2	-1	0	2	0	2	0	2	0	2	2	0	2	0	2	2	2	0	2
IWA7219	2	2	0	2	0	0	0	2	0	0	0	2	2	2	0	2	2	0	0	2	2	2	0	2	-1	2	0	0	2	0	2	-1	0	2	0	2	0	2	0	2	2	0	2	0	2	2	2	0	2
IWA8338	2	2	0	2	0	0	0	2	0	0	0	2	2	2	0	2	2	0	0	2	2	2	0	2	-1	2	0	0	2	0	2	-1	0	2	0	2	0	2	0	2	2	0	2	0	2	2	2	0	2
IWA1885	2	2	0	2	0	0	0	2	0	0	0	2	2	2	0	2	2	0	0	2	2	2	0	2	0	2	0	0	2	0	2	1	0	2	0	2	0	2	0	2	2	0	2	0	2	2	2	0	2
IWA7737	2	2	0	2	0	0	0	2	0	0	0	2	2	2	0	2	2	0	0	2	2	2	0	2	0	2	0	0	2	0	2	0	0	2	0	2	0	2	0	2	2	0	2	0	2	2	2	0	2
IWA4975	2	2	0	2	0	0	0	2	0	0	0	2	2	2	0	2	2	0	0	2	2	2	0	2	0	2	0	0	2	0	2	0	0	2	0	2	0	2	0	2	2	0	2	0	2	2	2	0	2
IWA4389	2	2	0	2	0	0	0	2	0	0	0	2	2	2	0	2	2	0	0	2	2	2	0	2	0	2	0	0	2	0	2	0	0	2	0	2	0	2	0	2	2	0	2	0	2	2	2	0	2
IWA6890	2	2	0	2	0	0	0	2	0	0	0	2	2	2	0	2	2	0	0	2	2	2	0	2	0	2	0	0	2	0	2	0	0	2	0	2	0	2	0	2	2	0	2	0	2	2	2	0	2
IWA8619	2	2	0	2	0	0	0	2	0	0	0	2	2	2	0	2	2	0	0	2	2	2	0	2	0	2	0	0	2	0	2	0	0	2	0	2	0	2	0	2	2	0	2	0	2	2	2	0	2
IWA7977	2	2	0	-1	0	0	0	2	0	0	0	2	2	2	0	2	-1	0	0	2	-1	2	0	2	0	2	0	0	-1	0	-1	0	0	-1	0	2	0	2	0	2	2	0	2	0	2	2	2	0	-1
IWA6581	2	2	0	2	0	0	0	2	0	0	0	2	2	2	0	2	2	0	0	2	2	2	0	0	0	2	0	0	2	0	2	0	0	2	0	2	0	2	0	0	2	0	2	0	2	2	2	0	2
IWA7234	2	2	0	2	0	0	0	2	0	0	0	2	2	2	0	2	2	0	0	2	2	2	0	0	-1	2	0	0	2	0	2	1	0	2	0	2	0	2	0	0	2	0	2	0	2	2	2	0	2
IWA3631	2	2	0	2	0	0	0	2	0	0	0	2	2	2	0	2	2	0	0	2	2	2	0	2	0	2	0	0	2	0	2	0	0	2	0	2	0	2	0	2	2	0	2	0	2	2	2	0	2
IWA2197	2	2	0	2	0	0	0	2	0	0	0	2	2	2	0	2	2	0	0	2	2	2	0	2	0	2	0	0	2	0	2	1	0	2	0	2	0	2	0	2	2	0	2	0	2	2	2	0	2
IWA3837	2	2	0	2	0	0	0	2	0	0	0	2	2	2	0	2	2	0	0	2	2	2	0	2	0	2	0	0	2	0	2	-1	0	2	0	2	0	2	0	0	2	0	2	0	2	2	2	0	2
IWA5987	2	2	0	2	0	0	0	2	0	0	0	2	2	2	0	2	2	0	0	2	2	-1	0	2	0	2	0	0	2	0	2	-1	0	2	0	2	0	2	0	0	2	0	2	0	2	2	2	0	2
IWA6886	2	2	0	2	0	0	0	2	0	0	0	2	2	2	0	2	2	0	0	2	2	2	0	2	0	2	0	0	2	0	2	1	0	2	0	2	0	2	0	0	2	0	2	0	2	2	2	0	2
IWA1948	2	2	0	2	2	0	0	2	0	0	0	0	0	2	0	2	2	0	2	2	0	0	2	0	-1	2	0	0	-1	2	2	2	0	2	0	2	0	2	2	0	2	0	2	0	2	2	2	0	2
IWA361	2	2	0	2	2	0	0	2	0	0	0	0	0	2	0	2	2	0	2	2	0	0	2	0	-1	2	0	0	-1	2	2	2	0	2	0	2	0	2	2	0	2	0	2	0	2	2	2	0	2
IWA1947	2	2	0	2	2	0	0	2	0	0	0	0	0	2	0	2	2	0	2	2	0	0	2	0	2	2	0	0	-1	2	2	2	0	2	0	2	0	2	2	0	2	0	2	0	2	2	2	0	2
IWA7480	2	2	0	2	2	0	0	2	0	0	0	0	0	2	0	2	2	0	2	2	0	0	2	0	2	2	0	0	-1	2	2	2	0	2	0	2	0	2	2	0	2	0	2	0	2	2	2	0	2
IWA8557	2	2	0	2	2	0	0	2	0	0	0	0	0	2	0	2	2	0	2	2	0	0	2	0	2	2	0	0	2	2	2	2	0	2	0	2	0	2	2	0	2	0	2	0	2	2	2	0	2
IWA2282	2	2	0	2	2	0	0	2	0	-1	0	0	0	2	0	2	2	0	2	-1	0	0	2	0	2	2	0	0	-1	2	2	2	0	2	0	2	0	2	2	0	2	0	2	0	2	0	2	0	2
wmc429	0	-1	2	0	2	2	0	0	2	2	0	0	0	0	2	0	2	2	2	2	2	0	0	0	2	0	0	2	2	0	0	0	2	2	2	0	0	2	0	2	0	2	0	0	0	2	2	2	2
IWA57	0	0	0	0	0	2	0	0	2	-1	0	2	2	0	2	0	2	2	2	2	2	0	0	1	2	2	0	2	2	0	0	0	2	2	2	0	0	2	0	1	2	0	-1	0	0	0	0	2	2
IWA1221	0	0	0	0	0	2	0	0	2	1	0	2	2	0	2	0	2	2	2	2	2	0	0	1	2	2	0	2	2	0	0	0	2	2	2	0	0	2	0	1	2	0	1	0	0	0	0	2	2
IWA1192	0	0	0	0	0	2	0	0	2	1	0	2	2	0	2	0	2	2	2	2	2	0	0	1	2	2	0	2	2	0	0	0	2	2	2	0	0	2	0	1	2	0	1	0	0	0	0	2	2
IWA1193	0	0	0	0	0	2	0	0	2	1	0	2	2	0	2	0	2	2	2	2	2	0	0	1	2	2	0	2	2	0	0	0	2	2	2	0	0	2	0	1	2	0	1	0	0	0	0	2	2
IWA165	0	0	0	0	0	2	0	0	2	-1	0	2	2	0	2	0	2	2	2	2	2	0	0	0	2	2	0	2	2	0	0	0	2	2	2	0	0	2	0	-1	2	0	1	0	0	0	0	2	2
IWA830	0	0	0	0	0	2	0	0	2	1	0	2	2	0	2	0	2	2	2	2	2	0	0	1	2	2	0	2	2	0	0	0	2	2	2	0	0	2	0	1	2	0	1	0	0	0	0	2	2
IWA642	0	0	0	0	0	2	0	0	2	1	0	2	2	0	2	0	2	2	2	2	2	0	0	1	2	2	0	2	2	0	0	0	2	2	2	0	0	2	0	1	2	0	1	0	0	0	0	2	2
IWA362	0	0	0	0	0	2	0	0	2	1	0	2	2	0	2	0	2	2	2	2	2	0	0	-1	2	2	0	2	2	0	0	0	2	2	2	0	0	2	0	-1	2	0	-1	0	0	0	0	2	2
IWA980	0	0	0	0	0	2	0	0	2	-1	0	2	2	0	2	0	2	2	2	2	2	0	0	-1	2	2	0	2	2	0	0	0	2	2	2	0	0	2	0	-1	2	0	-1	0	0	0	0	2	2
IWA5690	0	0	0	0	0	2	0	0	2	0	0	2	2	0	2	0	2	2	2	2	2	0	0	-1	2	2	0	2	2	0	0	0	2	2	2	0	0	2	2	2	2	0	-1	0	0	0	0	2	0
IWA5691	0	0	0	0	0	2	0	0	2	0	0	2	2	0	2	0	2	2	2	2	2	0	0	-1	2	2	0	2	2	0	0	0	2	2	2	0	0	2	2	2	2	0	-1	0	0	0	0	2	0
IWA1572	0	0	0	0	0	2	0	0	2	0	0	2	2	0	2	0	2	2	2	2	2	0	0	-1	2	2	0	2	2	0	0	0	2	2	2	0	0	2	2	2	2	0	-1	0	0	0	0	2	0
IWA1544	0	0	0	0	0	2	0	0	2	0	0	2	2	0	2	0	2	2	2	2	2	0	0	2	2	2	0	0	2	0	0	0	0	2	2	0	0	2	2	2	2	0	2	0	0	-1	0	2	0
IWA4645	0	0	-1	0	0	0	0	0	2	0	0	2	2	0	2	0	2	2	2	0	2	0	0	2	2	2	-1	0	2	0	2	0	0	2	2	0	0	0	2	2	0	0	0	0	0	-1	-1	2	2
IWA7533	0	0	1	0	0	0	0	0	2	0	0	2	2	0	2	0	2	2	2	0	2	0	0	2	2	2	-1	0	2	0	2	0	0	2	2	0	0	0	2	2	0	0	0	0	0	1	1	2	2
wmc336	0	0	1	0	0	0	0	0	2	0	0	2	-1	1	2	1	2	-1	2	-1	-1	-1	0	-1	2	-1	0	0	-1	0	-1	0	0	-1	2	0	-1	0	2	-1	0	0	0	0	0	0	1	2	2
IWA713	0	0	1	0	0	0	0	0	2	0	0	2	2	0	2	0	2	2	2	0	2	0	0	2	2	2	1	0	2	0	2	0	0	2	2	0	0	0	2	2	0	0	0	0	0	1	-1	2	2
IWA4716	0	0	1	0	0	0	0	0	2	0	0	2	2	0	2	0	2	2	2	0	2	0	0	2	2	2	1	0	2	0	2	0	0	2	2	0	0	0	2	2	0	0	0	0	0	1	1	2	2
IWA5372	0	0	1	2	0	0	0	0	2	2	0	2	2	0	0	0	2	2	2	-1	2	0	0	2	2	2	1	0	2	0	2	0	0	2	2	0	0	0	2	2	0	0	0	0	0	1	1	2	2
IWA7797	0	1	1	2	0	0	0	0	2	2	0	2	2	0	0	0	2	2	2	1	2	0	0	2	2	2	1	0	2	0	2	0	0	2	2	0	0	0	2	2	0	0	0	1	0	0	1	2	2
IWA817	0	-1	1	2	0	0	0	0	2	2	0	2	2	0	0	0	2	2	2	-1	2	0	0	2	2	2	1	0	2	0	2	0	0	2	2	0	0	0	2	2	0	0	0	0	0	0	-1	2	2
IWA6500	0	0	2	2	0	0	0	0	2	2	0	2	2	0	0	0	2	2	2	2	2	0	0	2	2	2	2	0	2	0	2	0	0	2	2	0	0	0	2	2	0	0	0	0	0	-1	-1	2	2
IWA7276	0	2	2	2	0	2	2	0	2	0	2	2	2	2	2	2	-1	0	0	0	0	0	0	2	2	2	0	0	2	2	2	2	0	2	2	0	2	0	0	2	2	2	2	-1	2	2	2	2	2
IWA3280	0	2	2	2	0	2	2	0	2	0	2	2	-1	2	2	2	2	0	0	-1	0	0	0	2	0	2	0	0	2	2	2	2	0	2	2	0	2	0	-1	2	2	2	2	-1	2	2	2	2	2
IWA6477	0	2	2	2	0	2	2	0	2	0	2	2	-1	2	2	2	2	0	0	-1	0	0	0	2	0	2	0	0	2	2	2	2	0	2	2	0	2	0	-1	2	2	2	2	-1	2	2	2	2	2
IWA6478	0	2	2	2	0	2	2	0	2	0	2	2	2	2	2	2	2	0	0	-1	0	0	0	2	0	2	0	0	2	2	2	2	0	2	2	0	2	0	2	2	2	2	2	-1	2	2	2	2	2
IWA4385	0	2	2	2	0	2	2	0	2	0	2	2	-1	2	2	2	2	0	0	-1	0	0	0	2	0	2	0	0	2	2	2	2	0	2	2	0	2	0	-1	2	2	2	2	-1	2	2	2	2	2
IWA4830	0	2	2	2	0	2	2	0	2	0	2	2	-1	2	2	2	2	2	0	0	0	0	0	2	0	2	0	0	2	2	2	2	0	0	2	0	2	0	-1	2	2	2	2	-1	2	2	2	2	2
IWA6250	0	2	2	2	0	2	2	0	2	0	2	2	2	2	2	2	2	2	0	0	0	2	0	2	0	2	0	0	2	2	0	2	2	0	2	0	2	0	-1	2	2	2	2	2	0	2	2	2	2
IWA2731	0	2	2	0	2	0	2	0	2	-1	2	2	2	2	2	2	2	2	0	0	0	2	0	0	0	2	0	2	2	2	0	2	2	0	2	2	2	0	0	2	2	2	2	-1	-1	2	0	2	2
IWA630	0	2	2	0	2	0	2	0	2	1	2	2	2	2	2	2	2	2	0	0	0	2	0	0	0	2	0	2	2	2	0	2	2	0	2	2	2	0	1	2	2	2	2	0	1	2	0	2	2
IWA2067	0	2	2	0	2	0	2	0	2	1	2	2	2	2	2	2	2	2	0	0	0	2	0	0	0	2	0	2	2	2	0	2	2	0	2	2	2	0	0	2	2	2	2	-1	-1	2	0	2	2
IWA8424	0	2	2	0	2	0	2	0	2	-1	2	2	2	2	2	2	2	2	0	0	0	2	0	0	0	2	0	2	2	2	0	2	2	0	2	2	2	0	0	2	2	2	2	0	-1	2	0	2	2
IWA3193	0	2	2	0	2	0	2	0	2	-1	2	2	2	2	2	2	2	2	0	0	0	2	0	2	0	2	0	2	2	2	0	2	0	0	2	2	2	0	0	2	2	2	2	0	0	2	0	0	2
IWA2005	0	2	2	0	2	0	2	0	2	-1	2	2	2	2	2	2	0	2	0	0	0	2	0	2	0	2	0	2	2	2	0	2	0	0	2	2	2	0	0	2	2	2	2	0	0	2	0	0	2
IWA5495	0	2	2	0	2	0	2	0	2	1	2	2	2	2	2	2	0	2	0	0	0	2	0	2	0	2	0	2	2	2	0	2	0	0	2	2	2	0	0	2	2	2	2	0	0	2	0	0	2
IWA5824	0	2	2	0	2	0	2	0	2	1	2	2	2	2	2	2	0	2	0	0	0	2	0	2	0	2	0	2	2	2	0	2	0	0	2	2	2	0	0	2	2	2	2	0	0	2	0	0	2
IWA2007	0	2	2	0	2	0	2	0	2	-1	2	2	2	2	2	2	0	2	0	0	0	2	0	2	0	2	0	2	2	2	0	2	0	0	2	2	2	0	0	2	2	2	2	0	0	2	0	0	2
IWA562	0	2	2	0	2	0	2	0	2	-1	2	2	2	2	2	2	0	2	0	0	0	2	0	2	0	2	0	2	2	2	0	2	0	0	2	2	2	0	0	2	2	2	2	0	0	2	0	0	2
IWA2006	0	2	2	0	2	0	2	0	2	-1	2	2	2	2	2	2	0	2	0	0	0	2	0	2	0	2	0	2	2	2	0	2	0	0	2	2	2	0	0	2	2	2	2	0	0	2	0	0	2
IWA5793	0	2	2	0	2	0	2	0	2	-1	2	2	2	2	2	2	0	2	0	0	0	2	0	2	0	2	0	2	2	2	0	2	0	0	2	2	2	0	0	2	2	2	2	0	0	2	0	0	2
IWA991	0	2	2	0	2	0	2	0	2	-1	2	2	2	2	2	2	0	2	0	0	0	2	0	2	0	2	0	2	2	2	0	2	0	0	2	2	2	0	0	2	2	2	2	0	0	2	0	0	2
IWA1597	0	2	2	0	2	0	2	0	2	-1	2	2	0	2	2	2	0	2	0	0	0	2	0	2	0	2	2	2	2	2	0	2	0	0	2	0	2	0	0	0	2	2	0	0	0	2	0	0	2
IWA5272	0	2	-1	0	2	0	2	0	2	2	2	2	0	2	2	2	0	2	0	0	0	2	0	2	0	2	2	2	2	2	0	2	0	0	2	-1	0	0	-1	2	2	2	0	0	2	2	0	0	2
IWA5273	0	2	1	0	2	0	2	0	2	2	2	2	0	2	2	2	0	2	0	0	0	2	0	2	0	2	2	2	2	2	0	2	0	0	2	1	0	0	1	2	2	2	0	0	2	2	0	0	2
IWA574	0	2	1	0	2	0	2	0	2	2	2	2	0	2	2	2	0	2	0	0	0	2	0	2	0	2	2	2	2	2	0	2	0	0	2	1	0	0	1	2	2	2	0	0	2	2	0	0	2
IWA309	0	2	1	0	2	0	2	0	2	2	2	2	0	2	2	2	0	2	0	0	0	2	0	2	0	2	2	2	2	2	0	2	0	0	2	1	0	0	1	2	2	2	0	0	2	2	0	0	2
IWA2604	0	2	1	0	2	0	2	0	2	2	2	2	0	2	2	2	0	2	0	0	0	2	0	2	0	2	2	2	2	2	0	2	0	0	2	1	0	0	1	2	2	2	0	0	2	2	0	0	2
IWA5219	0	2	-1	0	2	0	2	0	2	2	2	2	0	2	2	2	0	2	0	0	0	2	0	2	0	2	2	2	2	2	0	2	0	0	2	-1	0	0	-1	2	2	2	0	0	2	2	0	0	2
IWA7969	0	2	-1	0	2	0	2	0	2	2	2	2	0	2	2	2	0	2	0	0	0	2	0	2	0	2	2	2	2	2	0	2	0	0	2	-1	0	0	-1	2	2	2	0	0	2	2	0	0	2
IWA5188	0	2	-1	0	2	0	2	0	2	2	2	2	0	2	2	2	0	2	0	0	0	2	0	2	0	2	2	2	2	2	0	2	0	0	2	-1	0	0	-1	2	2	2	0	0	2	2	0	0	2
IWA5744	0	2	2	0	2	0	2	0	2	2	2	2	0	2	2	2	0	2	0	0	0	2	0	2	0	2	2	2	2	2	0	2	0	0	2	2	0	0	2	2	2	2	0	0	2	2	0	0	2
IWA7569	0	2	2	0	2	0	2	0	2	2	2	2	0	2	2	2	0	2	0	0	0	2	0	2	0	2	2	2	2	2	0	2	0	0	2	2	0	0	2	2	2	2	0	0	2	2	0	0	2
IWA588	0	2	-1	0	2	0	2	0	2	2	2	2	0	2	2	2	0	2	0	0	0	2	0	2	0	2	2	2	2	2	0	2	0	0	2	-1	0	0	-1	2	2	2	0	0	2	2	0	0	2
IWA2537	0	2	1	0	2	0	2	0	2	2	2	2	0	2	2	2	0	2	0	0	0	2	0	2	0	2	2	2	2	2	0	2	0	0	2	1	0	0	1	2	2	2	0	0	2	2	0	0	2
IWA5303	0	2	1	0	2	0	2	2	2	2	2	2	0	2	2	2	0	2	0	0	0	2	0	2	0	2	2	2	2	2	0	2	0	0	2	1	0	0	1	2	2	2	0	0	2	2	0	0	2
IWA5550	0	2	-1	0	2	0	2	2	2	2	2	2	0	2	2	2	0	2	0	0	0	2	0	2	0	2	2	2	2	2	0	2	0	0	2	-1	0	0	-1	2	2	2	0	0	2	2	0	0	2
IWA3653	0	2	1	0	2	0	2	2	2	2	2	2	0	2	2	2	0	2	0	0	0	2	0	2	0	2	2	2	2	2	0	2	0	0	2	-1	0	0	-1	2	2	2	0	0	2	2	0	0	2
IWA7464	0	2	-1	0	2	0	2	2	2	2	2	2	0	2	2	2	0	2	0	0	0	2	0	2	0	2	2	2	2	2	0	2	0	0	2	-1	0	0	-1	2	2	2	0	0	2	2	0	0	2
IWA2948	0	2	-1	0	2	0	2	2	2	2	2	2	0	2	2	2	0	2	0	0	0	2	0	2	0	2	2	2	2	2	0	2	0	0	2	-1	0	0	-1	2	2	2	0	0	2	2	0	0	2
IWA5302	0	2	1	0	2	0	2	2	2	2	2	2	0	2	2	2	0	2	0	0	0	2	0	2	0	2	2	2	2	2	0	2	0	0	2	-1	0	0	-1	2	2	2	0	0	2	2	0	0	2
IWA1202	0	2	-1	0	2	0	2	2	2	2	2	2	0	2	2	2	0	2	0	0	0	2	0	2	0	2	2	2	2	2	0	2	0	0	2	0	0	0	-1	2	2	2	0	0	2	2	0	0	2
IWA528	0	2	0	0	0	2	2	2	2	2	2	2	0	2	2	2	0	2	0	0	0	2	0	2	0	2	2	2	2	2	0	2	0	0	2	0	0	0	0	2	-1	2	0	0	2	2	0	0	2
IWA5549	0	2	0	0	2	0	2	2	2	2	2	2	-1	2	2	2	0	2	0	0	0	2	0	2	0	2	2	2	2	2	0	2	0	0	2	0	0	0	-1	2	2	2	0	-1	2	2	0	0	2
IWA3086	0	2	-1	0	2	0	2	2	2	2	2	2	0	2	2	2	0	2	0	0	0	2	0	2	0	2	2	2	2	2	0	2	0	0	2	-1	0	0	-1	2	2	2	0	0	2	2	0	0	2
IWA5293	0	2	-1	0	2	0	2	0	2	2	2	2	0	2	2	2	0	2	0	0	0	2	0	2	0	2	2	2	2	2	0	2	0	0	2	-1	0	0	-1	2	2	2	0	0	2	2	0	0	2
IWA7531	0	2	-1	0	2	0	2	0	2	2	2	2	0	2	2	2	0	2	0	0	0	2	0	2	0	2	2	2	2	2	0	2	0	0	2	-1	0	0	-1	2	2	2	0	0	2	2	0	0	2
IWA4815	0	2	-1	0	2	0	2	0	2	2	2	2	0	2	2	2	0	2	0	0	0	2	0	2	0	2	2	2	2	2	0	2	0	0	2	-1	0	0	-1	2	2	2	0	0	2	2	0	0	2
IWA6593	0	2	-1	0	2	0	2	0	2	2	2	2	0	2	2	2	0	2	0	0	0	2	0	2	0	2	2	2	2	2	0	2	0	0	2	-1	0	0	-1	2	2	2	0	0	2	2	0	0	2
IWA5993	0	2	-1	0	2	0	2	0	2	2	2	2	0	2	2	2	0	2	0	0	0	2	0	2	0	2	2	2	2	2	0	2	0	0	2	-1	0	0	-1	2	2	2	0	0	2	2	0	0	2
IWA5540	0	2	-1	0	2	0	2	0	2	2	2	2	0	2	2	2	0	2	0	0	0	2	0	2	0	2	2	2	2	2	0	2	0	0	2	-1	0	0	-1	2	2	2	0	0	2	2	0	0	2
IWA2549	0	2	1	0	2	0	2	0	2	2	2	2	0	2	2	2	0	2	0	0	0	2	0	2	0	2	2	2	2	2	0	2	0	0	2	1	0	0	1	2	2	2	0	0	2	2	0	0	2
IWA1252	0	2	1	0	2	0	2	0	2	2	2	2	0	2	2	2	0	2	0	0	0	2	0	2	0	2	2	2	2	2	0	2	0	0	2	1	0	0	1	2	2	2	0	0	2	2	0	0	2
IWA336	0	2	1	0	2	0	2	0	2	2	2	2	0	2	2	2	0	2	0	0	0	2	0	2	0	2	2	2	2	2	0	2	0	0	2	1	0	0	1	2	2	2	0	0	2	2	0	0	2
IWA673	0	2	1	0	2	0	2	0	2	2	2	2	0	2	2	2	0	2	0	0	0	2	0	2	0	2	2	2	2	2	0	2	0	0	2	1	0	0	1	0	2	2	0	0	2	2	0	0	2
IWA7075	0	2	1	0	2	0	2	0	2	2	2	2	0	2	2	2	0	2	0	0	0	2	0	2	0	2	2	2	2	2	0	2	0	0	2	1	0	0	1	0	2	2	0	-1	2	2	0	0	2
IWA6734	0	2	-1	0	2	0	2	0	2	2	2	2	0	2	2	2	0	2	0	0	0	2	0	2	0	2	2	2	2	2	0	2	0	0	2	-1	0	0	-1	0	2	2	0	0	2	2	0	0	2
IWA1122	0	2	-1	0	2	0	2	0	2	2	2	2	0	2	2	2	0	2	0	0	0	2	0	2	0	2	2	2	2	2	0	2	0	0	2	-1	0	0	-1	0	2	2	0	0	2	2	0	0	2
IWA5378	0	2	-1	0	2	0	2	0	2	-1	2	2	0	2	2	2	0	2	0	0	0	2	0	2	0	2	2	2	2	2	0	2	0	0	2	-1	0	0	-1	0	2	2	0	0	2	2	0	0	2
IWA533	0	2	2	0	2	0	2	0	2	1	2	2	0	2	2	2	0	2	0	0	0	2	0	2	0	2	2	2	2	2	0	2	0	0	2	-1	0	0	1	0	2	2	0	0	2	2	0	0	2
IWA534	0	2	2	0	2	0	2	0	2	1	2	2	0	2	2	2	0	2	0	0	0	2	0	2	0	2	2	2	2	2	0	2	0	0	2	1	0	0	1	0	2	2	0	0	2	2	0	0	2
IWA2758	0	2	2	0	2	0	2	0	2	1	2	2	0	2	2	2	0	2	0	0	0	2	0	2	0	2	2	2	2	2	0	2	0	0	2	1	0	0	1	0	2	2	0	0	2	2	0	0	2
IWA3007	0	2	-1	0	2	0	2	0	2	-1	2	2	0	2	2	2	0	2	0	0	0	2	0	2	0	2	2	2	2	2	0	2	0	0	2	-1	0	0	-1	0	2	2	0	0	2	2	0	0	2
IWA5870	0	2	1	0	2	0	2	0	2	1	2	2	0	2	2	2	0	2	0	0	0	2	0	2	0	2	2	2	2	2	0	2	0	0	2	1	0	0	-1	0	2	2	0	0	2	2	0	0	2
IWA4623	0	2	-1	0	2	0	2	0	2	-1	2	2	0	2	2	2	0	2	0	0	0	2	0	2	0	2	2	2	2	2	0	2	0	0	2	-1	0	0	-1	0	2	2	0	-1	2	2	0	0	2
IWA5569	0	2	1	0	2	0	2	0	2	-1	2	2	0	2	2	2	0	2	0	0	0	2	0	2	0	2	2	2	2	2	0	2	0	0	2	-1	0	0	-1	0	2	2	0	0	2	2	0	0	2
IWA3380	0	2	-1	0	2	0	2	0	2	-1	2	2	0	2	2	2	0	2	0	0	0	2	0	2	0	2	2	2	2	2	0	2	0	0	2	-1	0	0	-1	0	2	2	0	0	2	2	0	0	2
IWA2962	0	2	-1	0	2	0	2	0	2	-1	2	2	0	2	2	2	0	2	0	0	0	2	0	2	0	2	2	2	2	2	0	2	0	0	2	0	0	0	0	0	2	2	0	0	2	2	0	0	2
IWA2971	0	2	0	0	2	0	2	0	2	-1	2	2	0	2	2	2	0	2	0	0	0	2	0	2	0	2	2	2	2	2	0	2	0	0	2	0	0	0	-1	0	2	2	0	0	2	2	0	0	2
IWA7001	0	2	-1	0	2	0	2	0	2	2	2	2	0	2	2	2	0	2	0	0	0	2	0	2	0	2	2	2	2	2	0	2	0	0	2	0	0	0	0	0	2	2	0	0	2	2	0	0	2
IWA6874	0	2	-1	0	2	0	2	0	2	2	2	2	0	2	2	2	0	2	0	0	0	2	0	2	0	2	2	2	2	2	0	2	0	0	2	-1	0	0	-1	0	2	2	0	0	2	2	0	0	2
IWA4627	0	2	-1	0	2	0	2	0	2	2	2	2	0	2	2	2	0	2	0	0	0	2	0	2	0	2	2	2	2	2	0	2	0	0	2	-1	0	0	-1	0	2	2	0	0	2	2	0	0	2
IWA2296	0	2	-1	0	2	0	2	0	2	2	2	2	0	2	2	2	0	2	0	0	0	2	0	2	0	2	2	2	2	2	0	2	0	0	2	-1	0	0	-1	0	2	2	0	0	2	2	0	0	2
IWA5425	0	2	-1	0	2	0	2	0	2	2	2	2	0	2	2	2	0	2	0	0	0	2	0	2	0	2	2	2	2	2	0	2	0	0	2	-1	0	0	1	0	2	2	0	0	2	2	0	0	2
IWA3819	0	2	-1	0	2	0	2	0	2	2	2	2	0	2	2	2	0	2	0	0	0	2	0	2	0	2	2	2	2	2	0	2	0	0	2	-1	0	0	-1	0	2	2	0	0	2	2	0	0	2
IWA2654	0	2	-1	0	2	0	2	0	2	2	2	2	0	2	2	2	0	2	0	0	0	2	0	2	0	2	2	2	2	2	0	2	0	0	2	2	0	0	2	0	2	2	0	0	2	2	0	0	2
IWA1579	0	2	-1	0	2	0	2	0	2	2	2	2	0	2	2	2	0	2	0	0	0	2	0	2	0	2	2	2	2	2	0	2	0	0	2	-1	0	0	-1	0	2	2	0	0	2	2	0	0	2
IWA1937	0	2	-1	0	2	0	2	0	2	2	2	2	0	2	2	2	0	2	0	0	0	2	0	2	0	2	2	2	2	2	0	2	0	0	2	-1	0	0	-1	0	2	2	0	0	2	2	0	0	2
IWA864	0	2	-1	0	2	0	2	0	2	2	2	2	0	2	2	2	0	2	0	0	0	2	0	2	0	2	2	2	2	2	0	2	0	0	2	0	0	0	-1	0	2	2	0	0	2	2	0	0	2
IWA7837	0	2	-1	0	2	0	2	0	2	2	2	2	0	2	2	2	0	2	0	0	0	2	0	2	0	2	2	2	2	2	0	2	0	0	2	-1	0	0	-1	0	2	2	0	0	2	2	0	0	2
IWA2648	0	2	1	0	2	0	2	0	2	2	2	2	0	2	2	2	0	2	0	0	0	2	0	2	0	2	2	2	2	2	0	2	0	0	2	0	0	0	-1	0	2	2	0	0	2	2	0	0	2
IWA8016	0	2	-1	0	2	0	2	0	2	2	2	2	0	2	2	2	0	2	0	0	0	2	0	2	0	2	2	2	2	2	0	2	0	0	2	-1	0	0	-1	0	2	2	0	0	2	2	0	0	2
IWA6264	0	2	-1	0	2	0	2	0	2	2	2	2	0	2	2	2	0	2	0	0	0	2	0	2	0	2	2	2	2	2	0	2	0	0	2	-1	0	0	-1	0	2	2	0	0	2	2	0	0	2
IWA5715	0	2	1	0	2	0	2	0	-1	2	2	2	0	2	2	2	0	2	0	0	0	2	0	2	0	2	2	2	2	2	0	2	0	0	2	1	0	0	1	0	2	2	0	0	2	2	0	0	2
IWA1496	0	2	1	0	2	0	2	0	2	2	2	2	0	2	2	2	0	2	0	0	0	2	0	2	0	2	2	2	2	2	0	2	0	0	2	1	0	0	1	0	2	2	0	0	2	2	0	0	2
IWA3946	0	2	1	0	2	0	2	0	2	2	2	2	0	2	2	2	0	2	0	0	0	2	0	2	0	2	2	2	2	2	0	2	0	0	2	-1	0	0	-1	0	2	2	0	0	2	2	0	0	2
IWA972	0	2	1	0	2	0	2	0	2	2	2	2	0	2	2	2	0	2	0	0	0	2	0	2	0	2	2	2	2	2	0	2	0	0	2	1	0	0	1	0	2	2	0	0	2	2	0	0	2
IWA1370	0	2	-1	0	2	0	2	0	2	2	2	2	0	2	2	2	0	2	0	0	0	2	0	2	0	2	2	2	2	2	0	2	0	0	2	-1	0	0	-1	0	2	2	0	0	2	2	0	0	2
IWA7683	0	2	-1	0	2	0	2	0	2	2	2	2	0	2	2	2	0	2	0	0	0	2	0	2	0	2	2	2	2	2	0	2	0	0	2	-1	0	0	-1	0	2	2	0	0	2	2	0	0	2
IWA3255	0	2	-1	0	2	0	2	0	2	2	2	2	0	2	2	2	0	2	0	0	0	2	0	2	0	2	2	2	2	2	0	2	0	0	2	-1	0	0	-1	0	2	2	0	0	2	2	0	0	2
IWA7548	0	2	1	0	2	0	2	0	2	2	2	2	0	2	2	2	0	2	0	0	0	2	0	2	0	2	2	2	2	2	0	2	0	0	2	-1	0	0	1	0	2	2	0	0	2	2	0	0	2
IWA3431	0	2	-1	0	2	0	2	0	2	2	2	2	0	2	2	2	0	2	0	0	0	2	0	2	0	2	2	2	2	2	0	2	0	0	2	-1	0	0	-1	0	2	2	0	0	2	2	0	0	2
IWA1369	0	2	1	0	2	0	2	0	2	2	2	2	0	2	2	2	0	2	0	0	0	2	0	2	0	2	2	2	2	2	0	2	0	0	2	-1	0	0	1	0	2	2	0	0	2	2	0	0	2
IWA6991	0	2	1	0	2	0	2	0	2	2	2	2	0	2	2	2	0	2	0	0	0	2	0	2	0	2	2	2	2	2	0	2	0	0	2	-1	0	0	1	0	2	2	0	0	2	2	0	0	2
IWA1103	0	2	1	0	2	0	2	0	2	2	2	2	0	2	2	2	0	2	0	0	0	2	0	2	0	2	2	2	2	2	0	2	0	0	2	-1	0	0	1	0	2	2	0	0	2	2	0	0	2
IWA3427	0	2	1	0	2	0	2	0	2	2	2	2	0	2	2	2	0	2	0	0	0	2	0	2	0	2	2	2	2	2	0	2	0	0	2	1	0	0	1	0	2	2	0	0	2	2	0	0	2
IWA4322	0	2	-1	0	2	0	2	0	2	2	2	2	0	2	2	2	0	2	0	0	0	2	0	2	0	2	2	2	2	2	0	2	0	0	2	-1	0	0	-1	0	2	2	0	0	2	2	0	0	2
IWA8015	0	2	1	0	2	0	2	0	2	2	2	2	0	2	2	2	0	2	0	0	0	2	0	2	0	2	2	2	2	2	0	2	0	0	2	-1	0	0	1	0	2	2	0	0	2	2	0	0	2
IWA1936	0	2	-1	0	2	0	2	0	2	2	2	2	0	2	2	2	0	2	0	0	0	2	0	2	0	2	2	2	2	2	0	2	0	0	2	-1	0	0	-1	0	2	2	0	0	2	2	0	0	2
IWA5362	0	2	-1	0	2	0	2	0	2	2	2	2	0	2	2	2	0	2	0	0	0	2	0	2	0	2	2	2	2	2	0	2	0	0	2	-1	0	0	-1	0	2	2	0	0	2	2	0	0	2
IWA1932	0	2	-1	0	2	0	2	0	2	2	2	2	0	2	2	2	0	2	0	0	0	2	0	2	0	2	2	2	2	2	0	2	0	0	2	-1	0	0	-1	0	2	2	0	0	2	2	0	0	2
IWA5406	0	2	-1	0	2	0	2	0	2	2	2	2	0	2	2	2	0	2	0	0	0	2	0	2	0	2	2	2	2	2	0	2	0	0	2	0	0	0	-1	0	2	2	0	0	2	2	0	0	2
IWA2520	0	2	-1	0	2	0	2	0	2	2	2	2	0	2	2	2	0	2	0	0	0	2	0	2	0	2	2	2	2	2	0	2	0	0	2	-1	0	0	-1	0	2	2	0	0	2	2	0	0	2
IWA1008	0	2	-1	0	2	0	2	0	2	2	2	2	0	2	2	2	0	2	0	0	0	2	0	2	0	2	2	2	2	2	0	2	0	0	2	-1	0	0	-1	0	2	2	0	0	2	2	0	0	2
IWA895	0	2	-1	0	2	0	2	0	2	2	2	2	0	2	2	2	0	2	0	0	0	2	0	2	0	2	2	2	2	2	0	2	0	0	2	2	0	0	-1	0	2	2	0	0	2	2	0	0	2
IWA8210	0	2	-1	0	2	0	2	0	2	2	2	2	0	2	2	2	0	2	0	0	0	2	0	2	0	2	2	2	2	2	0	2	0	0	2	-1	0	0	-1	0	2	2	0	0	2	2	0	0	2
IWA4628	0	2	-1	0	2	0	2	0	2	2	2	2	0	2	2	2	0	2	0	0	0	2	0	2	0	2	2	2	2	2	0	2	0	0	2	-1	0	0	-1	0	2	2	0	0	2	2	0	0	2
IWA2831	0	2	1	0	2	0	2	0	2	2	2	2	0	2	2	2	0	2	0	0	0	2	0	2	0	2	2	2	2	2	0	2	0	0	2	1	0	0	1	0	2	2	0	0	2	2	0	0	2
IWA1371	0	2	1	0	2	0	2	0	2	2	2	2	0	2	2	2	0	2	0	0	0	2	0	2	0	2	2	2	2	2	0	2	0	0	2	-1	0	0	1	0	2	2	0	0	2	2	0	0	2
IWA8130	0	2	-1	0	2	0	2	0	2	-1	2	2	0	2	2	2	0	2	0	0	0	2	0	2	0	2	2	2	2	2	0	2	0	0	2	-1	0	0	-1	0	2	2	0	0	2	2	0	0	2
IWA8328	0	2	2	0	2	0	2	0	2	-1	2	2	0	2	2	2	0	2	0	0	0	2	0	2	0	2	2	2	2	2	0	2	0	0	2	0	0	0	-1	0	2	2	0	0	0	2	0	0	2
IWA581	0	2	2	0	2	0	2	0	2	-1	2	2	0	2	2	2	0	2	0	0	0	2	0	2	0	2	2	2	2	2	0	2	0	0	2	-1	0	0	-1	0	2	2	0	0	0	2	0	0	2
IWA690	0	2	2	0	2	0	2	0	2	1	2	2	0	2	2	2	0	2	0	0	0	2	0	2	0	2	2	2	2	2	0	2	0	0	2	1	0	0	1	0	2	2	0	0	0	2	0	0	2
IWA2245	0	2	2	0	2	0	2	0	2	1	2	2	0	2	2	2	0	2	0	0	0	2	0	2	0	2	2	2	2	2	0	2	0	0	2	1	2	0	1	0	2	2	2	0	0	2	0	0	2
IWA1256	0	2	2	0	2	0	2	0	2	-1	2	2	0	2	2	2	0	2	0	0	0	2	0	2	0	2	2	2	2	2	0	2	0	0	2	-1	2	0	-1	0	2	2	2	0	0	2	0	0	2
IWA424	0	2	2	0	2	0	2	0	2	2	2	2	0	2	2	2	0	2	0	0	0	2	0	2	0	2	2	2	2	2	0	2	0	0	2	2	2	0	-1	0	2	2	2	0	0	2	0	0	2
gwm275	0	2	2	0	2	0	2	0	2	1	2	2	0	2	2	2	0	2	0	0	0	-1	0	2	0	2	2	2	2	2	0	2	0	0	2	1	2	0	1	0	2	2	-1	0	0	2	0	0	2
gwm339	0	2	2	0	2	0	2	0	2	1	2	2	0	2	2	2	0	2	0	0	0	2	0	2	0	2	2	2	-1	2	0	2	0	0	2	1	2	0	1	0	2	2	0	0	0	2	0	0	2
IWA1407	2	2	2	0	0	0	0	-1	2	2	0	0	0	0	2	-1	0	2	2	0	2	2	2	0	0	0	0	0	2	2	0	0	2	2	0	0	2	0	2	2	0	0	2	0	2	-1	0	2	0
IWA6070	2	0	2	0	0	0	0	0	2	2	0	0	0	0	2	0	0	2	2	0	2	2	0	0	0	2	0	0	2	2	0	2	2	2	0	0	0	0	2	2	2	0	2	2	2	2	0	2	2
IWA3328	2	0	2	0	0	0	0	-1	2	2	0	0	0	0	2	-1	0	2	2	0	2	2	0	0	0	2	0	0	2	2	0	2	2	2	0	0	0	0	2	2	2	0	2	2	2	2	0	2	2
IWA6364	2	0	2	0	0	0	0	-1	2	2	0	0	-1	0	2	-1	0	2	2	0	2	2	0	0	0	2	0	0	2	2	0	2	2	2	0	0	0	0	2	2	2	0	2	2	2	2	0	2	2
IWA2312	0	0	2	0	0	0	0	-1	2	2	0	0	0	0	2	0	0	2	2	0	2	2	0	0	0	2	0	0	2	2	0	2	2	2	0	0	2	0	2	2	2	0	2	2	2	2	0	2	2
IWA5753	0	0	2	0	0	0	0	-1	2	2	0	0	-1	0	2	-1	0	2	2	0	2	2	0	0	0	2	0	0	2	2	0	2	2	2	0	0	2	0	2	2	2	0	2	2	2	2	0	2	2
IWA3081	0	0	2	0	0	0	0	-1	2	2	0	0	-1	0	2	2	0	2	2	0	2	2	0	0	0	2	0	0	2	2	0	2	2	2	0	0	2	0	2	2	2	0	2	2	2	2	0	2	2
IWA3080	0	0	2	0	0	0	0	-1	2	2	0	0	-1	0	2	2	0	2	2	0	2	2	0	0	0	2	0	0	2	2	0	2	2	2	0	0	2	0	2	2	2	0	2	2	2	2	0	2	2
IWA5916	0	0	2	0	0	0	0	-1	2	2	0	0	2	0	2	-1	0	2	2	0	2	2	0	0	0	2	0	0	2	2	0	2	2	2	0	0	2	0	2	2	2	0	2	2	2	2	0	2	2
IWA7567	0	0	2	0	0	0	0	-1	2	2	0	0	-1	0	2	-1	0	2	2	0	2	2	0	0	0	2	0	0	2	2	0	2	2	2	0	0	2	0	2	2	2	0	2	2	2	2	0	2	2
IWA3329	0	0	2	0	0	0	0	-1	2	2	0	0	-1	0	2	-1	0	2	2	0	2	2	0	0	0	2	0	0	2	2	0	2	2	2	0	0	2	0	2	2	2	0	2	2	2	2	0	2	2
IWA607	0	0	2	0	0	0	0	1	2	2	0	0	-1	0	2	-1	0	2	2	0	2	2	0	0	0	2	0	0	2	2	0	2	2	2	0	0	2	0	2	2	2	0	2	2	2	2	0	2	2
IWA608	0	0	2	0	0	0	0	-1	2	2	0	0	-1	0	2	-1	0	2	2	0	2	2	0	0	0	2	0	0	2	2	0	2	2	2	0	0	2	0	2	2	2	0	2	2	2	2	0	2	2
IWA8182	0	0	2	0	0	0	0	0	2	2	0	0	0	0	2	-1	0	2	2	0	2	2	0	0	0	2	0	0	2	2	0	2	2	2	0	0	2	0	2	2	2	0	2	2	2	2	0	2	2
IWA4720	0	0	2	0	0	0	0	-1	2	2	0	0	-1	0	2	-1	0	2	2	0	2	2	0	0	0	2	0	0	2	2	0	2	2	2	0	0	2	0	2	2	2	0	2	2	2	2	0	2	2
IWA4642	0	0	2	0	0	0	0	-1	2	2	0	0	-1	0	2	-1	0	2	2	0	2	2	0	0	0	2	0	0	2	2	0	2	2	2	0	0	2	0	2	2	2	0	2	2	2	2	0	2	2
IWA1763	0	0	2	0	0	0	0	-1	2	2	0	0	-1	0	2	-1	0	2	2	0	2	2	0	0	0	2	0	0	2	2	0	2	2	2	0	0	2	0	2	2	2	0	2	2	2	2	0	2	2
IWA7076	0	0	2	0	0	0	0	-1	2	2	0	0	-1	0	2	-1	0	2	2	0	2	2	0	0	0	2	0	0	2	2	0	2	2	2	0	0	2	0	2	2	2	0	2	2	2	2	0	2	2
IWA168	0	0	2	0	0	0	0	1	2	2	0	0	-1	0	2	1	0	2	2	0	2	2	0	0	0	2	0	0	2	2	0	2	2	2	0	0	2	0	2	2	2	0	2	2	2	2	0	2	2
IWA5147	0	0	2	0	0	0	0	-1	2	2	0	0	-1	0	2	-1	0	2	2	0	2	2	0	0	0	2	0	0	2	2	0	2	2	2	0	0	2	0	2	2	2	0	2	2	2	2	0	2	2
IWA429	0	0	2	0	0	0	0	1	2	2	0	0	1	0	2	1	0	2	2	0	2	2	0	0	0	2	0	0	2	2	0	2	2	2	0	0	2	0	2	2	2	0	2	2	2	2	0	2	2
IWA3126	0	0	2	0	0	0	0	-1	2	2	0	0	-1	0	2	-1	0	2	2	0	2	2	0	0	0	2	0	0	2	2	0	2	2	2	0	0	2	0	2	2	2	0	2	2	2	2	0	2	2
IWA1914	0	0	2	0	0	0	0	-1	2	2	0	0	-1	0	2	0	0	2	2	0	2	2	0	0	0	2	0	0	2	2	0	2	2	2	0	0	2	0	2	2	2	0	2	2	2	2	0	2	2
IWA2673	0	0	2	2	0	0	0	-1	2	2	0	0	0	0	2	0	0	2	2	0	2	2	0	0	0	2	0	0	2	2	0	2	2	2	0	0	2	0	2	2	2	0	2	2	2	2	0	2	2
IWA6308	0	0	2	2	0	0	0	-1	2	2	0	0	0	0	2	0	0	2	2	0	2	2	0	0	0	2	0	0	2	2	0	2	2	2	0	0	2	0	2	2	2	0	2	2	2	2	0	2	2
IWA6547	0	0	2	2	0	0	0	-1	2	2	0	0	-1	0	2	0	0	2	2	0	2	2	0	0	0	2	0	0	2	2	0	2	2	2	0	0	2	0	2	2	2	0	2	2	2	2	0	2	2
IWA6554	0	0	2	2	0	0	0	-1	2	2	0	0	-1	0	2	0	0	2	2	0	2	2	0	0	0	2	0	0	2	2	0	2	2	2	0	0	2	0	2	2	2	0	2	2	2	2	0	2	2
IWA6462	0	0	2	2	0	0	0	1	2	2	0	0	1	0	2	0	0	2	2	0	2	2	0	0	0	2	0	0	2	2	0	2	2	2	0	0	0	1	2	2	2	0	2	2	2	2	0	2	2
IWA5464	0	0	2	-1	0	0	0	-1	-1	-1	0	0	-1	0	2	0	0	2	2	0	2	2	0	0	0	2	0	0	2	2	0	2	2	2	0	0	0	-1	2	2	2	0	2	2	2	2	0	2	2
IWA6135	0	0	2	2	0	0	0	2	2	2	0	0	-1	0	2	0	0	2	2	0	2	2	0	0	0	2	0	0	2	2	0	2	2	2	0	0	0	-1	2	2	2	0	2	2	2	2	0	2	2
IWA8344	-1	0	2	2	-1	0	0	-1	2	-1	0	-1	-1	0	2	0	0	2	2	0	2	2	0	-1	0	2	-1	-1	2	2	0	2	2	2	-1	0	-1	-1	2	2	2	0	2	2	2	2	-1	2	2
IWA2980	0	0	2	2	0	0	0	-1	2	2	0	0	-1	0	2	0	0	2	2	0	2	2	0	0	0	2	0	0	2	2	0	2	2	2	0	0	0	0	2	2	2	0	2	2	2	2	0	2	2
IWA905	0	0	2	2	0	0	0	-1	2	2	0	0	2	0	2	0	0	2	2	0	2	2	0	0	0	2	0	0	2	2	0	2	2	2	0	0	2	0	2	2	2	0	2	2	2	2	0	2	2
IWA4605	0	0	0	2	0	0	0	-1	2	-1	0	0	2	0	2	0	0	2	2	0	2	2	0	0	0	2	0	0	2	2	0	2	2	2	0	0	0	-1	2	2	2	0	2	2	2	2	2	2	2
IWA8244	0	0	0	2	0	0	0	0	2	-1	0	0	2	0	2	0	0	2	2	0	2	2	0	0	0	2	0	0	2	2	0	2	2	2	0	0	0	-1	0	2	2	0	2	2	2	2	2	2	2
IWA6209	0	0	0	2	0	0	0	-1	2	2	0	0	2	0	2	0	0	2	2	0	2	2	0	0	0	2	0	0	2	2	0	2	2	2	0	0	0	2	0	2	2	0	2	2	2	2	2	2	2
IWA1981	0	0	0	2	0	0	0	0	2	-1	0	0	2	0	2	0	0	2	2	0	2	2	0	0	0	2	0	0	2	2	0	2	2	2	0	0	0	-1	0	2	2	0	2	2	2	2	2	2	2
IWA1980	0	0	0	-1	0	0	0	0	2	-1	0	0	-1	0	2	0	0	2	2	0	2	-1	0	0	0	2	0	0	2	2	0	2	2	2	0	0	0	-1	0	2	2	0	2	2	2	2	2	2	2
IWA2344	0	0	0	2	0	0	0	0	2	1	0	0	2	0	2	0	0	2	2	0	2	2	0	0	0	2	0	0	2	2	0	2	2	2	0	0	0	1	0	2	2	0	2	2	2	2	2	2	2
IWA2714	0	0	0	2	0	0	0	0	2	-1	0	0	2	0	2	0	0	2	2	0	2	2	0	0	0	2	0	0	2	2	0	2	2	2	0	0	0	-1	0	2	2	0	2	2	2	2	2	2	2
IWA2766	0	0	0	2	0	0	0	0	2	1	0	0	2	0	2	0	0	2	2	0	2	2	0	0	0	2	0	0	2	2	0	2	2	2	0	0	0	1	0	2	2	0	2	2	2	2	2	2	2
IWA3861	0	0	0	2	0	0	0	0	2	1	0	0	2	0	2	0	0	2	2	0	2	2	0	0	0	2	0	0	2	2	0	2	2	2	0	0	0	1	0	2	2	0	2	2	2	2	2	2	2
IWA3862	0	0	0	2	0	0	0	0	2	1	0	0	2	0	2	0	0	2	2	0	-1	-1	0	0	0	-1	0	0	2	2	0	2	2	-1	0	0	0	1	0	2	2	0	2	2	-1	-1	-1	2	2
IWA535	0	0	0	2	0	0	0	0	2	1	0	0	2	0	2	0	0	2	2	0	2	2	0	0	0	2	0	0	2	2	0	2	2	2	0	0	0	1	0	-1	2	0	2	-1	2	2	2	2	2
IWA6918	0	0	0	2	0	0	0	0	2	1	0	0	2	0	2	0	0	2	2	0	2	2	0	0	0	2	0	0	2	2	0	2	2	2	0	0	0	1	0	2	2	0	2	2	2	2	2	2	2
IWA7520	0	0	0	2	0	0	0	0	2	1	0	0	2	0	2	0	0	2	2	0	2	2	0	0	0	2	0	0	2	2	0	2	2	2	0	0	0	1	0	2	2	0	2	2	2	2	2	2	2
IWA5436	0	0	0	2	0	0	0	-1	2	-1	0	0	2	0	2	0	0	2	2	0	2	2	0	0	0	2	0	0	-1	2	0	2	2	2	0	0	0	-1	0	2	2	0	2	2	2	2	2	2	2
IWA4100	0	0	0	2	0	0	0	-1	2	-1	0	0	2	0	2	0	0	2	2	0	2	2	0	0	0	2	-1	0	2	2	0	2	2	2	0	0	0	-1	0	2	2	0	2	2	2	2	2	2	2
IWA1129	0	0	0	2	0	0	0	-1	2	-1	0	0	2	0	2	0	0	2	2	0	2	2	0	0	0	2	0	0	2	2	0	2	2	2	0	0	0	-1	2	2	2	0	2	2	2	2	2	2	2
IWA777	0	0	0	2	0	0	0	-1	2	-1	0	0	2	0	2	0	0	2	2	0	2	2	0	0	0	2	0	0	2	2	0	2	2	2	0	0	0	-1	2	2	2	0	2	2	2	2	2	2	2
IWA869	0	0	0	2	0	0	0	-1	2	-1	0	0	2	0	2	0	0	2	2	0	2	2	0	0	0	2	0	0	2	2	0	2	2	2	0	0	0	-1	2	2	2	0	2	2	2	2	2	2	2
IWA874	0	0	0	2	0	0	0	-1	2	-1	0	0	2	0	2	0	0	2	2	0	2	2	0	0	0	2	0	0	2	2	0	2	2	2	0	0	0	-1	2	2	2	0	2	2	2	2	2	2	2
IWA1229	0	0	0	2	0	0	0	0	2	0	0	0	2	0	2	0	0	2	2	0	2	2	0	0	0	2	0	0	2	2	0	2	2	2	0	0	0	0	2	2	2	0	2	2	2	2	2	2	2
IWA1177	0	0	0	2	0	0	0	-1	2	-1	0	0	2	0	2	0	0	2	2	0	2	2	0	0	0	2	0	0	2	2	0	2	2	2	0	0	0	-1	2	2	2	0	2	2	2	2	2	2	2
IWA1131	0	0	0	2	0	0	0	-1	2	-1	0	0	2	0	2	0	0	2	2	0	2	2	0	0	0	2	0	0	2	2	0	2	2	2	0	0	0	-1	2	2	2	0	2	2	2	2	2	2	2
IWA1188	0	0	0	2	0	0	0	-1	2	-1	0	0	2	0	2	0	0	2	2	0	2	2	0	0	0	2	0	0	2	2	0	2	2	2	0	0	0	-1	2	2	2	0	2	2	2	2	2	2	2
IWA1128	0	0	0	2	0	0	0	-1	2	-1	0	0	2	0	2	0	0	2	2	0	2	2	0	0	0	2	0	0	2	2	0	2	2	2	0	0	0	-1	2	2	2	0	2	2	2	2	2	2	2
IWA1102	0	0	0	2	0	0	0	-1	2	-1	0	0	2	0	2	0	0	2	2	0	2	2	0	0	0	2	0	0	2	2	0	2	2	2	0	0	0	-1	2	2	2	0	2	2	2	2	2	2	2
IWA1127	0	0	0	2	0	0	0	-1	2	-1	0	0	2	0	2	0	0	2	2	0	2	2	0	0	0	2	0	0	2	2	0	2	2	2	0	0	0	-1	2	2	2	0	2	2	2	2	2	2	2
IWA1237	0	0	0	2	0	0	0	-1	2	-1	0	0	2	0	2	0	0	2	2	0	2	2	0	0	0	2	0	0	2	2	0	2	2	2	0	0	0	-1	2	2	2	0	2	2	2	2	2	2	2
IWA776	0	0	0	2	0	0	0	1	2	1	0	0	2	0	2	0	0	2	2	0	2	2	0	0	0	2	0	0	2	2	0	2	2	2	0	0	0	1	2	2	2	0	2	2	2	2	2	2	2
IWA1145	0	0	0	2	0	0	0	1	2	1	0	0	1	0	2	0	0	2	2	0	2	2	0	0	0	2	0	0	2	2	0	2	2	2	0	0	0	1	2	2	2	0	2	2	2	2	2	2	2
IWA169	0	0	0	2	0	0	0	1	2	1	0	0	1	0	2	0	0	2	2	0	2	2	0	0	0	2	0	0	2	2	0	2	2	2	0	0	0	1	2	2	2	0	2	2	2	2	2	2	2
IWA170	0	0	0	2	0	0	0	1	2	1	0	0	1	0	2	0	0	2	2	0	2	2	0	0	0	2	0	0	2	2	0	2	2	2	0	0	0	1	2	2	2	0	2	2	2	2	2	2	2
IWA5149	0	0	0	2	0	0	0	1	2	1	0	0	1	0	2	0	0	2	2	0	2	2	0	0	0	2	0	0	2	2	0	2	2	2	0	0	0	1	2	2	2	0	2	2	2	2	2	2	2
IWA6819	0	0	0	2	0	0	0	-1	2	-1	0	0	-1	0	2	0	0	2	2	0	2	2	0	0	0	2	0	0	2	2	0	2	2	2	0	0	0	-1	2	2	2	0	2	2	2	2	2	2	2
IWA4983	0	0	0	2	0	0	0	2	2	-1	0	0	-1	0	2	0	0	2	2	0	2	2	0	0	0	2	0	0	2	2	0	2	2	2	0	0	0	-1	2	2	2	0	2	2	2	2	2	2	2
IWA4984	0	0	0	2	0	0	0	-1	2	-1	0	0	-1	0	2	0	0	2	2	0	2	2	0	0	0	2	0	0	2	2	0	2	2	2	0	0	0	-1	2	2	2	0	2	2	2	2	2	2	2
IWA2977	0	0	0	2	0	0	0	-1	2	-1	0	0	-1	0	2	0	0	2	2	0	2	2	0	0	0	2	0	0	2	2	0	2	2	2	0	0	0	-1	2	2	2	0	2	2	2	2	2	2	2
IWA3213	0	0	0	2	0	0	0	-1	2	-1	0	0	-1	0	2	0	0	2	2	0	2	2	0	0	0	2	0	0	2	2	0	2	2	2	0	0	0	-1	2	2	2	0	2	2	2	2	2	2	2
IWA6818	0	0	0	2	0	0	0	0	2	-1	0	0	0	0	2	0	0	2	2	0	2	2	0	0	0	2	0	0	2	2	0	2	2	2	0	0	0	0	2	2	2	0	2	2	2	2	2	2	2
IWA5059	0	0	0	2	0	0	0	-1	2	-1	0	0	0	0	2	0	0	2	2	0	2	2	0	0	0	2	0	0	2	2	0	2	2	2	0	0	0	-1	2	2	2	0	2	2	2	2	2	2	2
IWA7951	0	0	0	2	0	0	0	-1	2	-1	0	0	-1	0	2	0	0	2	2	0	2	2	0	0	0	2	0	0	2	2	0	2	2	2	0	0	0	2	2	2	2	0	2	2	2	2	2	2	2
IWA3621	0	0	2	2	0	0	0	2	2	2	0	0	2	0	2	0	0	2	2	0	2	2	0	0	0	2	0	0	2	2	0	2	2	2	0	0	0	2	2	2	2	0	2	2	2	2	2	2	2
IWA6875	0	0	0	2	0	0	0	2	2	-1	0	0	2	0	2	0	0	2	2	0	2	2	0	0	0	2	0	0	2	2	0	2	2	2	0	0	0	2	2	2	2	0	2	2	2	2	2	2	2
IWA771	0	0	0	2	0	0	0	-1	2	-1	0	0	2	0	2	0	0	2	2	0	2	2	0	0	0	2	0	0	2	2	0	2	2	2	0	0	0	-1	2	2	2	0	2	2	2	2	2	2	2
IWA829	0	0	0	2	0	0	0	-1	2	-1	0	0	2	0	2	0	0	2	2	0	2	2	0	0	0	2	0	0	2	2	0	2	2	2	0	0	0	-1	2	2	2	0	2	2	2	2	2	2	2
IWA1130	0	0	0	2	0	0	0	-1	2	-1	0	0	2	0	2	0	0	2	2	0	2	2	0	0	0	2	0	0	2	2	0	2	2	2	0	0	0	-1	2	2	2	0	2	2	2	2	2	2	2
IWA8517	0	0	0	2	0	0	0	0	2	1	0	0	2	0	2	0	0	2	2	0	2	0	0	0	0	2	0	0	2	2	0	2	2	2	0	0	0	0	0	2	2	0	2	2	2	2	2	2	2
barc18	0	0	0	2	0	0	0	0	2	1	0	0	2	0	2	0	0	2	2	0	2	0	0	0	0	2	0	0	2	2	0	2	2	2	0	0	0	0	0	2	2	0	2	2	2	2	2	2	2
IWA2543	0	0	0	2	0	0	0	0	2	2	0	2	-1	0	2	0	0	2	2	-1	2	0	0	0	0	2	-1	0	2	2	0	2	2	-1	0	0	0	0	0	2	2	0	2	2	2	2	2	2	2
IWA5653	0	0	0	2	0	0	0	-1	2	2	0	2	2	0	2	0	0	2	2	0	2	0	-1	-1	0	2	0	0	2	2	-1	2	2	0	0	0	0	0	0	2	2	0	2	2	2	2	2	2	2
IWA2464	0	0	0	2	0	0	0	0	2	2	0	2	2	0	2	0	0	2	2	0	2	0	0	0	0	2	0	0	2	2	0	2	2	0	0	0	0	0	0	2	2	0	2	2	2	2	2	2	2
IWA7420	0	0	0	2	0	0	0	0	2	2	0	2	2	0	2	0	0	2	2	0	2	0	0	0	0	2	0	0	2	2	0	2	2	0	0	0	0	0	0	2	2	0	2	2	2	2	2	2	2
IWA4136	0	0	0	2	0	0	0	0	-1	2	0	2	2	0	2	0	0	2	2	0	2	0	0	0	0	2	0	0	2	2	0	2	2	0	0	0	0	0	0	2	2	0	2	2	2	2	2	2	2
IWA433	0	0	0	2	0	0	0	0	2	2	0	2	2	0	2	0	0	2	2	0	2	0	0	0	0	2	0	0	2	2	0	2	2	0	0	0	0	0	0	2	2	0	2	2	2	2	2	2	2
IWA8454	0	0	0	2	0	0	0	0	2	2	0	2	2	0	2	0	0	2	2	0	2	0	0	0	0	2	0	0	2	2	0	2	2	0	0	0	0	0	0	2	2	0	2	2	2	2	2	2	2
IWA7499	0	0	0	2	0	0	0	0	2	2	0	2	2	0	2	0	0	2	2	0	2	0	0	0	0	2	0	0	2	2	0	2	2	0	0	0	0	0	0	2	2	0	2	2	2	2	2	2	2
IWA7146	0	0	0	2	0	0	0	0	2	2	0	2	2	0	2	0	0	2	2	0	2	0	0	0	0	2	0	0	2	2	0	2	2	0	0	0	0	0	0	2	2	0	2	2	2	2	2	2	2
IWA5926	0	0	0	2	0	0	0	0	2	2	0	2	2	0	2	0	0	2	2	0	2	0	0	0	0	2	0	0	2	2	0	2	2	0	0	0	0	0	0	2	2	0	2	2	2	2	2	2	2
IWA3453	0	0	0	2	0	0	0	0	2	2	0	2	2	0	2	0	0	2	2	0	2	0	0	0	0	2	0	0	2	2	0	2	2	0	0	0	0	0	0	2	2	0	2	2	2	2	2	2	2
IWA2544	0	0	0	2	0	0	0	0	2	2	0	2	2	0	2	0	0	2	2	0	2	0	0	0	0	2	0	0	2	2	0	2	2	0	0	0	0	0	0	2	2	0	2	2	2	2	2	2	2
IWA7524	0	0	0	2	0	0	0	0	2	2	0	2	2	0	2	0	0	2	2	0	2	0	0	0	0	2	0	0	2	2	0	2	2	0	0	0	0	0	0	2	2	0	2	2	2	2	2	2	2
IWA5091	0	0	0	2	0	0	0	0	2	2	0	2	2	0	2	0	0	2	2	0	2	0	0	0	0	2	0	0	2	2	0	2	2	0	0	0	0	0	0	2	2	0	2	2	2	2	2	2	2
IWA5600	0	0	0	2	0	0	0	0	2	2	0	2	2	0	2	0	0	2	2	0	2	0	0	0	0	2	0	0	2	2	0	2	2	0	0	0	0	0	0	2	2	0	2	2	2	2	2	2	2
IWA6000	0	0	0	2	0	0	0	0	2	2	0	2	2	0	2	0	0	2	2	0	2	0	0	0	0	2	0	0	2	2	0	2	2	0	0	0	0	0	0	2	2	0	2	2	2	2	2	2	2
IWA5654	0	0	0	2	0	0	0	0	2	2	0	2	2	0	2	0	0	2	2	0	2	0	0	0	0	2	0	0	2	2	0	2	2	0	0	0	0	0	0	2	2	0	2	2	2	2	2	2	2
IWA5927	0	0	0	2	0	0	0	0	2	2	0	2	2	0	2	0	0	2	2	0	2	0	0	0	0	2	0	0	2	2	0	2	2	0	0	0	0	0	0	2	2	0	2	2	2	2	2	2	2
IWA2465	0	0	0	2	0	0	0	0	2	2	0	2	2	0	2	0	0	2	2	0	2	0	0	0	0	2	0	0	2	2	0	2	2	0	0	0	0	0	0	2	2	0	2	2	2	2	2	2	2
IWA3452	0	0	0	2	0	0	0	0	2	2	0	2	2	0	2	0	0	2	2	0	2	0	0	0	0	2	0	0	2	2	0	2	2	0	0	0	0	0	0	2	2	0	2	2	2	2	2	2	2
IWA8227	0	0	0	2	0	0	0	0	2	2	0	2	2	0	2	0	0	2	2	0	2	0	0	0	0	2	0	0	2	2	0	2	2	0	0	0	0	0	0	2	2	0	2	2	2	2	2	2	2
IWA3889	0	0	0	2	0	0	0	0	2	2	0	2	2	0	2	0	0	2	2	0	2	0	0	0	0	2	0	0	2	2	0	2	2	0	0	0	0	0	0	2	2	0	2	2	2	2	2	2	2
IWA4134	0	0	0	2	0	0	0	0	2	2	0	2	2	0	2	0	0	2	2	0	2	0	0	0	0	2	0	0	2	2	0	2	2	0	0	0	0	0	0	2	2	0	2	2	2	2	2	2	2
IWA5090	0	0	0	2	0	0	0	0	2	2	0	2	2	0	2	0	0	2	2	0	2	0	0	0	0	2	0	0	2	2	0	2	2	0	0	0	0	0	0	2	2	0	2	2	2	2	2	2	2
IWA5659	0	0	0	2	0	0	0	0	2	2	0	2	2	0	2	0	0	2	2	0	2	0	0	0	0	2	0	0	2	2	0	2	2	0	0	0	0	0	0	2	2	0	2	2	2	2	2	2	2
IWA7215	0	0	0	2	0	0	0	0	2	2	0	2	2	0	2	0	0	2	2	0	2	0	0	0	0	2	0	0	2	2	0	2	2	0	0	0	0	0	0	2	2	0	2	2	2	2	2	2	2
IWA742	0	0	0	2	0	0	0	0	2	2	0	2	2	0	2	0	0	2	2	0	2	0	0	0	0	2	0	0	2	2	0	2	2	0	0	0	0	0	0	2	2	0	2	2	2	2	2	2	2
IWA4822	0	0	0	2	0	0	0	0	2	2	0	2	2	0	2	0	0	2	2	0	2	0	0	0	0	2	0	0	2	2	0	2	2	0	0	0	0	0	0	2	2	0	2	2	2	2	2	2	2
IWA4982	0	0	0	2	0	0	0	0	2	2	0	2	2	0	2	0	0	2	2	0	2	0	0	0	0	2	0	0	2	2	0	2	2	0	0	0	0	0	0	2	2	0	2	2	2	2	2	2	2
IWA4106	0	0	0	2	0	0	0	0	2	2	0	2	2	0	2	0	0	2	2	0	2	0	0	0	0	2	0	0	2	2	0	2	2	0	0	0	0	0	0	2	2	0	2	2	2	2	2	2	2
IWA550	0	0	0	2	0	0	0	0	2	-1	0	2	2	0	2	0	0	2	2	0	2	0	0	0	0	2	0	0	2	2	0	2	2	0	0	0	0	0	0	2	2	0	2	2	2	2	2	2	2
IWA5983	0	0	0	2	0	0	0	0	2	-1	0	2	2	0	2	0	0	2	2	0	2	0	0	0	0	2	0	0	2	2	0	2	2	0	0	0	0	0	0	2	2	0	2	2	2	2	2	2	2
IWA6921	0	0	0	2	0	0	0	0	2	-1	0	2	2	0	2	0	0	2	2	0	2	0	0	0	0	2	0	0	2	2	0	2	2	0	0	0	0	0	0	2	2	0	2	2	2	2	2	2	2
IWA8112	0	0	0	2	0	0	0	0	2	2	0	2	2	0	2	0	0	2	2	0	2	0	0	0	0	2	0	0	2	2	0	2	2	0	0	0	0	0	0	2	2	0	2	2	2	2	2	2	2
IWA7015	0	0	0	2	0	0	0	0	2	-1	0	2	2	0	2	0	0	2	2	0	2	0	0	0	0	2	0	0	2	2	0	2	2	0	0	0	0	0	0	2	2	0	2	2	2	2	2	2	2
IWA5256	0	0	0	2	0	0	0	0	2	2	0	2	2	0	2	0	0	2	2	0	2	0	0	0	0	2	0	0	2	2	0	2	2	0	0	0	0	0	0	2	2	0	2	2	2	2	2	2	2
IWA6966	0	0	0	2	0	0	0	0	2	2	0	2	2	0	2	0	0	2	2	0	2	0	0	0	0	2	0	0	2	2	0	2	2	0	0	0	0	0	0	2	2	0	2	2	2	2	2	2	2
IWA5168	0	0	0	2	0	0	0	0	2	2	0	2	2	0	2	0	0	2	2	0	2	0	0	0	0	2	0	0	2	2	0	2	2	0	0	0	0	0	0	2	2	0	2	2	2	2	2	2	2
IWA4541	0	0	0	2	0	0	0	0	2	-1	0	2	2	0	2	0	0	2	2	0	2	0	0	0	0	2	0	0	2	2	0	2	2	0	0	0	0	0	0	2	2	0	2	2	2	2	2	2	2
IWA6265	0	0	0	2	0	0	0	0	2	2	0	2	2	0	2	0	0	2	2	0	2	0	0	0	0	2	0	0	2	2	0	2	2	0	0	0	0	0	0	2	2	0	2	2	2	2	2	2	2
IWA3840	0	0	0	2	0	0	0	0	2	-1	0	2	2	0	2	0	0	2	2	0	2	0	0	0	0	2	0	0	2	2	0	2	2	0	0	0	0	0	0	2	2	0	2	2	2	2	2	2	2
IWA4107	0	0	0	2	0	0	0	0	2	2	0	2	2	0	2	0	0	2	2	0	2	0	0	0	0	2	0	0	2	2	0	2	2	0	0	0	0	0	0	2	2	0	2	2	2	2	2	2	2
IWA6948	0	-1	0	2	0	-1	0	-1	2	-1	0	2	2	0	2	0	0	2	2	0	2	-1	0	-1	-1	2	0	-1	2	2	-1	2	2	-1	0	-1	-1	-1	0	2	2	0	2	2	2	2	2	2	2
IWA6607	0	0	0	2	0	0	0	0	2	-1	0	2	2	0	2	0	0	2	2	0	2	0	0	0	0	2	0	0	2	2	0	2	2	0	0	0	0	0	0	2	2	0	2	2	2	2	2	2	2
IWA8368	0	0	0	2	0	0	0	0	2	-1	0	2	2	0	2	0	0	2	2	0	2	0	0	0	0	2	0	0	2	2	0	2	2	0	0	0	0	0	0	2	2	0	2	2	2	2	2	2	2
IWA2349	0	0	0	-1	0	0	0	0	-1	-1	0	2	2	0	2	0	0	2	2	0	2	0	0	0	0	2	0	0	2	2	0	2	2	0	0	0	0	0	0	-1	2	0	2	2	-1	2	2	2	2
IWA5794	0	0	0	2	0	0	0	0	-1	-1	0	2	2	0	2	0	0	2	2	0	2	0	0	0	0	2	0	0	2	2	0	2	2	0	0	0	0	0	0	2	2	0	2	2	2	2	2	2	2
IWA2081	0	0	0	2	0	0	0	0	2	2	0	2	2	0	2	0	0	2	2	0	2	0	0	0	0	2	0	0	2	2	0	2	2	0	0	0	0	0	0	2	2	0	2	2	2	2	2	2	2
IWA671	0	0	0	2	0	0	0	0	2	2	0	2	2	0	2	0	0	2	2	0	2	0	0	0	0	2	0	0	2	2	0	2	2	0	0	0	0	0	0	2	2	0	2	2	2	2	2	2	2
IWA3942	0	0	0	2	0	0	0	0	2	2	0	2	2	0	2	0	0	2	2	0	2	0	0	0	0	2	0	0	2	2	0	2	2	0	0	0	0	0	0	2	2	0	2	2	2	2	2	2	2
IWA2236	0	0	0	2	0	0	0	0	2	-1	0	2	2	0	2	0	0	2	2	0	2	0	0	0	0	2	0	0	2	2	0	2	2	0	0	0	0	0	0	2	2	0	2	2	2	2	2	2	2
IWA7195	0	0	0	2	0	0	0	0	2	-1	0	2	2	0	2	0	0	2	2	0	2	0	0	0	0	2	0	0	2	2	0	2	2	0	0	0	0	0	0	2	2	0	2	2	2	2	2	2	2
IWA4517	0	0	0	2	0	0	0	0	2	-1	0	2	2	0	2	0	0	2	2	0	2	0	0	0	0	2	0	0	2	2	0	2	2	0	0	0	0	0	0	2	-1	0	2	2	2	2	2	2	2
IWA5017	0	0	0	2	0	0	0	0	2	-1	0	2	2	0	2	0	0	2	2	0	2	0	0	0	0	2	0	0	2	2	0	2	2	0	0	0	0	0	0	2	2	0	2	2	2	2	2	2	2
IWA586	0	0	0	2	0	0	0	0	2	1	0	2	2	0	2	0	0	2	2	0	2	0	0	0	0	2	0	0	2	2	0	2	2	0	0	0	0	0	0	2	2	0	2	2	2	2	2	2	2
IWA587	0	0	0	2	0	0	0	0	2	1	0	2	2	0	2	0	0	2	2	0	2	0	0	0	0	2	0	0	2	2	0	2	2	0	0	0	0	0	0	2	2	0	2	2	2	2	2	2	2
IWA5077	0	0	0	2	0	0	0	0	2	-1	0	2	2	0	2	0	0	2	2	0	2	0	0	0	0	2	0	0	2	2	0	2	2	0	0	0	0	0	0	2	2	0	2	-1	-1	2	2	2	2
IWA7684	0	0	0	2	0	0	0	0	2	-1	0	2	2	0	2	0	0	2	2	0	2	0	0	0	0	2	0	0	2	2	0	2	2	0	0	0	0	0	0	2	2	0	2	2	2	2	2	2	2
IWA6216	0	0	0	2	0	0	0	0	2	2	0	2	2	0	2	0	0	2	2	0	2	0	0	0	0	2	0	0	2	2	0	2	2	0	0	0	0	0	0	2	2	0	2	2	2	2	2	2	2
barc1064	0	0	0	2	0	0	0	0	2	2	0	2	2	0	2	0	0	2	2	0	2	0	0	0	0	2	0	0	2	2	0	2	2	0	0	0	1	0	0	2	2	0	2	2	2	2	2	2	2
IWA411	2	0	0	2	0	0	0	0	2	2	0	2	2	2	2	2	0	2	2	0	2	0	0	0	0	2	0	0	2	2	0	2	2	0	0	0	0	0	0	2	2	0	2	-1	2	2	2	2	2
IWA4853	2	0	0	2	0	0	0	0	2	-1	0	2	2	2	2	-1	0	2	0	2	2	0	0	0	-1	2	0	0	2	2	0	2	2	0	0	0	0	0	0	2	2	2	2	2	2	2	2	2	2
IWA6969	2	0	0	2	0	0	0	0	2	-1	0	2	2	2	2	2	0	2	0	2	2	0	0	0	-1	2	0	0	2	2	0	2	2	0	0	0	0	0	0	2	2	2	2	2	2	2	2	2	2
IWA5525	2	0	0	2	0	0	0	0	2	-1	0	2	2	2	2	-1	0	2	0	2	2	0	0	0	-1	2	0	0	2	2	0	2	2	0	0	0	0	0	0	2	2	2	2	2	2	2	2	2	2
IWA8631	2	0	0	2	0	0	0	0	2	-1	0	2	2	2	2	-1	0	2	0	2	2	0	0	0	-1	2	0	0	2	2	0	2	2	0	0	0	0	0	0	2	2	2	2	2	2	2	2	2	2
IWA539	2	0	0	2	0	0	0	0	2	1	0	2	2	2	2	1	0	2	0	2	2	0	0	0	-1	2	0	0	2	2	0	2	2	0	0	0	0	0	0	2	2	2	2	2	2	2	2	2	2
IWA778	2	0	0	2	0	0	0	0	2	-1	0	2	2	2	2	-1	0	2	0	2	2	0	0	0	-1	2	0	0	2	2	0	2	2	0	0	0	0	0	0	2	2	2	2	2	2	2	2	2	2
IWA780	2	0	0	2	0	0	0	0	2	0	0	2	2	2	2	0	0	2	0	2	2	0	0	0	0	2	0	0	2	2	0	2	2	0	0	0	0	0	0	2	2	2	2	2	2	2	2	2	2
IWA5547	2	0	0	2	0	0	0	0	2	-1	0	2	2	2	2	-1	0	2	0	2	2	0	0	0	-1	2	0	0	2	2	0	2	2	0	0	0	0	0	0	2	2	2	2	2	2	2	2	2	2
IWA6175	2	0	0	2	0	0	0	0	2	1	0	2	2	2	2	1	0	2	0	2	2	0	0	0	1	2	0	0	2	2	0	2	2	0	0	0	0	0	0	2	2	2	2	2	2	2	2	2	2
IWA2955	2	0	0	2	0	0	0	0	2	1	0	2	2	2	2	1	0	2	0	2	2	0	0	0	1	2	0	0	2	2	0	2	2	0	0	0	0	0	0	2	2	2	2	2	2	2	2	2	2
IWA2559	2	0	0	2	0	0	0	0	2	1	0	2	2	2	2	1	0	2	0	2	2	0	0	0	1	2	0	0	2	2	0	2	2	0	0	0	0	0	0	2	2	2	2	2	2	2	2	2	2
IWA3785	2	0	0	2	0	0	0	-1	2	-1	0	2	2	2	2	-1	0	2	0	2	2	0	0	0	-1	2	0	0	2	2	0	2	2	0	0	0	0	0	0	2	2	2	2	2	2	2	2	2	2
IWA3786	2	0	0	2	0	0	0	0	2	1	0	2	2	2	2	1	0	2	0	2	2	0	0	0	1	2	0	0	2	2	0	2	2	0	0	0	0	0	0	2	2	2	2	2	2	2	2	2	2
IWA5846	2	0	0	2	0	0	0	0	2	-1	0	2	2	2	2	-1	0	2	0	2	2	0	0	0	-1	2	0	0	2	2	0	2	2	0	0	0	0	0	0	2	2	2	2	2	2	2	2	2	2
IWA7449	2	0	0	2	0	0	0	0	2	-1	0	2	2	2	2	-1	0	2	0	2	2	0	0	0	-1	2	0	0	2	2	0	2	2	0	0	0	0	0	0	2	2	2	2	2	2	2	2	2	2
IWA426	2	0	0	2	0	0	0	0	2	-1	0	2	-1	2	2	-1	0	2	0	2	2	0	0	0	-1	2	0	0	2	2	0	2	2	0	0	0	0	0	0	2	2	2	2	2	2	2	2	2	2
IWA427	2	0	0	2	0	0	0	0	2	1	0	2	1	2	2	1	0	2	0	2	2	0	0	0	1	2	0	0	2	2	0	2	2	0	0	0	0	0	0	2	2	2	2	2	2	2	2	2	2
IWA6169	2	0	0	2	0	0	0	0	2	-1	0	2	-1	2	2	-1	0	2	0	2	2	0	0	0	-1	2	0	0	2	2	0	2	2	0	0	0	0	0	0	2	2	2	2	2	2	2	2	2	2
IWA7825	2	0	0	2	0	0	0	0	2	-1	0	2	-1	2	2	2	0	-1	0	2	2	0	0	2	-1	2	0	0	2	2	0	2	2	0	0	0	0	0	0	2	0	2	2	2	-1	2	2	2	2
IWA2237	2	0	0	2	0	0	0	0	2	-1	0	2	-1	2	2	2	0	-1	0	2	2	0	0	2	-1	2	0	0	2	2	0	2	2	0	0	0	0	0	0	2	0	2	2	2	2	2	2	2	2
IWA2189	2	0	0	2	0	0	0	0	2	-1	0	2	2	2	2	2	0	2	0	2	2	0	0	2	2	2	0	0	2	2	0	2	2	0	0	0	0	0	0	2	0	2	2	2	2	2	2	2	2
IWA1304	2	0	0	2	0	0	0	0	2	-1	0	2	-1	2	2	2	0	-1	0	2	2	0	0	2	-1	2	0	0	2	2	0	2	2	0	0	0	0	0	0	2	0	2	2	2	2	2	2	2	2
IWA6453	2	0	0	2	0	0	0	0	2	1	0	2	1	2	2	2	0	1	0	2	2	0	0	2	1	2	0	0	2	2	0	2	2	0	0	0	0	0	0	2	0	2	2	2	2	2	2	2	2
IWA1305	2	0	0	2	0	0	0	0	2	-1	0	2	-1	2	2	2	0	-1	0	2	2	0	0	2	-1	2	0	0	2	2	0	2	2	0	0	0	0	0	0	2	0	2	2	2	2	2	2	2	2
IWA833	2	0	0	2	0	0	0	0	2	0	0	2	-1	2	2	2	0	-1	0	2	2	0	0	2	-1	2	0	0	2	2	0	2	2	0	0	0	0	0	0	-1	0	2	2	2	2	2	0	2	2
IWA2924	2	0	0	2	0	0	0	0	2	1	0	2	1	2	2	2	0	1	0	2	2	0	0	2	1	2	0	0	2	2	0	2	2	0	0	0	0	0	0	2	0	2	2	2	2	2	0	2	2
IWA4956	2	0	0	2	0	0	0	0	-1	1	0	2	1	2	2	2	0	1	0	2	2	0	0	2	1	2	0	0	2	2	0	2	2	0	0	0	0	0	0	2	0	2	2	2	2	2	0	2	2
IWA6093	2	0	0	2	0	0	0	0	2	-1	0	2	-1	2	2	2	0	-1	0	2	2	0	0	2	-1	2	0	0	2	2	0	2	2	0	0	0	0	0	0	2	0	2	2	2	2	2	0	2	2
IWA3823	2	0	0	2	0	0	2	0	0	0	0	2	2	2	2	2	0	-1	0	2	2	0	0	2	2	2	0	0	-1	2	0	2	2	0	0	2	0	0	0	2	0	2	2	2	2	2	0	2	2
IWA8478	2	0	0	2	0	0	2	0	-1	0	0	2	2	2	2	2	0	-1	0	2	2	0	0	2	-1	2	0	0	-1	2	0	2	2	0	0	2	0	0	0	2	0	2	2	0	2	2	0	2	2
IWA5051	2	0	0	2	0	0	2	0	-1	0	0	2	2	2	2	2	0	-1	0	2	2	0	0	2	-1	2	0	2	-1	2	0	-1	2	0	0	2	0	0	0	2	0	2	0	0	2	2	0	0	0
IWA4096	2	0	0	2	0	0	2	0	1	0	0	2	2	2	2	2	0	-1	0	2	2	0	0	2	-1	2	0	2	-1	2	0	1	2	0	0	2	0	0	0	2	0	2	0	0	2	2	0	0	0
IWA8406	2	0	0	2	0	0	2	0	-1	0	0	2	2	2	2	2	0	-1	0	2	2	0	0	2	0	2	0	2	-1	2	0	-1	2	0	0	2	0	0	0	2	0	2	0	0	2	0	0	0	0
IWA8449	2	0	0	2	0	0	2	0	0	0	0	2	2	2	2	2	0	0	0	2	2	0	0	2	0	2	0	2	-1	2	0	0	2	0	0	2	0	0	0	2	0	2	0	0	2	0	0	0	0
IWA1599	2	0	0	2	0	0	2	0	0	0	0	2	2	2	2	2	0	-1	0	2	2	0	0	2	0	2	0	2	-1	2	0	-1	2	0	0	2	0	0	0	2	0	2	0	0	2	0	0	0	0
IWA3010	2	0	0	2	0	0	2	0	0	0	0	2	2	2	2	2	0	-1	0	2	2	0	0	2	0	2	0	2	-1	2	0	-1	2	0	0	2	0	0	0	2	0	2	0	0	2	0	0	0	0
IWA8534	2	0	0	2	0	0	2	0	0	0	0	2	2	2	2	2	0	-1	0	2	2	0	0	2	0	2	0	2	0	2	0	0	2	0	0	2	0	0	0	2	0	2	0	0	2	0	0	0	0
IWA1822	2	0	0	2	0	0	2	0	0	0	0	2	2	2	2	2	0	-1	0	2	2	0	0	2	0	2	0	2	-1	2	0	-1	2	0	0	2	0	0	0	2	0	2	0	0	2	0	0	0	0
IWA3714	2	0	0	2	0	0	2	0	0	0	0	2	2	2	2	2	0	-1	0	2	2	0	0	2	0	2	0	2	-1	2	0	-1	2	0	0	2	0	0	0	2	0	2	0	0	2	0	0	0	0
IWA5810	2	0	0	2	2	0	2	0	0	0	0	2	2	2	2	2	0	2	0	2	2	0	0	2	0	2	0	2	-1	0	0	-1	2	0	0	2	0	0	0	2	0	2	0	0	2	0	0	0	0
IWA3938	2	0	0	2	0	0	2	0	-1	0	0	2	2	2	2	2	0	-1	0	2	2	0	0	2	-1	2	0	2	-1	2	0	-1	2	0	0	2	0	0	0	2	0	2	0	0	2	2	0	0	0
IWA1076	2	0	0	2	0	0	2	0	2	0	0	2	2	2	2	2	0	2	0	2	2	0	0	2	2	2	0	2	2	2	0	2	2	0	0	2	0	0	0	2	0	2	0	0	2	2	0	0	0
IWA7640	2	0	0	2	0	0	2	0	2	0	0	2	2	2	2	2	0	2	0	2	2	0	0	2	2	2	0	2	2	2	0	2	2	0	0	2	0	0	0	2	0	2	0	0	2	2	0	0	0
IWA4130	2	0	0	2	0	0	2	0	-1	0	0	2	2	2	2	2	0	-1	0	2	2	0	0	2	-1	2	0	2	-1	2	0	-1	2	0	0	2	0	0	0	2	0	2	0	0	2	2	0	0	0
IWA1040	2	0	0	2	0	0	2	0	-1	0	0	2	2	2	2	2	0	-1	0	2	2	0	0	2	-1	2	0	2	1	2	0	-1	2	0	0	2	0	0	0	2	0	2	0	0	2	2	0	0	0
IWA7652	2	0	0	2	0	0	2	0	-1	0	0	2	2	2	2	2	0	-1	0	2	2	0	0	2	-1	2	0	2	-1	2	0	-1	2	0	0	2	0	0	0	2	0	2	0	0	2	2	0	0	0
IWA4866	2	0	0	2	0	0	2	0	2	0	0	2	2	2	2	2	0	2	0	2	2	0	0	2	-1	2	0	2	2	2	0	-1	2	0	0	2	0	0	0	2	0	2	0	0	2	2	0	0	0
IWA3935	2	0	0	2	0	0	2	0	-1	0	0	2	2	2	2	2	0	-1	0	2	2	0	0	2	-1	2	0	0	-1	2	0	2	2	0	0	2	0	0	0	2	0	2	2	0	2	2	0	2	2
IWA1389	2	0	0	2	0	0	2	0	-1	0	0	2	2	2	2	2	0	1	0	2	2	0	0	2	1	2	0	0	1	2	0	2	2	0	0	2	0	0	0	2	0	2	2	0	2	2	0	2	2
IWA544	2	0	0	2	0	0	2	0	1	0	0	2	2	2	2	2	0	1	0	2	2	0	0	2	1	2	0	0	1	2	0	2	2	0	0	2	0	0	0	2	0	2	2	0	2	2	0	2	2
IWA4890	2	0	0	2	0	0	2	0	-1	0	0	2	2	2	2	2	0	-1	0	2	2	0	0	2	-1	2	0	0	-1	2	0	2	2	0	0	2	0	0	0	2	0	2	2	0	2	2	0	2	2
IWA4948	2	0	0	2	0	0	2	0	0	0	0	2	2	2	2	2	0	0	0	2	2	0	0	2	0	2	0	0	0	2	0	2	2	0	0	2	0	0	0	2	0	2	2	0	2	2	0	2	2
IWA6705	0	0	0	2	0	2	2	2	0	0	0	0	2	0	2	-1	2	0	2	2	0	2	2	2	2	2	0	2	0	2	2	0	0	0	2	-1	0	2	0	2	2	2	0	2	0	0	2	2	0
IWA552	2	0	-1	2	0	2	-1	2	2	0	0	0	2	0	2	-1	2	0	2	2	0	2	0	2	2	2	0	2	0	2	2	2	0	0	2	0	2	2	0	2	2	2	0	2	0	0	2	2	2
IWA4666	2	0	-1	2	0	2	-1	2	-1	0	0	0	2	0	2	2	2	0	2	2	0	2	0	0	2	2	0	2	2	2	2	2	0	0	2	0	2	2	0	2	2	2	0	2	0	0	2	2	2
gwm320	2	0	1	2	0	2	1	2	1	0	0	0	1	0	2	1	2	0	2	2	0	-1	0	-1	2	2	-1	2	2	2	2	-1	0	0	2	0	2	2	0	2	2	2	0	2	0	0	2	2	2
IWA8487	0	0	2	0	2	2	2	2	2	0	0	2	0	0	2	0	0	0	0	2	0	0	2	0	0	2	2	0	2	0	0	2	2	2	0	2	0	2	2	2	2	2	2	2	0	2	0	0	2
IWA5637	0	0	0	0	2	2	2	2	2	0	0	2	0	0	2	0	-1	0	0	2	0	0	2	0	0	2	0	0	2	2	0	2	2	2	0	2	0	2	2	2	2	2	2	0	0	-1	0	0	2
IWA5542	0	0	0	0	2	2	2	2	2	0	0	2	0	0	2	0	2	0	0	2	0	0	2	0	0	2	0	0	2	2	2	2	2	2	0	2	0	2	2	2	2	2	2	0	0	2	0	0	2
IWA2961	0	0	0	0	2	2	2	2	0	0	0	2	0	0	2	0	2	0	0	2	0	0	2	0	0	2	0	0	2	2	2	2	2	2	0	2	0	2	2	2	2	2	2	0	0	-1	0	0	2
IWA2722	0	0	0	0	2	2	2	2	0	0	0	2	0	0	2	0	-1	0	0	2	0	0	2	0	0	2	2	0	2	-1	-1	2	2	2	0	2	0	2	2	2	2	-1	2	0	0	-1	0	-1	2
IWA609	0	0	0	0	0	2	2	2	0	0	0	2	1	2	1	0	2	2	0	2	0	0	2	0	0	2	2	2	2	2	2	2	0	2	0	2	0	2	1	0	2	2	2	0	0	0	0	0	0
IWA3248	0	0	0	0	0	2	2	2	0	0	0	2	-1	2	1	0	2	2	0	2	0	0	2	0	0	2	2	0	2	2	2	2	0	2	0	2	0	2	1	0	2	2	2	0	0	0	0	0	0
IWA7418	0	0	0	0	0	2	2	2	0	0	0	2	-1	2	-1	0	2	2	0	2	0	0	2	0	0	2	2	0	2	2	2	2	0	2	0	2	0	2	-1	0	2	2	2	0	0	0	0	0	0
IWA2415	0	0	0	0	0	2	2	2	0	0	0	2	2	2	-1	0	2	2	0	2	0	0	2	0	0	2	2	0	0	2	2	2	0	2	0	2	0	2	-1	0	2	2	2	0	0	0	0	0	0
IWA1975	0	0	0	0	0	2	2	2	0	0	0	2	2	2	2	0	2	2	0	2	0	0	2	0	0	2	2	0	0	2	2	2	0	2	0	2	0	2	2	0	2	2	2	0	0	0	0	0	0
IWA2414	0	0	0	0	0	2	2	2	0	0	0	2	-1	2	-1	0	2	2	0	2	0	0	2	0	0	2	2	0	0	2	2	2	0	2	0	2	0	2	-1	0	2	2	2	0	0	0	0	0	0
gwm484	0	0	0	-1	2	2	2	2	0	0	2	-1	-1	2	2	0	2	2	0	2	0	0	2	0	0	2	2	0	0	1	2	2	0	2	2	2	0	0	2	0	2	2	2	0	0	2	0	0	0
barc168	0	0	0	0	2	2	2	2	0	0	1	2	1	2	1	0	0	2	0	2	0	0	2	0	0	2	2	0	0	0	1	0	0	2	1	2	0	0	1	0	2	2	2	0	1	2	0	0	2
IWA927	0	0	0	0	2	2	2	0	0	0	1	2	1	2	1	0	0	2	0	2	0	0	0	0	1	2	0	0	0	0	0	1	0	2	2	2	0	1	0	0	2	2	0	0	0	0	0	0	0
IWA760	0	0	0	2	2	2	2	0	0	0	1	2	1	0	1	0	0	2	0	2	0	0	0	0	1	2	0	0	0	0	0	1	0	2	2	2	0	1	0	0	2	2	0	0	0	0	0	0	0
barc57	2	0	0	0	1	2	2	2	2	0	0	2	0	0	2	0	2	2	0	0	0	2	0	2	2	2	0	2	2	2	0	2	1	0	0	2	0	2	0	1	2	2	2	2	2	2	2	2	2
barc294	2	0	0	0	0	2	2	2	2	0	0	2	0	0	2	0	2	2	0	0	0	2	0	2	2	2	2	2	2	2	0	2	0	0	0	2	0	2	0	0	2	2	2	1	2	2	2	2	2
IWA1270	2	0	0	0	2	2	2	2	2	0	0	2	0	0	2	0	2	2	0	0	0	2	0	2	2	2	0	2	2	2	0	2	0	0	0	2	0	2	0	2	2	2	2	2	2	2	2	2	2
IWA4581	2	0	0	0	-1	2	2	2	2	0	0	2	0	0	2	0	2	2	0	0	0	2	0	2	2	2	0	2	2	2	0	2	0	0	0	2	0	2	0	0	2	2	2	2	2	2	2	2	2
IWA1269	2	0	0	-1	0	2	2	2	2	-1	-1	2	0	-1	2	0	2	2	0	0	0	2	0	2	2	2	0	2	2	2	0	2	0	0	0	2	-1	2	0	0	2	2	2	2	2	2	2	2	2
IWA2737	2	2	0	0	0	2	2	2	2	2	0	2	0	0	2	0	2	2	0	0	0	2	0	2	2	2	0	2	2	2	0	2	0	0	0	2	0	0	0	0	2	2	2	2	2	2	2	2	2
IWA2738	2	2	0	0	-1	2	2	2	2	2	0	2	0	0	2	0	2	2	0	0	0	2	0	2	2	2	0	2	2	2	0	2	0	0	0	2	0	0	0	0	2	2	2	2	2	2	2	2	2
IWA8280	2	2	0	0	-1	2	2	2	2	2	0	2	0	0	2	0	2	2	0	0	0	2	0	2	2	2	0	2	2	2	0	2	0	0	0	2	0	0	0	-1	2	2	2	2	2	2	2	2	2
IWA8587	-1	2	0	0	-1	2	2	-1	-1	-1	0	2	0	0	2	0	2	2	0	0	0	-1	0	2	2	-1	0	-1	2	2	0	-1	0	0	0	2	0	0	0	-1	2	2	2	2	-1	-1	2	2	2
IWA7861	2	2	0	0	-1	2	2	2	2	2	0	2	0	0	2	0	2	2	0	0	0	-1	0	2	2	2	0	2	2	2	0	2	0	0	0	2	0	0	0	-1	2	2	2	2	2	2	2	2	2
IWA7259	2	2	0	0	-1	2	2	2	2	2	0	2	0	0	2	0	0	2	0	2	0	2	0	2	2	2	2	2	2	2	0	2	0	2	0	0	0	2	0	-1	2	2	2	2	2	2	2	2	2
IWA851	2	2	0	0	2	2	2	2	2	2	2	2	0	0	2	0	0	2	0	2	0	2	2	2	2	2	2	2	2	2	0	2	0	2	0	0	0	2	0	2	2	2	2	-1	2	2	2	2	2
IWA8127	2	2	0	0	1	2	2	2	2	2	2	2	0	0	2	0	0	2	0	2	0	2	2	2	2	2	2	2	2	2	0	2	0	2	0	0	0	2	0	1	2	2	2	2	2	2	2	2	2
IWA3939	2	2	0	0	1	2	2	0	2	2	2	2	0	0	2	0	0	2	0	2	2	2	2	2	0	2	2	2	2	2	0	2	0	0	0	0	0	2	0	2	2	2	2	2	2	2	0	2	2
IWA8105	2	2	0	0	1	2	2	0	2	2	2	2	0	0	2	0	0	2	0	2	2	2	2	2	0	2	2	2	2	2	0	2	0	0	0	0	0	2	0	2	2	2	2	2	2	2	0	2	2
IWA8106	2	2	0	0	1	2	2	0	2	2	2	2	0	0	2	0	0	2	0	2	2	2	2	2	0	2	2	2	2	2	0	2	0	0	0	0	0	2	0	2	2	2	2	2	2	2	0	2	2
barc356	2	2	0	2	2	0	0	0	2	2	2	1	0	0	2	0	2	0	0	2	0	0	0	0	2	2	0	2	0	2	2	2	2	2	2	2	0	2	2	0	0	2	0	2	2	0	2	2	2
IWA1308	2	2	0	2	2	0	0	0	2	2	2	-1	0	0	2	0	2	0	0	2	0	0	0	0	2	2	0	2	0	2	2	2	2	2	2	2	0	2	2	0	0	2	0	2	2	0	2	2	2
IWA5039	2	2	0	2	2	0	0	0	2	2	2	-1	0	0	2	0	2	0	0	2	0	0	0	0	2	2	0	2	0	2	2	2	2	2	2	2	0	2	2	0	0	2	0	2	2	0	2	2	2
IWA7064	2	2	0	2	2	0	0	0	2	2	2	-1	0	0	2	0	2	0	0	2	0	0	0	0	2	2	0	2	0	2	2	2	2	2	2	2	0	2	0	0	0	2	0	2	2	0	2	2	2
IWA177	2	2	0	2	2	0	0	0	2	2	2	-1	0	0	2	0	2	0	0	2	0	0	0	0	2	2	0	2	0	2	2	2	2	2	2	2	0	2	0	0	0	2	0	2	2	0	2	2	2
IWA6334	2	2	0	2	2	0	0	0	2	2	2	-1	0	0	2	0	2	0	0	2	0	0	0	0	2	2	0	2	0	2	2	2	2	2	2	2	0	2	2	0	0	2	0	2	2	0	2	2	2
IWA5444	2	2	0	2	2	0	0	0	2	2	2	2	0	0	2	0	2	0	0	2	0	0	0	0	2	2	0	2	0	2	2	2	2	2	2	2	0	2	2	0	0	2	0	2	2	0	2	2	2
IWA2519	2	2	0	2	2	0	0	0	2	2	2	2	0	0	2	0	2	0	0	2	0	0	0	0	2	2	0	2	0	2	2	2	2	2	2	2	0	2	0	0	0	2	0	2	2	0	2	2	2
IWA5763	2	2	0	2	2	0	0	0	2	2	2	2	0	0	2	0	2	0	0	2	0	0	0	0	2	2	0	2	0	2	2	2	2	2	2	2	0	2	0	0	0	2	0	2	2	0	2	2	2
IWA4451	2	2	0	2	2	0	0	0	2	2	2	2	0	0	2	0	2	0	0	2	0	0	0	0	2	2	0	2	0	2	2	2	2	2	2	2	0	2	0	0	0	2	0	2	2	0	2	2	2
IWA2716	2	2	0	2	2	0	0	0	2	2	2	-1	0	0	2	0	2	0	0	2	0	0	0	0	2	2	0	2	0	2	2	2	2	2	2	2	0	2	0	0	0	2	0	2	2	0	2	2	2
IWA8526	2	2	0	2	2	0	0	0	2	2	2	2	0	0	2	0	2	0	0	2	0	0	0	0	2	2	0	2	0	2	2	2	2	2	2	2	0	2	0	0	0	2	0	2	2	0	2	2	2
IWA6877	2	2	0	2	2	0	0	0	2	2	2	-1	0	0	2	0	2	0	0	2	0	0	0	0	2	2	0	2	0	2	2	2	2	2	2	2	0	2	0	0	0	2	0	2	2	0	2	2	2
IWA1972	2	2	0	2	2	0	0	0	2	2	2	2	0	0	2	0	2	0	0	2	0	0	-1	0	2	2	0	2	0	2	2	2	2	2	2	2	0	2	2	0	0	2	0	2	2	0	2	2	2
IWA4334	2	2	0	2	2	0	0	0	2	2	2	0	0	0	2	0	2	0	0	2	0	0	-1	0	2	2	-1	2	0	2	2	2	2	2	2	2	0	2	2	0	0	2	0	2	2	0	2	2	2
IWA4335	2	2	0	2	2	0	0	0	2	2	2	-1	0	0	2	0	2	0	0	2	0	0	-1	0	2	2	-1	2	0	2	2	2	2	2	2	2	0	2	2	0	0	2	0	2	2	0	2	2	2
IWA4333	2	2	0	2	2	0	0	0	2	2	2	1	0	0	2	0	2	0	0	2	0	0	1	0	2	2	1	2	0	2	2	2	2	2	2	2	0	2	2	0	0	2	0	2	2	0	2	2	2
IWA7552	2	2	0	2	2	0	0	0	2	2	2	1	0	0	2	0	2	0	0	2	0	0	1	0	2	2	1	2	0	2	2	2	2	2	2	2	0	2	2	0	0	2	0	2	2	0	2	2	2
IWA443	2	2	0	2	2	0	0	0	2	2	2	1	0	0	2	0	2	0	0	2	0	0	1	0	2	2	0	2	0	2	2	2	2	2	2	2	0	2	2	0	0	2	0	2	2	0	2	2	2
IWA899	2	2	2	2	2	0	0	2	2	2	2	1	0	0	2	0	2	0	0	2	0	0	0	0	2	2	0	2	0	2	2	2	2	2	2	2	0	2	0	0	0	0	0	2	2	0	2	2	2
IWA2154	2	2	2	2	2	0	0	2	2	2	2	-1	0	0	2	0	2	0	0	2	0	0	0	0	2	2	-1	2	0	2	2	2	2	2	2	2	0	2	0	0	0	0	0	2	2	0	2	2	2
IWA1377	2	2	2	2	2	0	0	2	2	2	2	-1	0	0	2	0	2	0	2	2	0	0	0	0	2	2	-1	2	0	2	2	2	2	2	2	2	0	2	0	0	0	0	0	2	2	0	2	2	2
IWA3999	2	2	2	2	2	0	0	2	2	2	2	-1	0	0	0	0	2	0	2	2	0	0	0	0	2	2	1	2	0	0	2	2	2	2	2	2	0	2	0	0	0	0	0	2	2	0	2	2	2
IWA5994	2	2	2	2	2	0	0	2	2	2	2	1	0	0	0	0	2	0	2	2	0	0	0	0	2	2	1	2	0	0	2	2	2	2	2	2	0	2	0	0	0	0	0	2	2	0	2	2	2
IWA8621	2	2	2	2	2	0	0	2	2	2	2	-1	0	0	0	0	2	0	2	2	0	0	0	0	2	2	1	2	0	0	2	2	2	2	2	2	0	2	0	0	0	0	0	2	2	0	2	2	2
IWA3250	2	2	2	2	2	0	0	2	2	2	2	-1	0	0	0	0	2	0	2	2	0	0	0	0	2	2	-1	2	0	0	2	2	2	2	2	2	0	2	0	0	0	0	0	2	2	0	2	2	2
IWA4110	2	2	2	2	2	0	0	2	2	2	2	2	0	0	0	0	2	0	2	2	0	0	0	0	2	2	-1	2	0	0	2	2	2	2	2	2	0	2	0	0	0	0	0	2	2	0	2	2	2
IWA5579	2	2	2	2	2	0	0	2	2	2	2	-1	0	0	0	0	2	0	2	2	0	0	0	0	2	2	-1	2	0	0	2	2	2	2	2	2	0	2	0	0	0	0	0	2	2	0	2	2	2
IWA5315	2	2	2	2	2	0	0	2	2	2	2	0	0	0	0	0	2	0	2	2	0	0	0	0	2	2	-1	2	0	0	2	2	2	2	2	2	0	2	0	0	0	0	0	2	2	0	2	2	2
IWA4707	2	2	2	2	2	0	0	2	2	2	2	-1	0	0	0	0	2	0	2	2	0	0	0	0	2	2	-1	2	0	0	2	2	2	2	2	2	0	2	0	0	0	0	0	2	2	0	2	2	2
IWA5973	2	2	2	2	2	0	0	2	2	2	2	-1	0	0	0	0	2	0	2	2	0	-1	0	0	2	2	2	2	0	0	2	2	2	2	2	2	0	2	0	0	0	0	0	2	2	0	2	2	2
IWA7541	2	2	2	2	2	0	0	2	2	2	2	2	0	0	0	0	2	0	2	2	0	0	0	0	2	2	-1	2	0	0	2	2	2	2	2	2	0	2	0	0	0	0	0	2	2	0	2	2	2
IWA3512	2	2	2	2	2	0	0	2	2	2	2	-1	0	0	0	0	2	0	2	2	0	0	0	0	2	2	-1	2	0	0	2	2	2	2	2	2	0	2	0	0	0	0	0	2	2	0	2	2	2
IWA1701	2	2	2	2	2	0	0	2	2	2	2	-1	0	0	0	0	2	0	2	2	0	0	0	0	2	2	1	2	0	0	2	2	2	2	2	2	0	2	0	0	0	0	0	2	2	0	2	2	2
IWA1700	2	2	2	2	2	0	0	2	2	2	2	-1	0	0	0	0	2	0	2	2	0	0	0	0	2	2	-1	2	0	0	2	2	2	2	2	2	0	2	0	0	0	0	0	2	2	0	2	2	2
IWA1536	2	2	2	2	2	0	0	2	2	2	2	2	0	0	0	0	2	0	2	2	0	0	0	0	2	2	-1	2	0	0	2	2	2	2	2	2	0	2	0	0	0	0	0	2	2	0	2	2	2
IWA5578	2	2	2	2	2	0	0	2	2	2	2	-1	0	0	0	0	2	0	2	2	0	0	0	0	2	2	-1	2	0	0	2	2	2	2	2	2	0	2	0	0	0	0	0	2	2	0	2	2	2
IWA1762	2	2	2	2	2	0	0	2	2	2	2	2	0	0	0	0	2	0	2	2	0	0	0	0	2	2	2	2	0	0	2	2	2	2	2	2	0	2	0	0	0	0	0	2	2	0	2	2	2
IWA4794	2	2	2	2	2	0	0	2	2	2	2	-1	0	0	0	0	2	0	2	2	0	0	0	0	2	2	-1	2	0	0	2	2	2	2	2	2	0	2	0	0	0	0	0	2	2	0	2	2	2
IWA7150	2	2	2	2	2	0	0	2	2	2	2	2	0	0	0	0	2	0	2	2	0	0	0	0	2	2	-1	2	0	0	2	2	2	2	2	2	0	2	0	0	0	0	0	2	2	0	2	2	2
IWA1983	2	2	2	2	2	0	0	2	2	2	2	-1	0	0	0	0	2	0	2	2	0	0	0	0	2	2	-1	2	0	0	2	2	2	2	2	2	0	2	0	0	0	0	0	2	2	0	2	2	2
IWA3771	2	2	2	2	2	0	0	2	2	2	2	-1	0	0	0	0	2	0	2	2	0	0	0	0	2	2	-1	2	0	0	2	2	2	2	2	2	0	2	0	0	0	0	0	2	2	0	2	2	2
IWA1605	2	2	2	2	2	0	0	2	2	2	2	0	0	0	0	0	2	0	2	2	0	0	0	0	2	2	-1	2	0	0	2	2	2	2	2	2	0	2	0	0	0	0	0	2	2	0	2	2	2
IWA3772	2	2	2	2	2	0	0	2	2	2	2	-1	0	0	0	0	2	0	2	2	0	0	0	0	2	2	-1	2	0	0	2	2	2	2	2	2	0	2	0	0	0	0	0	2	2	0	2	2	2
IWA7970	2	2	2	2	2	0	0	2	2	2	2	1	0	0	0	0	2	0	2	2	0	0	0	0	2	2	1	2	0	0	2	2	2	2	2	2	0	2	0	0	0	0	0	2	2	0	2	2	2
IWA7817	2	2	2	2	2	0	0	2	2	2	2	-1	0	0	0	0	2	0	2	2	0	0	0	0	2	2	1	2	0	0	2	2	2	2	2	2	0	2	0	0	0	0	0	2	2	0	2	2	2
IWA3600	2	2	2	2	2	0	0	2	2	2	2	1	0	0	0	0	2	0	2	2	0	0	0	0	2	2	1	2	0	0	2	2	2	2	2	2	0	2	0	0	0	0	0	2	2	0	2	2	2
IWA7891	2	2	2	2	2	0	0	2	2	2	2	1	0	0	0	0	2	0	2	2	0	0	0	0	2	2	1	2	0	0	2	2	2	2	2	2	0	2	0	0	0	0	0	2	2	0	2	2	2
IWA6907	2	2	2	2	2	0	0	2	2	2	2	-1	0	0	0	0	2	0	2	2	0	0	0	0	2	2	-1	2	0	0	2	2	2	2	2	2	0	2	0	0	0	0	0	2	2	0	2	2	2
IWA5285	2	2	2	2	2	0	0	2	2	2	2	-1	0	0	0	0	2	0	2	2	0	0	0	0	2	2	-1	2	0	0	2	2	2	2	2	2	0	2	0	0	0	0	0	0	2	0	2	2	2
IWA1604	2	2	2	2	2	0	0	2	2	2	2	-1	0	0	0	0	2	0	2	2	0	0	0	0	2	2	-1	2	0	0	2	2	2	2	2	2	0	2	0	0	0	0	0	2	2	0	2	2	2
IWA4001	2	2	2	2	2	0	0	-1	2	2	2	-1	0	0	0	0	2	0	2	2	0	0	0	0	2	2	-1	2	0	0	2	2	2	2	2	2	0	2	0	0	0	0	0	2	2	0	2	2	2
IWA2925	2	2	2	2	2	0	0	2	2	2	2	-1	0	0	0	0	2	0	2	2	0	0	0	0	2	2	-1	2	0	0	2	2	2	2	2	2	0	2	0	0	0	0	0	2	2	0	2	2	2
IWA4930	2	2	2	2	2	0	0	2	2	2	2	-1	0	0	0	0	2	0	2	2	0	0	0	0	2	2	-1	2	0	0	2	2	2	2	2	2	0	2	0	0	0	0	0	2	2	0	2	2	2
IWA7564	2	2	2	2	2	0	0	2	2	2	2	2	0	0	0	0	2	0	2	2	0	0	0	0	2	2	-1	2	0	0	2	2	2	2	2	2	0	2	0	0	0	0	0	2	2	0	2	2	2
IWA6914	2	2	2	2	2	0	0	2	2	2	2	-1	0	0	0	0	2	0	2	2	0	0	0	0	2	2	-1	2	0	0	2	2	2	2	2	2	0	2	0	0	0	0	0	2	2	0	2	2	2
IWA1982	2	2	2	2	2	0	0	2	2	-1	2	-1	0	0	0	0	2	0	2	2	0	0	0	0	2	2	-1	2	0	0	2	2	2	2	2	2	0	2	0	0	0	0	0	2	2	0	2	2	2
IWA1507	2	2	2	2	2	0	0	2	2	2	2	1	0	0	0	0	2	0	2	2	0	0	0	0	2	2	1	2	0	0	2	2	2	2	2	2	0	2	0	0	0	0	0	2	2	0	2	2	2
IWA7440	2	2	2	2	2	0	0	2	2	2	2	-1	0	0	0	0	2	0	2	2	0	0	0	0	2	2	1	2	0	0	2	2	2	2	2	2	0	2	0	0	0	0	0	2	2	0	2	2	2
IWA7441	2	2	2	2	2	0	0	2	2	2	2	-1	0	0	0	0	2	0	2	2	0	0	-1	0	2	2	-1	2	0	0	2	2	2	2	2	2	0	2	0	0	0	0	0	2	2	0	2	2	2
IWA5849	2	2	2	2	2	0	0	2	2	2	2	-1	0	0	0	0	2	0	2	2	0	0	0	0	2	2	-1	2	0	0	2	2	2	2	2	2	0	2	0	0	0	0	0	2	2	0	2	2	2
IWA5312	2	2	2	2	2	0	0	2	2	2	2	-1	0	0	0	0	2	0	2	2	0	0	0	0	2	2	-1	2	0	0	2	2	2	2	2	2	0	2	0	0	0	0	0	2	2	0	2	2	2
IWA1998	2	2	2	2	2	0	0	2	2	2	2	-1	0	0	0	0	2	0	2	2	0	0	0	0	2	2	-1	2	0	0	2	2	2	2	2	2	0	2	0	0	0	0	0	2	2	0	2	2	2
IWA5314	2	2	2	2	2	0	0	2	2	2	2	-1	0	0	0	0	2	0	2	2	0	0	0	0	2	2	-1	2	0	0	2	2	2	2	2	2	0	2	0	0	0	0	0	2	2	0	2	2	2
IWA5313	2	2	2	2	2	0	0	2	2	2	2	1	0	0	0	0	2	0	2	2	0	0	0	0	2	2	1	2	0	0	2	2	2	2	2	2	0	2	0	0	0	0	0	2	2	0	2	2	2
IWA73	2	2	2	2	2	0	0	2	2	2	2	1	0	0	0	0	2	0	2	2	0	0	0	0	2	2	1	2	0	2	2	2	2	2	2	2	0	2	0	0	0	0	0	2	2	0	2	2	2
IWA2750	2	2	2	2	2	0	0	2	2	2	2	-1	0	0	0	0	2	0	2	2	0	0	0	0	2	2	-1	2	0	2	2	2	2	2	2	2	0	2	0	0	0	0	0	2	2	0	2	2	2
IWA2751	2	2	2	2	2	0	0	2	2	2	2	-1	0	0	0	0	2	0	2	2	0	0	0	0	2	2	-1	2	0	2	2	2	2	2	2	2	0	2	0	0	0	0	0	2	2	0	2	2	2
IWA3930	2	2	2	2	2	0	0	2	2	2	2	-1	0	0	0	0	2	0	2	2	0	0	0	0	2	2	-1	2	0	2	2	2	2	2	2	2	0	2	0	0	0	0	0	2	2	0	2	2	2
IWA7476	2	2	2	2	2	0	0	2	2	2	2	-1	0	0	0	0	2	0	2	2	0	0	0	0	2	2	-1	2	0	2	2	2	2	2	2	2	0	2	0	0	0	0	0	2	2	0	2	2	2
IWA4917	2	2	2	2	2	0	0	2	2	2	2	2	0	0	0	0	2	0	2	2	0	0	0	0	2	2	-1	2	0	2	2	2	2	2	2	2	0	2	0	0	0	0	0	2	2	0	2	2	2
IWA5332	2	2	2	2	2	0	0	2	2	2	2	-1	0	0	0	0	2	0	2	2	0	0	0	0	2	2	-1	2	0	2	2	2	2	2	2	2	0	2	0	0	0	0	0	2	2	0	2	2	2
IWA7114	2	2	2	2	2	0	0	2	2	2	2	-1	0	0	0	0	2	0	2	2	0	0	0	0	2	2	-1	2	0	2	2	2	2	2	2	2	0	2	0	0	0	0	0	2	2	0	2	2	2
IWA1887	2	2	2	2	2	0	0	2	2	2	2	-1	0	0	0	0	2	0	2	2	0	0	0	0	2	2	-1	2	0	2	2	2	2	2	2	2	0	2	0	0	0	0	0	2	2	0	2	2	2
IWA7826	2	2	2	2	2	0	0	2	2	2	2	2	0	0	0	0	2	0	2	2	0	0	0	0	2	2	2	2	0	2	2	2	2	2	2	2	0	2	0	0	0	0	0	2	2	0	2	2	2
IWA4922	2	2	2	-1	2	0	0	-1	-1	-1	2	-1	0	0	0	0	2	0	2	2	0	0	0	0	2	2	-1	-1	0	2	2	2	2	2	2	2	0	2	0	0	0	0	0	2	2	0	2	2	2
IWA1713	2	2	2	2	2	0	0	2	2	2	2	-1	0	0	0	0	2	0	2	2	0	0	0	0	2	2	-1	2	0	2	2	2	2	2	2	2	0	2	0	0	0	0	0	2	2	0	2	2	2
IWA3931	2	2	2	2	2	0	0	2	2	2	2	-1	0	0	0	0	2	0	2	2	0	0	0	0	2	2	-1	2	0	2	2	2	2	2	2	2	0	2	0	0	0	0	0	2	2	0	2	2	2
IWA1378	2	2	2	2	2	0	0	2	2	2	2	-1	0	0	2	0	2	0	2	2	0	0	0	0	2	2	-1	2	0	2	2	2	2	2	2	2	0	2	0	0	0	0	0	2	2	0	2	2	2
IWA4912	2	2	2	2	2	0	0	2	2	2	2	-1	0	0	2	0	2	0	0	2	0	0	0	0	2	2	0	2	0	2	2	2	2	2	2	2	0	2	0	0	0	0	0	2	2	0	2	2	2
IWA4913	2	2	2	2	2	0	0	2	2	2	2	-1	0	0	2	0	2	0	0	2	0	0	0	0	2	2	0	2	0	2	2	2	2	2	2	2	0	2	0	0	0	0	0	2	2	0	2	2	2
IWA2156	2	2	2	2	2	0	0	2	2	2	2	-1	0	0	2	0	2	0	0	2	0	0	0	0	2	2	0	2	0	2	2	2	2	2	2	2	0	2	0	0	0	0	0	2	2	0	2	2	2
IWA6483	2	2	2	2	2	0	0	2	2	2	2	1	-1	0	2	0	2	0	-1	2	0	0	0	0	2	2	0	2	0	2	2	2	2	2	2	2	0	2	0	0	0	0	0	2	2	0	2	2	2
IWA5164	2	2	2	2	2	0	0	2	2	2	2	1	0	0	2	0	2	0	0	2	0	0	0	0	2	2	0	2	0	2	2	2	2	2	2	2	0	2	0	0	0	0	0	2	2	0	2	2	2
IWA143	2	2	2	2	2	0	0	2	2	2	2	1	0	0	2	0	2	0	0	2	0	0	0	0	2	2	0	2	0	2	2	2	2	2	2	2	0	2	0	0	0	0	0	2	2	0	2	2	2
IWA7012	2	2	2	2	2	0	0	2	2	2	2	1	0	0	2	0	2	0	0	2	0	0	0	0	2	2	0	2	0	2	2	2	2	2	2	2	0	2	0	0	0	0	0	2	2	0	2	2	2
IWA4397	2	2	2	2	2	0	0	2	2	2	2	-1	0	0	2	0	2	0	0	2	0	0	0	0	2	2	0	2	0	2	2	2	2	2	2	2	0	2	0	0	0	0	0	2	2	0	2	2	2
IWA8405	2	2	2	2	2	0	0	2	2	2	2	-1	0	0	2	0	2	0	0	2	0	0	0	0	2	2	0	2	0	2	2	2	2	2	2	2	0	2	0	0	0	0	0	2	2	0	2	2	2
IWA7415	2	2	2	2	2	0	0	2	2	2	2	-1	0	0	2	0	2	0	0	2	0	0	0	0	2	2	0	2	0	2	2	2	2	2	2	2	0	2	0	0	0	0	0	2	2	0	2	2	2
IWA8577	2	2	2	2	2	0	0	2	2	2	2	-1	0	0	2	0	2	0	0	2	0	0	0	0	2	2	0	2	0	2	2	2	2	2	2	2	0	2	0	0	0	0	0	2	2	0	2	2	2
IWA3156	2	2	2	2	2	0	0	2	2	2	2	-1	0	0	2	0	2	0	0	2	0	0	0	0	2	2	0	2	0	2	2	2	2	2	2	2	0	2	0	0	0	0	0	2	2	0	2	2	2
IWA8388	2	2	2	2	2	0	0	2	2	2	2	-1	0	0	2	0	2	-1	0	2	0	0	0	0	2	2	0	2	0	2	2	2	2	2	2	2	0	2	0	0	0	-1	0	2	2	0	2	2	2
IWA1422	2	2	2	2	2	0	0	2	2	2	2	-1	0	0	2	0	2	0	0	2	0	0	0	0	2	2	0	2	0	2	2	2	2	2	2	2	0	2	0	0	0	0	0	2	2	0	2	2	2
IWA250	2	2	2	2	2	0	0	2	2	2	2	-1	0	0	0	0	2	0	2	2	0	0	0	0	2	2	-1	2	0	2	2	2	2	2	2	2	0	2	0	0	0	0	0	2	2	0	2	2	2
IWA1999	2	2	2	2	2	0	0	2	2	2	2	0	0	0	0	0	2	0	2	2	0	0	0	0	2	2	0	2	0	0	2	2	2	2	2	2	0	2	0	0	0	0	0	2	2	0	2	2	2
IWA5311	2	2	2	2	2	0	0	2	2	2	2	-1	0	0	0	0	2	0	2	2	0	0	0	0	2	2	-1	2	0	0	2	2	2	2	2	2	0	2	0	0	0	0	0	2	2	0	2	2	2
IWA132	2	2	2	2	2	0	0	2	2	2	2	1	0	0	0	0	2	0	2	2	0	0	0	0	2	2	1	2	0	0	2	2	2	2	2	2	0	2	0	0	0	0	0	2	2	0	2	2	2
IWA4053	2	2	2	2	2	0	0	2	2	0	2	2	0	0	0	0	2	2	2	2	0	2	0	0	2	2	0	2	0	0	2	2	2	0	2	0	0	2	2	0	-1	0	0	0	-1	0	0	2	2
IWA7696	2	2	2	2	2	0	0	2	2	0	2	2	0	0	0	0	2	2	2	2	0	2	0	0	2	0	0	2	2	0	2	2	0	0	2	0	0	2	2	0	1	0	0	0	1	2	0	2	0
IWA2362	2	2	2	2	0	0	2	2	2	0	2	0	0	2	0	0	2	2	2	2	2	2	0	0	2	0	0	0	2	0	2	2	0	0	2	0	0	2	2	0	1	0	0	2	2	0	2	2	0
IWA855	2	2	2	2	0	0	2	2	2	0	2	0	0	2	0	0	2	2	2	2	2	2	0	0	2	0	0	0	2	0	2	2	0	0	2	0	0	2	2	0	1	0	0	2	2	0	2	2	0
IWA3111	2	2	2	2	0	0	2	2	2	0	2	0	0	2	0	0	2	2	2	2	2	2	0	0	2	0	0	0	2	0	2	2	0	0	2	0	0	2	2	0	-1	0	0	2	2	0	2	2	0
IWA1611	2	2	2	2	0	0	2	2	2	0	2	0	0	2	0	0	2	2	2	2	2	2	0	0	2	0	0	0	2	0	2	2	0	0	2	0	0	2	2	0	-1	0	0	2	2	0	2	2	0
IWA1187	2	0	0	0	0	1	0	1	0	2	0	2	1	0	0	0	0	0	0	2	0	0	2	2	2	0	2	0	0	0	0	0	1	0	0	2	2	2	2	2	2	0	0	0	2	2	2	2	0
IWA716	2	0	0	0	0	2	0	-1	0	2	0	2	2	0	0	0	0	0	0	2	0	0	2	2	2	0	2	0	0	0	0	0	2	0	0	2	2	2	2	2	2	0	0	0	2	2	2	2	0
IWA7342	2	0	0	0	0	2	0	0	0	2	0	2	0	0	0	0	0	0	0	2	0	0	0	2	2	0	2	2	0	0	0	-1	-1	0	0	2	2	2	2	0	2	2	2	0	0	2	0	0	0
IWA5618	2	-1	0	0	0	2	0	2	0	2	-1	2	0	0	0	0	0	0	0	2	0	0	0	2	2	0	2	2	0	0	0	-1	-1	0	0	2	2	2	2	0	0	2	2	0	0	2	0	0	0
IWA4625	2	2	0	0	0	2	0	2	0	2	2	2	0	0	0	0	0	0	0	2	0	0	0	2	2	0	2	2	0	0	0	2	2	0	0	2	2	2	2	0	0	2	2	0	0	2	0	0	0
IWA4624	2	-1	0	0	0	2	0	-1	0	2	2	2	0	0	0	0	0	0	0	2	0	0	0	2	2	0	2	2	0	0	0	2	2	0	0	2	2	2	2	0	0	2	2	0	0	2	0	0	0
IWA280	2	-1	0	0	0	2	0	-1	0	2	-1	2	0	0	0	0	0	0	0	2	0	0	0	2	2	0	2	2	0	0	0	1	-1	0	0	2	2	2	2	0	0	2	2	0	0	2	0	0	0
IWA663	2	1	0	0	0	2	0	1	0	2	1	2	0	0	0	0	0	0	0	2	0	0	0	2	2	0	2	2	0	0	0	1	1	0	0	2	2	2	2	0	0	2	2	0	0	2	0	0	0
IWA3983	2	-1	0	0	0	2	0	2	0	2	-1	2	0	0	0	0	0	0	0	2	0	0	0	2	2	0	2	2	0	0	0	1	1	0	0	2	2	2	2	0	0	0	2	0	0	2	0	0	0
IWA8460	2	0	0	0	2	2	0	2	0	2	-1	2	0	0	0	0	0	0	0	2	0	0	0	2	2	0	2	2	0	0	0	-1	-1	0	0	2	2	2	2	0	0	0	2	0	0	2	0	0	0
IWA748	2	0	0	0	2	2	0	2	0	2	0	2	2	0	0	0	0	0	0	2	0	0	0	2	2	0	2	2	0	0	0	-1	-1	0	0	2	2	2	2	0	0	0	2	0	0	2	0	0	0
IWA747	2	0	0	0	2	2	0	2	0	2	1	2	2	0	0	0	0	0	0	2	0	0	1	2	2	0	2	2	0	0	0	1	1	0	0	2	2	2	2	0	0	0	2	0	0	2	0	0	0
IWA3904	2	0	0	0	2	2	0	2	0	2	1	2	1	0	0	0	2	0	0	2	0	0	1	2	2	0	2	2	0	0	0	1	1	0	0	2	2	2	2	0	0	0	2	0	0	2	0	0	0
IWA6920	2	2	0	0	2	2	0	2	0	2	1	2	1	0	0	0	2	0	0	2	0	0	1	2	2	0	2	2	0	0	0	1	1	0	0	2	2	2	2	0	0	0	2	0	0	2	0	0	0
IWA3974	2	2	0	0	2	2	0	2	0	2	1	2	-1	0	0	0	2	0	0	2	0	0	1	2	2	0	2	2	0	0	0	1	1	0	0	2	2	2	2	0	0	0	2	0	0	2	0	0	0
IWA1458	2	2	0	0	2	2	0	2	0	2	1	2	1	0	0	0	2	0	0	2	0	0	1	2	2	0	2	2	0	0	0	1	1	0	0	2	2	2	2	0	0	0	2	0	0	2	0	0	0
IWA3150	2	2	0	0	2	2	0	2	0	2	-1	2	-1	0	0	0	2	0	0	2	0	0	-1	2	2	0	2	2	0	0	0	-1	-1	0	0	2	2	2	2	0	0	0	2	0	0	2	0	0	0
IWA3149	2	2	0	0	2	2	0	2	0	2	-1	2	-1	0	0	0	2	0	0	2	0	0	-1	2	2	0	2	2	0	0	0	-1	-1	0	0	2	2	2	2	0	0	0	2	0	0	2	0	0	0
IWA6919	2	2	0	0	2	2	0	2	0	2	-1	2	-1	0	0	0	2	0	0	2	0	0	1	2	2	0	2	2	0	0	0	-1	1	0	0	2	2	2	2	0	0	0	2	0	0	2	0	0	0
IWA6192	2	2	0	0	2	2	0	2	0	2	-1	2	2	0	0	0	2	0	0	2	0	0	-1	2	2	0	2	2	0	0	0	-1	-1	0	0	2	2	2	2	0	0	0	2	0	0	2	0	0	0
IWA3725	2	2	0	0	2	2	0	2	0	2	-1	2	-1	0	0	0	2	0	0	2	0	0	-1	2	2	0	2	2	0	0	0	1	1	0	0	2	2	2	2	0	0	0	2	0	0	2	0	0	0
IWA3726	2	2	0	0	2	2	0	2	0	2	-1	2	-1	0	0	0	2	0	0	2	0	0	-1	2	2	0	2	2	0	0	0	-1	-1	0	0	2	2	2	2	0	0	0	2	0	0	2	0	0	0
IWA6482	2	2	0	0	2	2	0	2	0	2	-1	2	-1	0	0	0	2	0	0	2	0	0	-1	2	2	0	2	2	0	0	0	-1	-1	0	0	2	2	2	2	0	0	0	2	0	0	2	0	0	0
IWA4838	2	2	0	0	2	2	0	2	0	2	1	2	-1	0	0	0	2	0	0	2	0	0	-1	2	2	0	2	2	0	0	0	-1	-1	0	0	2	2	2	2	0	0	0	2	0	0	2	0	0	0
IWA4575	2	2	0	0	2	2	0	2	0	2	1	2	1	0	0	0	2	0	0	2	0	0	1	2	2	0	2	2	0	0	0	1	1	0	0	2	2	2	2	0	0	0	2	0	0	2	0	0	0
IWA6244	2	0	0	1	2	2	0	2	-1	2	2	2	2	0	0	-1	2	-1	-1	2	0	-1	2	2	2	-1	2	0	0	0	-1	2	0	-1	-1	2	2	2	2	-1	-1	0	2	1	-1	2	-1	-1	0
IWA5396	2	0	0	0	2	2	0	2	0	2	-1	2	-1	0	0	0	2	0	0	2	0	0	-1	2	2	0	2	0	0	0	0	-1	0	0	0	2	2	2	2	0	0	0	2	0	0	2	0	0	0
IWA6201	2	0	0	0	2	2	0	2	0	2	-1	2	-1	0	0	0	2	0	0	2	0	0	-1	2	2	0	2	0	0	0	0	-1	0	0	0	2	2	2	2	0	0	0	2	0	0	2	0	0	0
IWA3117	2	0	0	0	2	2	0	2	0	2	-1	2	-1	0	0	0	2	0	0	2	0	0	-1	2	2	0	2	0	0	0	0	-1	0	0	0	2	2	2	2	0	0	0	2	0	0	2	0	0	0
IWA5977	2	0	0	0	2	2	0	2	0	2	1	2	1	0	0	0	2	0	0	2	0	0	1	2	2	0	2	0	0	0	0	1	0	0	0	2	2	2	2	0	0	0	2	0	0	2	0	0	0
IWA8326	2	0	0	0	2	2	0	2	0	2	-1	2	-1	0	0	0	2	0	0	2	0	0	-1	2	2	0	2	0	0	0	0	-1	0	0	0	2	2	2	2	0	0	0	2	0	0	2	0	0	0
IWA4040	2	0	0	0	2	2	0	2	0	2	2	2	2	0	0	0	2	0	0	2	0	0	2	2	2	0	2	0	0	0	0	2	0	0	0	2	2	2	2	0	0	0	2	0	0	2	0	0	0
IWA3788	2	0	0	0	2	2	0	2	0	2	-1	2	-1	0	0	0	2	0	0	2	0	0	-1	2	2	0	2	0	0	0	0	-1	0	0	0	2	2	2	2	0	0	0	2	0	0	2	0	0	0
IWA7860	2	0	0	0	2	2	0	2	0	2	0	2	0	0	0	0	2	0	0	2	0	0	0	2	2	0	2	0	0	0	0	0	0	0	0	2	2	2	2	0	0	0	2	0	0	2	0	0	0
IWA2662	2	0	0	0	2	2	0	2	0	2	-1	2	-1	0	0	0	2	0	0	2	0	0	-1	2	2	0	2	0	0	0	0	-1	0	0	0	2	2	2	2	0	0	0	2	0	0	2	0	0	0
IWA4054	2	0	0	0	2	2	0	2	0	2	1	2	1	0	0	0	2	0	0	2	0	-1	-1	2	2	0	2	0	0	0	0	1	0	0	0	2	2	2	2	0	0	0	2	0	0	2	0	0	0
IWA2663	2	0	0	0	2	2	0	2	0	2	-1	2	-1	0	0	0	2	0	0	2	0	0	-1	2	2	0	2	0	0	0	0	-1	0	0	0	2	2	2	2	0	0	0	2	0	0	2	0	0	0
IWA3426	2	0	0	0	2	2	0	2	0	2	-1	2	2	0	0	0	0	0	0	2	0	0	-1	2	2	0	2	2	0	0	0	-1	-1	0	0	2	2	2	2	0	0	0	2	0	0	2	0	0	0
IWA6632	2	0	0	0	2	2	0	2	0	2	-1	2	2	0	0	0	0	0	0	2	0	0	-1	2	2	0	2	2	0	0	0	-1	-1	0	0	2	2	2	2	0	0	0	2	0	0	2	0	0	0
IWA347	2	2	0	0	2	2	0	2	0	2	2	2	-1	0	0	0	2	0	0	2	0	0	2	2	2	0	2	2	0	0	0	-1	-1	0	0	2	2	2	2	0	0	0	2	0	0	2	0	0	0
IWA4843	2	2	0	0	2	2	0	2	0	2	1	2	0	0	0	0	2	0	0	2	0	0	1	2	2	0	2	2	0	0	0	1	1	0	0	2	2	2	2	0	0	0	2	0	0	2	0	0	0
IWA5325	2	2	0	0	2	2	0	2	0	2	1	2	1	0	0	0	2	0	0	2	0	0	1	2	2	0	2	2	0	0	0	1	1	0	0	2	2	2	2	0	0	0	2	0	0	2	0	0	0
IWA2119	2	0	0	0	2	2	0	2	0	2	1	2	-1	0	0	0	2	0	0	2	0	0	1	2	2	0	2	0	0	0	0	1	0	0	0	2	2	2	2	0	0	0	2	0	0	2	0	0	0
IWA4039	2	0	0	0	2	2	0	2	0	2	1	2	2	0	0	0	2	0	0	2	0	0	1	2	2	0	2	0	0	0	0	1	0	0	0	2	2	2	2	0	0	0	2	0	0	2	0	0	0
IWA5770	0	0	0	0	2	2	0	-1	0	2	2	2	-1	0	2	0	2	0	0	2	-1	-1	0	2	2	2	2	0	0	0	0	-1	0	0	0	2	2	2	0	0	0	0	2	0	0	2	0	0	0
IWA6655	0	0	0	0	2	2	0	1	0	2	2	2	-1	0	2	0	2	0	0	2	1	2	0	2	2	2	2	0	0	0	0	1	0	0	0	2	2	2	0	0	0	0	2	0	0	2	0	0	0
IWA5814	0	0	0	0	2	2	0	-1	0	2	2	2	-1	0	0	0	2	0	0	2	0	-1	-1	2	2	0	2	0	0	0	2	-1	0	0	0	2	2	2	0	0	0	0	2	0	0	2	0	0	0
IWA2622	0	0	0	0	2	2	0	-1	0	2	2	2	-1	0	0	0	2	0	0	2	0	-1	-1	2	2	0	2	0	0	0	2	-1	0	0	0	2	2	2	0	0	0	0	2	0	0	2	0	0	0
IWA377	0	0	0	0	2	2	0	-1	0	2	2	2	-1	0	0	0	2	0	0	2	0	-1	-1	2	2	0	2	0	0	0	2	-1	0	0	0	2	2	2	0	0	0	0	2	0	0	2	0	0	0
IWA629	0	0	0	0	2	2	0	-1	0	2	2	2	-1	0	0	0	2	0	0	2	0	-1	-1	2	2	0	2	0	0	0	2	-1	0	0	0	2	2	2	0	0	0	0	2	0	0	2	0	0	0
IWA2492	0	0	0	0	2	2	0	1	0	2	1	2	1	0	0	0	2	0	0	2	0	1	1	2	2	0	2	0	0	0	0	1	0	0	0	2	2	2	0	0	0	0	2	0	0	2	0	0	0
IWA5880	0	0	0	0	2	2	0	1	0	2	1	2	1	0	0	0	2	0	0	2	0	1	1	2	2	0	2	0	0	0	0	1	0	0	0	2	2	2	0	0	0	0	2	0	0	2	0	0	0
IWA211	0	0	0	0	2	2	0	1	0	2	2	2	1	0	0	0	2	0	0	2	0	1	1	2	2	0	2	0	0	0	0	1	0	0	0	2	2	2	0	0	0	0	2	0	0	2	0	0	0
IWA5351	0	0	0	0	2	2	0	-1	0	2	2	2	-1	0	0	0	2	0	0	2	0	-1	-1	2	2	0	2	0	0	0	2	-1	0	0	0	2	2	2	0	0	0	0	2	0	0	2	0	0	0
IWA6279	0	0	0	0	2	2	0	-1	0	2	2	2	0	0	0	0	2	0	0	2	0	-1	-1	2	2	0	2	0	0	0	2	-1	0	0	0	2	2	2	0	0	0	0	2	0	0	2	0	0	0
barc1111	0	0	0	0	2	2	0	0	0	2	2	2	2	0	0	0	2	0	0	2	0	2	2	2	2	0	2	0	0	0	2	2	0	0	0	2	2	2	0	0	0	0	2	0	0	2	0	0	0
IWA210	0	0	0	0	2	2	0	-1	0	2	2	2	-1	0	0	0	2	0	0	2	0	-1	-1	2	2	0	2	0	0	0	0	-1	0	0	0	2	2	2	0	0	0	0	2	0	0	2	0	0	0
IWA1898	0	0	0	0	2	2	0	-1	0	2	0	2	2	0	2	0	2	0	0	-1	-1	-1	2	2	2	2	2	0	0	0	0	2	0	0	0	2	2	2	0	0	0	0	2	0	0	2	0	0	0
IWA464	0	0	0	0	2	2	0	1	0	2	0	2	2	0	2	0	2	0	0	1	1	1	2	2	2	2	2	0	0	0	0	2	0	0	0	2	2	2	0	0	0	0	2	0	0	2	0	0	0
IWA6300	0	0	0	0	2	2	0	-1	0	2	0	2	2	0	2	0	2	0	0	1	1	1	2	2	2	2	2	0	0	0	0	2	0	0	0	2	2	2	0	0	0	0	2	0	0	2	0	0	0
IWA6086	0	0	0	0	2	2	0	1	0	2	0	2	2	0	2	0	2	0	0	1	1	1	2	2	2	2	2	0	0	0	0	2	0	0	0	2	2	2	0	0	0	0	2	0	0	2	0	0	0
IWA4235	0	0	0	0	2	2	0	-1	0	2	0	2	2	0	2	0	2	0	0	-1	-1	-1	-1	2	2	2	2	0	0	0	0	2	0	0	0	2	2	2	0	0	0	0	2	0	0	2	0	0	0
IWA1383	0	0	0	0	2	2	0	1	0	2	0	2	1	0	2	0	2	0	0	-1	1	-1	0	2	2	2	2	0	0	0	0	1	0	0	0	2	2	2	0	0	0	0	2	0	0	2	0	0	0
IWA3000	0	0	0	0	2	2	0	2	0	2	0	2	2	0	2	0	2	0	0	-1	2	-1	0	2	2	2	2	0	0	0	0	-1	0	0	0	2	2	2	0	0	0	0	2	0	0	2	0	0	0
IWA5613	0	0	0	0	2	2	0	2	0	2	0	2	2	0	2	0	2	0	0	2	2	2	2	2	2	2	2	0	0	0	0	2	0	0	0	2	2	2	0	0	0	0	2	0	0	2	0	0	0
IWA4236	0	0	0	0	2	2	0	-1	0	2	0	2	2	0	2	0	2	0	0	-1	-1	-1	2	2	2	2	2	0	0	0	0	2	0	0	0	2	2	2	0	0	0	0	2	0	0	2	0	0	0
IWA4195	0	0	0	0	2	2	0	0	0	2	0	2	2	0	2	0	2	0	0	-1	-1	0	2	2	2	2	2	0	0	0	0	2	0	0	0	2	2	2	0	0	0	0	2	0	0	2	0	0	0
IWA4085	0	0	0	0	2	2	0	0	0	2	0	2	2	0	0	0	0	0	0	2	0	-1	-1	2	2	2	2	0	0	0	0	2	0	2	-1	2	2	2	0	0	2	2	2	0	0	0	0	0	0
IWA4863	0	0	0	0	2	2	0	0	0	2	0	2	2	-1	0	0	2	-1	0	2	0	2	2	2	2	-1	2	0	0	0	0	2	0	2	2	2	2	2	0	0	2	2	2	0	0	0	0	0	0
IWA3306	0	0	0	0	0	2	0	0	0	2	0	2	2	0	0	0	0	0	0	2	0	2	2	2	2	2	2	2	0	0	0	2	0	2	2	2	2	2	0	0	2	2	2	0	0	0	0	0	0
IWA6493	0	0	0	0	0	2	0	0	0	2	0	2	2	0	0	0	0	0	0	2	0	-1	2	2	2	2	2	2	0	0	0	2	0	2	-1	2	2	2	0	0	2	2	2	0	0	0	0	0	0
IWA8583	0	0	0	0	0	2	0	0	0	2	0	2	2	0	0	0	0	0	0	2	0	2	2	2	2	2	2	2	0	0	0	2	0	2	-1	2	2	2	0	0	2	2	2	0	0	0	0	0	0
barc164	0	0	0	-1	0	2	0	0	0	2	0	2	2	0	0	0	0	0	0	2	0	1	2	2	2	2	2	2	0	0	0	2	0	2	2	2	2	2	0	0	2	2	2	0	0	0	0	-1	0
IWA4507	0	0	0	0	0	2	0	0	0	2	0	2	2	0	0	0	0	0	0	2	0	-1	2	2	2	2	2	2	0	0	0	2	0	2	-1	2	2	2	0	0	2	2	2	0	0	0	0	0	0
IWA7512	0	0	0	0	0	2	0	0	0	2	0	2	2	0	0	0	0	0	0	2	0	-1	2	2	2	2	2	2	0	0	0	2	0	2	2	2	2	2	0	0	2	2	2	0	0	0	0	0	0
IWA2466	0	0	0	0	0	2	0	0	0	2	0	2	2	0	0	0	0	0	0	2	0	1	2	2	2	2	2	2	0	0	0	2	0	2	1	2	2	2	0	0	2	2	2	0	0	0	0	0	0
IWA3304	0	0	0	0	0	2	0	0	0	2	0	2	2	0	0	0	0	0	0	2	0	-1	-1	2	2	2	2	2	0	0	0	2	0	2	1	2	2	2	0	0	2	2	2	0	0	0	0	0	0
IWA3305	0	0	0	0	0	2	0	0	0	2	0	2	2	0	0	0	0	0	0	2	0	1	2	2	2	2	2	2	0	0	0	2	0	2	1	2	2	2	0	0	2	2	2	0	0	0	0	0	0
IWA8290	0	0	0	0	0	2	0	0	0	2	0	2	2	0	0	0	0	0	0	2	0	-1	2	2	2	2	2	2	0	0	0	2	0	2	-1	2	2	2	0	0	2	2	2	0	0	0	0	0	0
IWA7692	0	0	0	0	0	2	0	0	0	2	0	2	2	0	0	0	0	0	0	2	0	-1	-1	2	2	2	2	2	0	0	0	2	0	2	-1	2	2	2	0	0	2	2	2	0	0	0	0	0	0
IWA2573	0	0	0	0	0	2	0	0	0	2	0	2	2	0	0	0	0	0	0	2	0	2	2	2	2	2	2	2	0	0	0	2	0	2	2	2	2	2	0	0	2	2	2	0	0	0	0	0	0
IWA5710	0	0	0	0	0	2	0	0	0	2	0	2	2	0	0	0	0	0	0	2	0	2	2	2	2	2	2	2	0	0	0	2	0	2	-1	2	2	2	0	0	2	2	2	0	0	0	0	0	0
IWA4218	0	0	0	0	0	2	0	0	0	2	0	2	2	0	0	0	0	0	0	2	0	-1	-1	2	2	2	2	2	0	0	0	2	0	2	-1	2	2	2	0	0	2	2	2	0	0	0	0	0	0
IWA5711	0	0	0	0	0	2	0	0	0	2	0	2	2	0	0	0	0	0	0	2	0	1	2	2	2	2	2	2	0	0	0	2	0	2	-1	2	2	2	0	0	2	2	2	0	0	0	0	0	0
IWA5775	0	0	0	0	0	2	0	0	0	2	0	2	2	0	0	0	0	0	0	2	0	1	-1	2	2	2	2	2	0	0	0	2	0	2	-1	2	2	2	0	0	2	2	2	0	0	0	0	0	0
IWA4653	0	0	0	0	0	2	0	0	0	2	0	2	2	0	0	0	0	0	0	2	0	-1	-1	2	2	2	2	2	0	0	0	2	0	2	-1	2	2	2	0	0	2	2	2	0	0	0	0	0	0
IWA5805	0	0	0	0	0	2	0	0	0	2	0	2	2	0	0	0	0	0	0	2	0	0	-1	2	2	2	2	2	0	0	0	2	0	0	1	2	2	2	0	0	2	2	2	0	0	0	0	0	0
IWA6223	0	0	0	0	0	2	0	0	0	2	0	2	2	0	0	0	0	0	0	2	0	0	-1	2	2	2	2	2	0	0	0	2	0	0	-1	2	2	2	0	0	2	2	2	0	0	0	0	0	0
IWA7946	2	0	2	0	0	2	0	0	0	2	0	0	2	0	0	0	0	2	0	2	2	0	2	2	2	2	2	2	0	0	0	2	0	0	0	2	2	2	0	0	2	2	2	0	0	0	0	0	0
IWA6221	0	0	0	0	0	2	0	0	0	2	0	0	2	0	0	0	0	0	0	2	0	0	-1	2	2	2	2	2	0	0	0	2	0	0	-1	2	2	2	0	0	2	2	2	0	0	0	0	0	0
IWA1598	2	0	2	0	0	2	0	0	0	2	0	0	2	0	0	0	0	0	0	2	2	0	2	2	2	2	2	2	0	0	0	-1	0	0	1	2	2	2	0	0	2	2	2	0	2	0	2	0	0
IWA5646	0	0	2	2	0	2	0	-1	-1	2	0	0	0	0	2	0	0	0	0	2	2	0	2	2	2	2	2	2	0	0	0	0	0	0	-1	2	2	2	0	-1	2	0	2	0	2	0	2	0	2
IWA7125	0	0	2	2	0	2	0	-1	0	2	0	0	-1	0	2	0	0	0	0	2	2	-1	2	2	2	2	2	2	0	0	0	0	0	-1	-1	2	2	2	0	-1	2	0	2	-1	2	0	2	-1	2
IWA7391	0	0	2	2	0	2	0	0	0	2	0	0	0	0	2	0	0	0	0	2	2	0	2	2	2	2	2	2	0	0	0	0	0	0	-1	2	2	2	0	-1	2	0	2	0	2	0	2	0	2
IWA6375	0	0	2	2	0	2	0	0	0	2	0	0	0	0	2	0	0	0	0	2	2	0	2	2	2	2	2	2	0	0	0	0	0	0	-1	2	2	2	0	-1	2	0	2	0	2	0	2	0	2
IWA3591	0	0	2	2	0	2	0	0	0	2	0	0	0	0	2	0	0	0	0	2	2	0	-1	2	2	2	2	2	0	0	0	0	0	0	-1	2	2	2	0	-1	2	0	2	0	2	0	2	0	2
IWA3593	0	0	2	2	0	2	0	0	0	2	0	0	0	0	2	0	0	0	0	2	2	0	2	2	2	2	2	2	0	0	0	0	0	0	1	2	2	2	0	1	2	0	2	0	2	0	2	0	2
IWA3592	0	0	2	2	0	2	0	0	0	2	0	0	0	0	2	0	0	0	0	2	2	0	2	2	2	2	2	2	0	0	0	0	0	0	1	2	2	2	0	1	2	0	2	0	2	0	2	0	2
IWA299	0	0	2	2	0	2	0	2	0	2	0	2	0	0	2	0	0	0	0	2	2	0	2	0	2	2	2	2	0	0	0	0	0	0	1	2	0	2	0	1	2	0	2	0	2	0	2	0	2
IWA2360	0	0	2	2	0	2	0	2	0	2	0	2	0	0	2	0	0	0	0	2	2	0	2	0	2	2	2	2	0	0	0	0	0	0	-1	2	0	2	0	-1	2	0	2	0	2	0	2	0	2
IWA4146	0	0	2	2	0	2	0	2	0	2	0	2	0	0	2	0	0	0	0	2	2	0	2	2	2	2	2	2	0	0	0	0	0	0	-1	2	0	2	0	-1	2	0	2	0	2	0	2	0	2
IWA6513	0	0	2	2	0	2	0	2	0	2	0	2	0	0	2	0	0	0	0	2	2	0	-1	2	2	2	2	2	0	0	0	0	0	0	-1	2	0	2	0	-1	2	0	2	0	2	0	2	0	2
IWA5510	0	0	2	2	0	2	0	2	0	2	0	2	0	0	2	0	0	0	0	2	2	0	2	2	2	2	2	2	0	0	0	0	0	0	-1	2	0	2	0	-1	2	0	2	0	2	0	2	0	2
IWA6002	0	0	2	2	0	2	0	2	0	2	0	2	0	0	2	0	0	0	0	2	2	0	2	2	2	2	2	2	0	0	0	0	0	0	2	2	0	2	0	-1	2	0	2	0	2	0	2	0	2
IWA5511	0	0	2	2	0	2	0	2	0	2	0	2	0	0	2	0	0	0	0	2	2	0	2	2	2	2	2	2	0	0	0	0	0	0	-1	2	0	2	0	-1	2	0	2	0	2	0	2	0	2
IWA1099	0	0	2	2	0	2	0	2	0	2	0	2	0	0	2	0	0	0	0	2	2	0	2	2	2	2	2	2	0	0	0	0	0	0	-1	2	0	2	0	-1	2	0	2	0	2	0	2	0	2
IWA1095	0	0	2	2	0	2	0	0	0	2	0	0	0	0	2	0	0	0	0	2	2	0	2	2	2	2	2	2	0	0	0	0	0	0	0	2	2	2	0	0	2	0	2	0	2	0	2	0	2
IWA7819	0	0	2	2	0	2	0	0	0	2	0	0	0	0	2	0	0	0	0	2	2	0	2	2	2	2	2	2	0	0	0	0	0	0	-1	2	2	2	0	-1	2	0	2	0	2	0	2	0	2
IWA1576	0	0	2	2	0	2	0	0	0	2	0	0	0	0	2	0	0	0	0	2	2	0	2	2	2	2	2	2	0	0	0	0	0	0	-1	2	2	2	0	-1	2	0	2	0	2	0	2	0	2
IWA2951	0	0	2	2	0	2	0	0	0	2	0	0	0	0	2	0	0	0	0	2	2	0	2	2	2	2	2	2	0	0	0	0	0	0	-1	2	2	2	0	0	2	0	2	0	2	0	2	0	2
IWA3455	0	0	2	2	0	2	0	0	0	2	0	0	0	0	2	0	0	0	0	2	2	0	2	2	2	2	2	2	0	0	0	0	0	0	-1	2	2	2	0	-1	2	0	2	0	2	0	2	0	2
IWA5985	0	0	2	2	0	2	0	0	0	2	0	0	0	0	2	0	0	0	0	2	2	0	2	2	2	2	2	2	0	0	0	0	0	0	-1	2	2	2	0	-1	2	0	2	0	2	0	2	0	2
IWA8104	0	0	2	2	0	2	0	0	0	2	0	0	0	0	2	0	0	0	0	2	2	0	2	2	2	2	2	2	0	0	0	0	0	0	-1	2	2	2	0	0	2	0	2	0	2	0	2	0	2
IWA8086	0	0	2	2	0	2	0	0	0	2	0	0	0	0	2	0	0	0	0	2	2	0	2	2	2	2	2	2	0	0	0	0	0	0	0	2	2	2	0	0	2	0	2	0	2	0	2	0	2
IWA7888	0	0	2	2	0	2	0	0	0	2	0	0	0	0	2	0	0	0	0	2	2	0	2	2	2	2	2	2	0	0	0	0	0	0	-1	2	2	2	0	-1	2	0	2	0	2	0	2	0	2
IWA7889	0	0	2	2	0	2	0	0	0	2	0	0	0	0	2	0	0	0	0	2	2	0	-1	2	2	2	2	2	0	0	0	0	0	0	-1	2	2	2	0	-1	2	0	2	0	2	0	2	0	2
IWA2862	0	0	2	2	0	2	0	0	0	2	0	0	0	0	2	0	0	0	0	2	2	0	2	2	2	2	2	2	0	0	0	0	0	0	1	2	2	2	0	1	2	0	2	0	2	0	2	0	2
IWA2619	0	0	2	2	0	2	0	0	0	2	0	0	0	0	2	0	0	0	0	2	2	0	2	2	2	2	2	2	0	0	0	0	0	0	1	2	2	2	0	1	2	0	2	0	2	0	2	0	2
IWA2620	0	0	2	2	0	2	0	0	0	2	0	0	0	0	2	0	0	0	0	2	2	0	-1	2	2	2	2	2	0	0	0	0	0	0	1	2	2	2	0	1	2	0	2	0	2	0	2	0	2
IWA7108	0	0	2	2	0	2	0	0	0	2	0	0	0	0	2	0	0	0	0	2	2	0	2	2	2	2	2	2	0	0	0	0	0	0	-1	2	2	2	0	-1	2	0	2	0	2	0	2	0	2
IWA1769	0	0	2	2	0	2	0	0	0	2	0	0	0	0	2	0	0	0	0	2	2	0	-1	2	2	2	2	2	0	0	0	0	0	0	-1	2	2	2	0	-1	-1	0	2	0	2	0	2	0	2
IWA1782	0	0	2	2	0	2	0	0	0	2	0	0	0	0	2	0	0	0	0	2	2	0	-1	2	2	2	2	2	0	0	0	0	0	0	-1	2	2	2	0	-1	2	0	2	0	2	0	2	0	2
IWA6843	0	0	2	2	0	2	0	0	0	2	0	0	0	0	2	0	0	0	0	2	2	-1	-1	2	2	2	2	2	0	0	0	0	0	0	-1	2	2	2	0	2	2	2	2	0	2	0	2	0	2
IWA2720	0	0	2	2	0	2	0	0	0	2	0	0	2	0	2	0	0	0	0	2	2	0	-1	2	2	2	2	2	0	0	0	1	0	0	1	2	2	2	0	1	2	2	2	0	2	0	2	0	2
IWA2721	0	0	2	2	0	2	0	0	0	2	0	0	2	0	2	0	0	0	0	2	2	0	1	2	2	2	2	2	0	0	0	1	0	0	1	2	2	2	0	1	2	2	2	0	2	0	2	0	2
barc71	2	-1	0	2	2	2	0	-1	2	2	2	2	0	1	2	0	0	2	1	0	0	0	0	2	2	0	2	2	2	0	2	0	2	0	0	0	2	2	2	0	0	1	2	2	0	0	0	0	2
barc284	0	0	0	2	2	2	1	2	2	2	0	2	0	2	2	0	0	2	0	0	2	2	0	2	2	2	2	0	2	0	2	0	2	0	2	0	0	2	2	0	0	0	-1	0	0	1	0	0	-1
IWA7526	0	0	0	2	2	2	-1	2	2	2	0	2	0	2	2	0	0	2	0	0	2	2	0	2	2	2	2	0	2	0	2	0	2	0	2	0	0	2	2	0	0	0	2	0	0	-1	0	0	2
IWA4081	0	0	0	2	2	2	-1	2	2	2	0	2	0	2	2	0	0	2	0	0	2	2	0	2	2	2	2	0	2	0	2	0	2	0	2	0	0	2	2	0	0	0	2	0	0	-1	0	0	2
IWA4683	0	0	0	2	2	2	-1	2	2	2	0	2	0	2	2	0	0	2	0	0	2	2	0	2	2	2	2	0	2	0	2	0	2	0	2	0	0	2	2	0	0	0	2	0	0	-1	0	0	2
IWA6777	0	0	0	2	2	2	-1	2	2	2	0	2	0	2	2	0	0	2	0	0	2	2	0	2	2	2	2	0	2	0	2	0	2	0	2	0	0	2	2	0	0	0	2	0	0	-1	0	0	2
IWA6725	0	0	0	2	2	2	-1	2	2	2	0	2	0	2	2	0	0	2	0	0	2	2	0	2	2	2	2	0	2	0	2	0	2	0	2	0	0	2	2	0	0	0	2	0	0	-1	0	0	2
IWA7274	0	0	0	2	2	2	1	2	2	2	0	2	0	2	2	0	0	2	0	0	2	2	0	2	2	2	2	0	2	0	2	0	2	0	2	0	0	2	2	0	0	0	2	0	0	1	0	0	2
IWA1634	2	2	0	2	0	2	0	0	1	0	2	2	0	0	2	0	2	2	0	2	0	0	2	0	0	1	0	1	0	2	2	2	0	0	2	2	0	0	2	2	2	0	0	2	0	2	0	0	2
IWA3864	2	2	0	2	0	2	0	0	-1	0	2	2	0	0	2	0	2	2	0	2	0	0	2	0	0	-1	0	-1	0	2	2	2	0	0	2	2	0	0	2	2	2	0	0	2	0	2	0	0	2
IWA2170	2	2	0	2	0	2	0	0	2	0	2	2	0	0	2	0	2	2	0	2	0	0	2	0	0	2	0	2	0	2	2	2	0	0	2	2	0	0	2	2	2	0	0	2	0	2	0	0	2
IWA1067	2	2	0	2	0	2	0	0	0	0	2	2	0	0	2	0	2	2	0	2	0	0	2	0	0	-1	0	-1	0	2	2	2	0	0	2	2	0	0	2	2	2	0	0	2	0	2	0	0	2
IWA1066	2	2	0	2	0	2	0	0	-1	0	2	2	0	0	2	0	2	2	0	2	0	0	2	0	0	-1	0	-1	0	2	2	2	0	0	2	2	0	0	2	2	2	0	0	2	0	2	0	0	2
IWA4030	2	2	0	2	0	2	0	0	-1	0	2	2	-1	0	2	0	2	2	0	0	0	0	2	0	0	-1	0	2	0	2	2	2	0	0	2	2	0	0	2	2	2	0	0	0	0	2	0	0	2
IWA4651	2	2	0	2	0	2	0	0	-1	0	2	2	2	0	2	0	2	2	0	0	0	0	2	0	0	-1	0	2	0	2	2	2	0	0	2	2	0	0	2	2	2	0	0	0	0	2	0	0	2
IWA3449	2	2	0	2	0	2	0	0	0	0	2	2	-1	0	2	0	2	2	0	0	0	0	2	0	0	-1	0	2	0	2	2	2	0	0	2	2	0	0	2	2	-1	0	0	0	0	2	0	0	2
barc78	2	2	0	2	0	2	0	0	0	0	2	2	0	0	2	0	2	2	0	0	0	0	2	0	0	0	0	2	0	2	2	2	0	0	2	2	0	0	2	2	2	0	0	0	0	2	0	0	2
IWA7939	2	2	0	2	0	2	0	0	-1	0	2	2	-1	0	2	0	2	-1	0	-1	0	0	2	0	0	-1	0	2	0	2	2	2	0	0	2	2	0	0	2	0	2	0	0	0	0	2	0	0	2
IWA3068	2	2	2	2	0	2	0	0	2	0	2	2	0	0	-1	0	2	2	2	2	0	0	2	2	0	0	0	-1	2	2	2	2	0	0	2	2	0	0	0	2	2	0	2	0	0	2	0	0	2
IWA3698	2	2	2	2	0	2	0	0	2	0	2	2	0	0	1	0	2	2	2	2	0	0	2	2	0	0	0	1	2	2	2	2	0	0	2	2	0	0	0	2	2	0	2	0	0	2	0	0	2
IWA7653	2	0	2	2	0	2	0	0	2	0	2	2	0	0	1	0	2	2	2	0	0	0	2	2	0	0	0	1	2	2	2	2	0	0	2	2	0	2	0	2	2	0	2	0	0	0	0	0	2
IWA3758	0	0	2	2	2	0	0	-1	2	0	2	2	2	0	1	0	0	2	2	0	0	0	2	0	0	0	0	2	2	2	2	0	0	0	2	2	2	2	0	2	2	0	2	0	0	0	0	0	2
IWA3757	0	0	2	2	2	0	0	0	2	0	2	2	2	0	0	0	0	2	2	0	0	0	2	0	0	0	0	2	2	2	2	0	0	0	2	2	2	2	0	2	2	0	2	0	0	0	0	0	2
IWA4425	0	0	2	2	2	0	0	0	2	0	2	2	2	0	2	0	0	2	2	0	0	2	2	0	0	0	2	2	2	2	2	0	0	2	2	2	2	2	0	2	2	0	2	0	0	0	0	0	2
IWA6035	0	0	2	2	2	0	0	0	2	0	2	2	2	0	2	0	0	2	2	0	0	2	2	0	0	0	2	2	2	2	2	0	0	2	2	2	2	2	0	2	2	0	2	0	0	0	0	0	2
IWA1521	0	0	2	2	2	0	0	0	2	0	2	2	2	0	2	0	0	2	2	0	0	2	2	0	0	0	2	2	2	2	2	0	0	2	2	2	2	2	0	2	2	0	2	0	0	0	0	0	2
IWA7118	-1	0	2	2	2	0	0	0	2	0	2	2	2	2	0	0	0	2	2	0	0	2	2	0	2	0	2	2	2	2	2	0	0	0	2	0	2	2	0	2	2	2	2	0	0	0	0	0	2
IWA4243	-1	2	2	2	2	0	0	0	2	0	2	2	-1	2	2	0	0	2	2	0	0	2	2	0	2	0	2	2	2	2	2	0	0	0	2	-1	2	2	0	2	2	2	2	0	0	0	0	0	2
IWA2383	-1	2	2	2	2	0	0	0	2	0	2	2	2	2	2	0	0	2	2	0	0	2	2	0	2	0	2	2	2	2	2	0	0	0	2	-1	2	2	0	2	2	2	2	0	0	0	0	0	2
IWA7058	-1	2	2	2	0	0	0	0	2	0	2	-1	0	2	2	0	0	2	2	0	0	2	2	0	2	0	2	2	2	2	0	0	0	0	2	-1	2	2	0	2	2	2	2	0	0	0	0	0	2
IWA1720	1	2	2	2	0	0	0	0	2	0	2	1	0	2	2	0	0	2	2	0	0	2	2	0	2	0	2	2	2	2	0	0	0	0	2	1	2	2	0	2	2	2	2	0	0	0	0	0	2
IWA5200	1	2	2	2	0	0	0	0	2	0	2	1	0	2	2	0	0	2	2	0	0	2	2	0	2	0	2	2	2	2	0	0	0	0	2	1	2	2	0	2	2	2	2	0	0	0	0	0	2
IWA4023	1	2	2	0	0	0	0	0	2	0	2	0	0	2	1	0	0	2	0	2	2	2	0	0	2	1	2	2	0	1	0	0	0	0	2	0	2	2	2	2	2	2	1	0	0	0	2	0	2
IWA7442	-1	2	2	0	0	0	0	0	2	0	2	0	0	2	-1	0	0	2	0	2	2	2	0	0	2	2	2	2	0	-1	0	0	0	0	2	0	2	2	2	2	2	2	-1	0	0	0	2	0	2
IWA7077	-1	2	2	0	0	0	0	0	0	0	2	0	2	2	-1	0	0	2	0	2	2	2	0	0	2	-1	2	2	0	-1	0	0	0	0	2	0	2	2	2	2	2	2	-1	0	0	0	2	0	2
IWA6193	-1	2	2	0	0	0	0	0	0	0	2	0	2	2	-1	0	0	2	0	2	2	2	0	0	2	-1	2	2	0	-1	0	0	0	0	2	0	2	2	2	2	2	2	0	0	0	0	2	0	2
IWA2606	1	2	2	0	0	0	0	0	0	0	2	0	2	2	1	0	0	2	0	2	2	2	0	0	2	1	2	2	0	1	0	0	0	0	2	0	2	2	2	2	2	2	1	0	0	0	2	0	2
IWA1060	2	2	2	0	0	0	0	0	2	2	2	0	2	2	2	0	0	2	0	2	2	2	0	0	1	2	2	2	0	1	0	0	0	0	2	0	1	2	2	2	2	2	0	0	-1	0	0	0	0
IWA112	2	2	2	0	0	0	0	0	2	2	2	0	2	2	2	0	0	2	0	2	2	2	0	0	1	2	2	2	0	1	0	0	0	0	2	0	1	2	2	2	2	2	0	0	2	0	0	0	0
IWA5729	2	2	2	-1	0	0	0	-1	2	2	2	0	2	2	2	0	0	2	0	2	2	2	0	0	1	2	2	2	-1	1	-1	0	0	0	2	0	1	2	2	2	2	2	0	-1	2	0	0	0	0
IWA8220	2	2	2	0	0	0	0	0	2	2	2	0	2	2	2	0	0	2	0	2	2	2	0	0	1	2	2	2	0	1	0	0	0	0	2	0	1	2	2	2	2	2	0	0	2	0	0	0	0
IWA4230	2	2	2	0	0	0	0	0	2	2	2	0	2	0	2	0	0	2	0	2	2	2	0	0	-1	2	2	2	0	-1	0	0	0	0	2	0	-1	2	2	2	2	2	0	0	2	0	0	0	0
IWA7395	2	2	2	0	0	0	0	0	2	2	2	0	2	0	2	2	0	2	0	2	2	2	0	0	-1	2	2	2	0	0	0	0	0	0	2	0	-1	2	2	2	2	2	0	0	2	0	0	0	0
IWA8342	2	2	2	0	0	0	0	0	2	2	2	0	2	0	2	2	0	2	0	2	2	2	0	0	-1	2	2	2	0	0	0	0	0	0	2	0	-1	2	2	2	2	2	0	0	2	0	0	0	0
IWA8296	2	2	2	0	0	0	0	0	2	2	2	0	2	0	2	2	0	2	0	2	2	2	0	0	-1	2	2	2	0	0	0	0	0	0	2	0	-1	2	2	2	2	2	0	0	2	0	0	0	0
IWA8494	2	2	2	0	0	0	0	0	2	2	2	0	2	0	2	2	0	2	0	2	2	2	0	0	-1	2	2	2	0	0	0	0	0	0	2	0	-1	2	2	2	2	2	0	0	2	0	0	0	0
IWA1077	2	2	2	0	0	0	0	0	-1	2	2	0	-1	0	2	2	0	2	0	2	2	-1	0	0	-1	2	2	2	0	-1	0	0	0	0	2	0	0	-1	2	-1	-1	-1	0	0	2	0	0	0	0
IWA912	2	2	2	0	0	0	0	0	2	2	2	0	2	0	2	2	0	2	0	2	2	2	0	0	0	2	2	2	0	0	0	0	0	0	2	0	0	2	2	2	2	2	0	0	2	0	0	0	0
IWA5490	2	2	2	0	0	0	0	0	2	2	2	0	2	0	2	2	0	2	0	2	2	2	0	0	-1	2	2	2	0	0	0	0	0	0	2	0	-1	2	2	2	2	2	0	0	2	0	0	0	0
IWA6392	2	2	2	0	0	0	0	0	2	2	2	0	2	0	2	2	0	2	0	2	2	2	0	0	-1	2	2	2	0	-1	0	0	0	0	2	0	-1	2	2	2	2	2	0	0	2	0	0	0	0
IWA4405	2	2	2	0	0	0	0	0	2	2	2	0	2	0	2	2	0	2	0	2	2	2	0	0	1	2	2	2	0	1	0	0	0	0	2	0	1	2	2	2	2	2	0	0	2	0	0	0	0
IWA6531	2	2	2	0	0	0	0	0	2	2	2	0	2	0	2	0	0	2	0	2	2	2	0	0	1	2	2	2	0	1	0	0	0	0	2	0	1	2	2	2	2	2	0	0	2	0	0	0	0
IWA1693	2	2	2	0	0	0	0	0	2	2	2	0	2	0	2	0	0	2	0	2	2	2	0	0	1	2	2	2	0	1	0	0	0	0	2	0	-1	2	2	2	2	2	0	0	2	0	0	0	0
IWA1320	2	2	2	0	0	0	0	0	2	2	2	0	2	0	2	2	0	2	0	2	2	2	0	0	1	2	2	2	0	0	0	0	0	0	2	0	-1	2	2	2	2	2	0	0	2	0	0	0	0
IWA6701	2	2	2	0	0	0	0	0	2	2	2	0	2	0	2	2	0	2	0	2	2	2	0	0	1	2	2	2	0	0	0	0	0	0	2	0	1	2	2	2	2	2	0	0	2	0	0	0	0
IWA6678	2	2	2	0	0	0	0	0	2	2	2	0	2	0	2	2	0	2	0	2	2	2	0	0	1	2	2	2	0	0	0	0	0	0	2	0	1	2	2	2	2	2	0	0	2	0	0	0	0
IWA3119	2	2	2	0	0	0	0	0	2	2	2	0	2	0	2	2	0	2	0	2	2	2	0	0	1	2	2	2	0	0	0	0	0	0	2	0	1	2	2	2	2	2	0	0	2	0	0	0	0
IWA3671	2	2	2	0	0	0	0	0	2	2	2	0	2	0	2	2	0	2	0	2	2	2	0	0	1	2	2	2	0	0	0	0	0	0	2	0	1	2	2	2	2	2	0	0	2	0	0	0	0
IWA5457	2	2	2	0	0	0	0	0	-1	2	2	0	2	0	2	2	0	2	0	2	2	2	0	0	-1	2	2	2	0	0	0	0	0	0	2	0	-1	2	2	2	2	2	0	0	2	0	0	0	0
IWA3308	2	2	2	0	0	0	0	0	2	2	2	0	2	0	2	2	0	2	0	2	2	2	0	0	-1	2	2	2	0	0	0	0	0	0	2	0	-1	2	2	2	2	2	0	0	2	0	0	0	0
IWA3763	2	2	2	0	0	0	0	0	2	2	2	0	2	0	2	2	0	2	0	2	2	2	0	0	1	2	2	2	0	0	0	0	0	0	2	0	-1	2	2	2	2	2	0	0	2	0	0	0	0
IWA5705	2	2	2	0	0	0	0	0	2	2	2	0	2	0	2	2	0	2	0	2	2	2	0	0	1	2	2	2	0	0	0	0	0	0	2	0	1	2	2	2	2	2	0	0	2	0	0	0	0
IWA1969	2	2	2	0	0	0	0	0	2	2	2	0	2	0	2	2	0	2	0	2	2	2	0	0	1	2	2	2	0	0	0	0	0	-1	2	0	1	2	2	2	2	2	0	0	2	0	0	0	0
IWA3584	2	2	2	0	0	0	0	0	2	2	2	0	2	0	2	2	0	2	0	2	2	2	0	0	1	2	2	2	0	0	0	0	0	0	2	0	1	2	2	2	2	2	0	0	2	0	0	0	0
IWA7521	2	2	2	0	0	0	0	0	2	2	2	0	2	0	2	2	0	2	0	2	2	2	0	0	1	2	2	2	0	0	0	0	0	0	2	0	1	2	2	2	2	2	0	0	2	0	0	0	0
IWA2699	2	2	2	0	0	0	0	0	2	2	2	0	2	2	2	0	0	2	0	2	2	2	0	0	-1	2	2	2	0	-1	0	0	0	0	2	0	-1	2	2	-1	2	2	0	0	2	0	0	0	0
IWA3604	2	2	2	0	0	0	0	0	2	2	2	0	2	2	2	0	0	2	0	2	2	2	0	0	-1	2	2	2	0	1	0	0	0	0	2	0	1	2	2	2	2	2	0	0	2	0	0	0	0
IWA3118	2	2	2	0	0	0	0	0	2	2	2	0	2	2	2	0	0	2	0	2	2	2	0	0	-1	2	2	2	0	-1	0	0	0	0	2	0	-1	2	2	2	2	2	0	0	2	0	0	0	0
IWA157	2	2	2	0	0	0	0	0	2	2	2	0	2	2	2	0	0	2	0	2	2	2	0	0	-1	2	2	2	0	0	0	0	0	0	2	0	0	2	2	2	2	2	0	0	2	0	0	0	0
IWA142	2	2	2	0	0	0	0	0	2	2	2	0	2	2	2	0	0	2	0	2	2	2	0	0	0	2	2	2	0	0	0	0	0	0	2	0	0	2	2	2	2	2	0	0	2	0	0	0	0
IWA853	-1	2	-1	0	0	0	0	0	-1	2	2	0	2	2	-1	0	0	2	0	2	2	-1	0	0	-1	-1	2	2	0	-1	0	0	0	0	-1	0	0	2	2	2	2	2	0	0	-1	0	0	0	0
IWA5544	2	2	2	0	0	0	0	0	0	0	2	0	2	2	2	0	0	2	0	2	2	2	0	0	0	2	2	2	0	0	0	0	0	0	2	0	2	2	2	2	2	2	0	-1	0	0	2	0	0
IWA2045	2	2	2	0	0	0	0	0	0	0	2	0	2	2	2	0	0	2	0	2	2	2	0	0	-1	2	2	2	0	-1	0	0	0	-1	2	0	2	2	2	2	2	2	0	0	0	0	2	0	0
IWA2211	2	2	2	0	0	0	0	0	0	0	2	0	2	2	2	0	0	2	0	2	2	2	0	0	-1	2	2	2	0	-1	0	0	0	-1	2	0	2	2	2	2	2	2	0	0	0	0	2	0	0
IWA2794	2	2	2	0	0	0	0	-1	0	0	2	0	2	2	2	0	0	2	0	2	2	2	0	0	-1	2	2	2	0	-1	0	0	0	-1	2	0	2	2	2	2	2	2	0	0	0	0	2	0	0
IWA5269	2	2	2	0	0	0	0	0	0	0	2	0	2	2	2	0	0	2	0	2	2	2	0	0	1	2	2	2	0	1	0	0	0	1	2	0	2	2	2	2	2	2	0	0	0	0	2	0	0
IWA2793	2	2	2	0	0	0	0	-1	0	0	2	0	2	2	2	0	0	2	0	2	2	2	0	0	-1	2	2	2	0	-1	0	0	0	-1	2	0	2	2	2	2	2	2	0	0	0	0	2	0	0
IWA4471	2	2	2	0	0	0	0	0	0	0	2	0	2	2	2	0	0	2	0	2	2	2	0	0	-1	2	2	2	0	-1	0	0	0	-1	2	0	2	2	2	2	2	2	0	0	0	0	2	0	0
IWA1571	2	2	2	0	0	0	0	0	2	2	2	0	2	2	2	0	0	2	0	2	2	2	0	0	2	2	2	2	0	2	0	0	0	0	2	0	2	2	2	2	2	2	0	0	2	0	0	0	0
IWA5335	2	2	2	0	0	0	0	0	2	2	2	0	2	2	2	0	0	2	0	2	2	2	0	0	-1	2	2	2	0	-1	0	0	0	0	2	0	2	2	2	2	2	2	0	0	2	0	0	0	0
IWA385	2	2	2	0	0	0	0	0	2	2	2	0	2	2	2	0	0	2	0	2	2	2	0	0	-1	2	2	2	0	-1	0	0	0	0	2	0	0	2	2	2	2	2	0	0	2	0	0	0	0
IWA1329	2	2	2	0	0	0	0	0	2	2	2	0	2	2	2	0	0	2	0	2	2	2	0	0	-1	2	2	2	0	-1	0	0	0	0	2	0	-1	2	2	2	2	2	0	0	2	0	0	0	0
barc224	2	2	2	0	0	0	0	0	2	2	2	0	2	2	2	0	0	2	0	2	2	2	0	0	1	2	2	2	0	1	0	0	0	0	2	0	1	2	2	2	2	2	0	0	2	0	0	0	0
IWA566	0	2	2	2	2	0	-1	2	0	0	2	2	2	0	2	2	2	2	2	0	0	2	2	0	0	2	0	2	2	2	2	2	2	2	2	2	2	2	2	2	0	0	2	-1	0	2	2	2	0
IWA1135	0	2	2	2	2	0	2	0	0	0	2	2	2	0	2	2	2	2	2	0	0	2	2	0	0	2	0	2	2	2	-1	2	2	2	2	2	2	2	2	2	0	0	2	-1	0	2	2	2	0
IWA2194	0	2	2	2	2	0	2	0	0	0	2	2	2	0	2	2	2	2	2	0	0	-1	2	0	0	2	0	2	2	2	-1	2	2	-1	2	2	2	2	2	2	0	0	2	-1	0	2	2	2	0
IWA3325	0	2	2	2	0	0	2	0	0	0	2	2	2	0	2	2	2	2	2	0	0	2	2	0	0	0	0	2	2	2	-1	0	2	2	2	2	-1	2	2	0	0	0	0	0	0	2	2	2	0
gwm495	0	0	2	1	0	0	2	0	0	0	2	2	2	0	2	0	2	2	2	0	0	2	2	0	0	0	0	2	2	2	-1	0	2	2	2	2	0	2	2	0	2	0	0	0	-1	2	2	2	0
IWA3400	0	0	2	-1	0	0	2	0	0	0	2	2	2	0	2	0	2	2	2	0	0	2	2	0	0	0	0	2	2	2	-1	0	2	2	2	2	-1	2	2	-1	2	0	0	-1	0	2	2	2	2
IWA1923	0	0	2	1	0	0	2	0	0	0	2	2	2	0	2	0	2	2	2	0	0	2	2	0	0	0	0	2	2	2	1	0	2	2	2	2	1	2	2	0	2	0	0	0	0	2	2	2	2
IWA3874	0	0	2	1	0	0	2	0	0	0	2	2	2	0	2	0	2	2	2	0	0	2	2	0	0	0	0	2	2	2	1	0	2	2	2	2	1	2	2	0	2	0	0	0	0	2	2	2	2
IWA4348	0	0	2	0	0	0	2	2	0	0	2	2	2	0	2	0	2	2	0	0	0	2	2	0	0	0	0	2	2	2	0	0	2	2	2	2	1	2	2	0	-1	0	0	0	0	2	2	2	2
IWA4347	0	0	2	0	0	0	2	2	0	0	2	2	-1	0	2	0	2	2	0	0	0	2	2	0	0	0	0	2	2	2	0	0	2	2	2	2	-1	2	2	0	2	0	0	0	0	2	2	2	2
IWA3736	0	0	2	0	0	0	2	2	0	0	2	2	2	0	2	0	2	2	0	0	0	2	2	0	0	0	0	2	2	2	0	0	2	2	2	2	-1	2	2	0	2	0	0	0	0	2	2	2	2
IWA7854	0	0	2	0	0	0	2	2	0	0	2	2	2	0	2	0	2	2	0	0	0	2	2	0	0	0	0	2	2	2	0	0	2	2	2	2	2	2	2	0	2	0	2	0	0	2	2	2	2
IWA813	0	0	2	0	0	0	2	2	0	0	2	2	2	0	2	0	2	2	0	0	0	2	2	0	0	0	0	2	2	2	0	0	2	2	2	2	2	2	2	0	2	0	2	0	0	2	2	2	2
IWA1641	0	0	2	0	0	0	2	2	0	0	2	2	2	0	2	0	2	2	0	0	0	2	2	0	0	0	0	2	2	2	0	0	2	2	2	2	-1	2	2	0	2	0	2	0	0	2	2	2	2
IWA3287	0	0	2	0	0	0	2	2	0	0	2	2	2	0	2	0	2	2	0	0	0	2	2	0	0	0	0	2	2	2	0	0	2	2	2	2	1	2	2	0	2	0	2	0	0	2	2	2	2
IWA2683	0	0	2	0	0	0	2	2	0	0	2	2	-1	2	2	0	2	2	0	0	0	2	2	0	0	0	0	2	2	2	0	0	2	2	2	2	1	2	2	0	2	0	2	0	0	2	2	2	2
IWA7900	0	0	2	0	0	0	2	2	0	0	2	2	2	2	2	0	2	2	0	0	0	2	2	0	0	0	0	2	2	2	0	0	2	2	2	2	1	2	2	0	2	0	2	0	0	2	2	2	2
IWA1035	0	0	2	0	0	0	2	2	0	0	2	2	2	2	2	0	2	2	0	0	0	2	2	0	0	0	0	2	2	2	0	0	2	2	2	2	-1	2	2	0	2	0	2	0	0	2	2	2	2
IWA3396	0	0	2	0	0	0	2	2	0	0	2	2	2	2	2	0	2	2	0	0	0	2	2	0	0	0	0	2	2	2	0	0	2	2	2	2	0	2	2	0	2	0	2	0	0	2	2	2	2
IWA6762	0	0	2	0	0	0	2	2	0	0	2	2	2	2	2	0	2	2	0	0	0	2	2	0	0	0	0	2	2	2	0	0	2	2	2	2	-1	2	2	0	2	0	2	0	0	2	2	2	2
IWA6635	0	0	2	0	0	0	2	2	0	0	2	2	2	2	2	0	2	2	0	0	0	2	2	0	0	0	0	2	2	2	0	0	2	2	2	2	-1	2	2	0	2	0	2	0	0	2	2	2	2
IWA6827	0	0	2	0	0	0	2	2	0	0	2	2	2	2	2	0	2	2	0	0	0	2	2	0	0	0	0	2	2	2	0	0	2	2	2	2	-1	2	2	0	2	0	2	0	0	2	2	2	2
IWA6828	0	0	2	0	0	0	2	2	0	0	2	2	2	2	2	0	2	2	0	0	0	2	2	0	0	0	0	2	2	2	0	0	2	2	2	2	-1	2	2	0	2	0	2	0	0	2	2	2	2
IWA2218	0	0	2	0	0	0	2	2	0	0	2	2	2	2	2	0	2	2	0	0	0	2	2	0	0	0	0	2	2	2	0	0	2	2	2	2	-1	2	2	0	2	0	2	0	0	2	2	2	2
IWA6197	0	0	2	0	0	0	2	2	0	0	2	2	2	2	2	0	2	2	0	0	0	2	2	0	0	0	0	2	2	2	0	0	0	2	2	2	-1	2	2	0	2	0	2	0	0	2	2	2	2
IWA2823	0	2	2	0	0	0	2	2	0	0	2	2	2	2	2	0	2	2	0	0	0	2	2	0	0	0	0	2	2	0	0	0	0	2	2	2	0	2	2	0	2	0	2	0	0	2	2	2	2
IWA1028	0	2	2	0	0	0	2	2	0	0	2	2	2	2	2	0	2	2	0	0	0	2	2	0	0	0	0	2	2	0	0	0	0	2	2	2	0	2	2	0	2	0	2	0	0	2	2	2	2
IWA1006	0	0	2	0	0	0	2	2	0	0	2	2	2	0	2	0	2	2	0	0	0	2	2	0	0	0	0	2	2	2	0	0	2	2	2	2	1	2	2	0	2	0	2	0	0	2	2	2	2
IWA1007	0	0	2	0	0	0	2	2	0	0	2	2	2	0	2	0	2	2	0	0	0	2	2	0	0	0	0	2	2	2	0	0	2	2	2	2	1	2	2	0	2	0	2	0	0	2	2	2	2
IWA2398	0	0	2	0	0	0	2	2	0	0	2	2	2	0	2	0	2	2	0	0	0	2	2	0	0	0	0	2	2	2	0	0	2	2	2	2	0	2	2	0	2	0	2	0	0	2	2	2	2
IWA7168	0	0	2	0	0	0	2	2	0	0	2	2	2	0	2	0	2	2	0	0	0	2	2	0	0	0	0	2	2	2	0	0	2	2	2	2	-1	2	2	0	2	0	2	0	0	2	2	2	2
IWA6011	0	0	2	0	0	0	2	2	0	0	2	2	2	0	2	0	2	2	0	0	0	2	2	0	0	0	0	2	2	2	0	0	2	2	2	2	2	2	2	0	2	0	2	0	0	2	2	2	2
IWA4070	0	0	2	0	0	0	2	2	0	0	2	2	2	0	2	0	2	2	0	0	0	2	2	0	0	0	0	2	2	2	0	0	2	2	2	2	-1	2	2	0	2	0	2	0	0	2	2	2	2
IWA7167	0	0	2	0	0	0	2	2	0	0	2	2	2	0	2	0	2	2	0	0	0	2	2	0	0	0	0	2	2	2	0	0	2	2	2	2	1	2	2	0	2	0	2	0	0	2	2	2	2
IWA7752	0	0	2	0	0	0	2	2	0	0	2	2	2	2	2	0	2	2	0	0	0	2	2	0	0	0	0	2	2	2	0	0	2	2	2	2	-1	2	2	0	2	0	2	0	0	2	2	2	2
IWA4041	0	2	2	0	0	0	2	2	0	0	2	2	2	2	2	0	2	2	0	0	0	2	2	0	0	0	0	2	2	0	0	0	2	2	2	2	0	2	2	0	2	0	2	1	0	2	2	2	2
IWA6461	0	1	2	0	0	0	2	2	0	0	0	2	2	2	2	0	2	2	0	0	0	2	2	0	0	0	0	2	2	2	0	0	0	2	2	2	0	2	2	-1	2	0	2	1	0	2	2	1	2
IWA3038	0	1	2	0	0	0	2	2	0	0	0	2	2	2	2	0	2	2	0	0	0	2	2	0	0	0	0	2	2	2	0	0	0	2	2	2	0	2	2	1	2	0	2	1	0	2	2	1	2
IWA3039	0	1	2	0	0	0	2	2	0	0	0	2	2	2	2	0	2	2	0	0	0	2	2	0	0	0	0	2	2	2	0	0	0	2	2	2	0	2	2	1	2	0	2	1	0	2	2	1	2
IWA3042	0	-1	2	0	0	0	2	-1	0	0	0	2	2	2	2	0	2	2	0	0	0	2	2	0	0	0	0	2	2	2	0	0	0	2	2	2	0	2	2	-1	2	0	2	-1	0	2	2	-1	2
IWA2031	2	0	2	0	0	0	-1	0	0	0	0	2	0	0	0	0	2	0	2	0	0	0	2	0	0	-1	0	2	2	2	0	2	0	2	2	2	0	-1	0	0	2	0	2	2	0	2	2	-1	2
IWA564	2	0	2	0	0	0	1	0	0	0	0	2	0	0	0	0	0	0	2	0	0	0	0	0	0	1	0	2	2	2	0	2	0	2	2	2	0	2	0	0	2	0	2	2	0	2	2	1	0
IWA3779	2	0	2	0	0	0	1	0	0	0	0	2	0	0	0	0	0	0	2	0	0	0	0	0	2	1	0	2	2	2	0	2	0	2	2	2	0	2	0	0	2	0	2	2	0	2	2	1	0
IWA3780	2	0	2	0	0	0	1	0	0	0	0	2	0	0	0	0	0	0	2	0	0	0	0	0	2	1	0	2	2	2	0	2	0	2	2	2	0	2	0	0	2	0	2	2	0	2	2	1	0
IWA3781	2	0	2	0	0	0	1	0	0	0	0	2	0	0	0	0	0	0	2	0	0	0	0	0	2	1	0	2	2	2	0	2	0	2	2	2	0	2	0	0	2	0	2	2	0	2	2	1	0
IWA6719	2	0	2	0	0	0	1	0	0	0	0	2	0	0	0	0	0	0	2	0	0	0	0	0	2	1	0	2	2	2	0	2	0	2	2	2	0	2	0	0	2	0	2	2	0	2	2	1	0
barc96	0	2	0	2	2	0	0	0	2	0	-1	0	2	2	0	2	2	-1	0	0	2	0	0	2	0	-1	0	0	0	2	0	2	1	2	0	-1	0	1	2	0	2	-1	0	-1	0	2	0	2	2
IWA7816	2	2	0	2	2	0	0	0	2	0	2	0	2	2	-1	2	2	2	0	0	2	0	0	2	0	2	0	-1	0	0	2	2	-1	2	0	2	0	-1	2	0	2	2	0	0	0	2	0	2	2
IWA2203	2	2	0	-1	2	0	0	0	2	0	2	2	2	2	-1	2	2	0	0	0	2	0	2	2	0	2	0	2	0	0	2	2	0	2	0	2	0	2	2	0	0	2	0	0	2	2	0	0	2
IWA3624	2	2	0	-1	2	0	0	0	2	0	2	2	2	2	-1	2	2	0	0	0	0	0	2	2	0	2	0	2	0	0	2	2	0	2	0	2	0	2	2	0	0	2	0	0	2	2	0	0	2
IWA2808	2	2	0	1	2	0	0	0	2	0	2	2	2	2	1	2	2	0	0	0	0	0	2	2	0	2	0	2	0	0	2	2	0	2	0	2	0	2	2	0	0	2	0	0	2	2	0	0	2
IWA8496	2	2	0	0	2	2	0	0	2	2	0	2	2	2	-1	2	2	0	0	0	0	0	2	2	0	2	0	2	0	0	2	0	2	2	0	2	0	2	2	0	2	2	0	0	2	2	0	0	2
barc196	2	2	0	0	2	2	0	0	2	2	0	2	2	1	1	2	2	0	0	0	0	0	2	2	0	2	0	1	0	0	2	0	2	1	0	2	0	2	2	0	2	2	1	0	2	2	0	0	2
IWA6573	0	0	2	2	0	2	2	2	0	0	0	2	2	2	2	2	2	2	0	2	0	2	0	0	2	2	0	2	0	2	2	1	2	0	0	2	0	0	0	2	2	0	2	0	0	0	0	2	1
IWA4051	0	0	2	2	0	2	2	2	0	0	0	2	2	2	2	2	2	2	0	2	0	2	0	2	2	2	0	2	0	0	2	-1	2	-1	0	2	0	0	0	2	2	0	2	0	0	0	0	2	-1
IWA4052	0	0	2	2	0	2	2	2	0	0	0	2	2	2	2	2	2	2	0	2	0	2	0	2	2	2	0	2	0	0	2	-1	2	-1	0	2	0	0	0	2	2	0	2	0	0	0	0	2	-1
IWA74	0	0	2	2	0	2	0	2	-1	0	0	2	2	2	2	2	2	2	0	2	2	2	0	2	2	2	0	2	0	2	2	2	2	1	0	2	1	0	0	2	2	0	2	0	0	0	0	2	1
IWA7135	0	0	2	2	0	2	0	2	0	0	0	2	2	2	2	2	2	2	0	2	0	2	0	2	2	2	0	2	0	2	2	2	2	1	0	2	1	0	0	2	2	0	2	0	0	0	0	2	1
IWA3827	0	0	2	2	0	2	0	2	0	0	0	2	2	2	2	2	2	2	0	2	0	2	0	2	2	2	0	2	0	2	2	2	2	-1	0	2	-1	0	0	2	2	0	2	0	0	0	0	2	-1
IWA2883	0	0	2	2	0	2	0	2	0	0	0	2	2	2	2	2	2	2	0	2	0	2	0	2	2	2	0	2	0	2	2	2	2	-1	0	2	-1	0	0	2	2	0	2	0	0	0	0	2	-1
IWA6515	0	0	2	2	0	2	2	2	2	0	0	0	2	2	2	2	2	2	0	2	0	2	0	-1	2	2	0	0	0	2	2	-1	2	0	2	2	2	0	0	2	2	0	2	0	0	0	0	2	2
IWA738	0	0	2	2	0	2	2	2	2	0	0	0	2	2	2	2	2	2	0	2	0	2	0	1	2	2	0	0	0	2	2	1	2	0	2	0	0	0	0	2	2	0	2	0	0	0	0	2	1
IWA6126	0	0	2	2	2	2	2	2	2	0	0	0	2	2	2	2	2	2	2	2	0	-1	0	-1	2	2	2	0	0	2	2	-1	2	0	2	2	0	0	0	2	2	0	2	0	2	0	0	2	-1
IWA2917	2	0	2	2	2	2	2	2	2	0	0	0	2	2	2	2	2	2	2	2	0	-1	0	-1	2	2	2	0	0	2	2	-1	2	0	2	2	0	0	0	2	2	0	2	0	2	0	0	2	-1
IWA6232	2	0	2	2	2	2	2	2	2	0	0	0	2	2	2	2	2	2	2	2	0	-1	0	-1	2	2	2	0	0	2	2	-1	2	0	2	2	0	0	0	2	2	0	2	0	2	0	0	2	0
IWA5567	2	2	0	2	-1	2	2	2	2	0	0	0	2	2	2	2	2	2	2	2	2	-1	0	-1	2	2	2	0	0	2	2	-1	2	2	2	0	0	0	0	2	2	0	2	0	2	0	0	2	0
IWA4734	2	2	0	2	-1	2	2	2	2	0	0	0	2	2	2	2	2	2	2	2	2	0	0	0	2	2	2	0	0	2	2	-1	2	0	2	0	0	0	0	2	2	0	2	0	2	0	0	2	0
IWA121	2	2	0	2	-1	2	2	2	2	0	0	0	2	2	2	2	2	2	2	2	2	-1	0	-1	2	2	2	0	0	2	2	-1	2	0	2	0	0	0	0	2	2	0	2	0	2	0	0	2	0
IWA122	2	2	0	2	-1	2	2	2	2	0	0	0	2	2	2	2	2	2	2	2	2	-1	0	-1	2	2	2	0	0	2	2	-1	2	0	2	0	0	0	0	2	2	0	2	0	2	0	0	2	0
IWA3873	2	2	0	2	1	2	2	2	2	0	0	0	2	2	2	2	2	2	2	2	2	1	0	1	2	2	2	0	0	2	2	1	2	0	2	0	0	0	0	2	2	0	2	0	2	2	0	2	0
IWA5528	2	2	0	2	-1	2	2	2	2	0	0	0	2	2	2	2	2	2	2	2	2	-1	0	-1	2	2	2	0	0	2	2	-1	2	0	2	0	0	0	0	2	2	0	2	0	2	2	0	2	0
IWA5529	2	2	0	2	-1	2	2	2	2	0	0	0	2	2	2	2	2	2	2	2	2	-1	0	-1	2	2	2	0	0	2	2	-1	2	0	2	0	0	0	0	2	2	0	2	0	2	2	0	2	0
IWA5884	2	2	0	2	-1	2	2	2	2	0	0	0	2	2	2	1	2	2	2	2	2	1	0	1	2	2	2	0	0	2	2	1	2	-1	2	0	0	0	0	2	2	0	2	0	2	2	0	2	0
IWA1717	2	2	2	0	-1	2	2	2	2	0	2	-1	2	2	2	-1	2	0	2	2	2	-1	0	2	0	2	2	0	0	2	2	-1	2	0	2	0	0	0	0	2	2	0	0	0	2	2	0	2	0
IWA6606	2	2	2	0	1	2	2	2	2	0	2	1	2	2	2	1	2	0	2	2	2	1	0	2	0	2	2	0	0	2	2	1	2	0	2	0	0	0	0	2	2	0	0	0	2	2	0	2	0
IWA5120	2	2	2	0	-1	2	2	2	2	0	2	-1	2	2	2	-1	2	0	2	2	2	-1	0	2	0	2	2	0	0	2	2	-1	2	0	2	0	0	0	0	2	2	0	0	0	2	2	0	2	0
IWA2548	2	2	2	0	-1	2	2	2	2	0	2	2	2	2	2	-1	2	0	2	2	2	-1	0	2	0	2	2	0	0	2	2	-1	2	0	2	0	0	0	0	2	2	0	0	0	2	2	0	2	0
IWA5521	2	2	2	0	-1	2	2	2	2	0	2	2	2	2	2	-1	2	0	2	2	2	-1	0	2	0	2	2	0	0	2	2	-1	2	0	2	0	0	0	0	2	2	0	0	0	2	2	0	2	0
IWA8048	2	2	2	0	-1	2	2	2	2	0	2	-1	2	2	2	-1	2	0	2	2	2	-1	0	2	0	2	2	0	0	2	2	-1	2	0	2	0	0	0	0	2	2	0	0	0	2	2	0	2	0
IWA1978	2	2	2	0	-1	2	2	2	2	0	2	-1	2	2	2	-1	2	0	2	2	2	-1	0	2	0	2	2	0	0	2	2	-1	2	0	2	0	0	0	0	2	2	0	0	0	2	2	0	2	0
IWA1718	2	2	2	0	1	2	2	2	2	0	2	1	2	2	2	1	2	0	2	2	2	1	0	2	0	2	2	0	0	2	2	1	2	0	2	0	0	0	0	2	2	0	0	0	2	2	0	2	0
IWA333	2	2	2	0	1	2	2	2	2	0	2	1	2	2	2	1	2	0	2	2	2	1	0	2	0	2	2	0	0	2	2	1	2	0	2	0	0	0	0	2	2	0	0	0	2	2	0	2	0
IWA7530	2	2	2	0	-1	2	2	2	2	0	2	-1	2	2	2	-1	2	0	2	2	2	-1	0	2	0	2	2	0	0	2	2	-1	2	0	2	0	0	0	0	2	2	0	0	0	2	2	0	2	0
IWA3220	2	2	2	0	-1	2	2	2	2	0	2	-1	2	2	2	1	2	0	2	2	2	-1	0	2	0	2	2	0	0	2	2	-1	2	0	2	0	0	0	0	2	2	0	0	0	2	2	0	2	0
IWA5914	2	2	2	0	-1	2	2	2	2	0	2	-1	2	2	2	-1	2	0	2	2	2	-1	0	2	0	2	2	0	0	2	2	-1	2	0	2	0	0	0	0	2	2	0	0	0	2	2	0	2	0
IWA2354	2	2	2	0	-1	2	2	2	2	0	2	-1	2	2	2	-1	2	0	2	2	2	-1	0	2	0	2	2	0	0	2	2	-1	2	0	2	0	0	0	0	2	2	0	0	0	2	2	0	2	0
IWA4424	2	2	2	0	-1	2	2	2	2	0	2	-1	2	2	2	-1	2	0	2	2	2	-1	0	2	0	2	2	0	0	2	2	-1	2	0	2	0	0	0	0	2	2	0	0	0	2	2	0	2	0
IWA5175	2	2	2	0	1	2	2	2	2	0	2	1	2	2	2	1	2	0	2	2	2	1	0	2	0	2	2	0	0	2	2	1	2	0	2	0	0	0	0	2	2	0	0	0	2	2	0	2	0
IWA1301	2	0	2	0	1	2	2	2	2	0	2	1	2	2	2	1	2	0	2	2	2	1	0	2	0	2	2	0	0	2	2	1	2	0	2	0	0	0	0	2	2	0	0	0	2	2	0	2	0
IWA6166	2	0	2	0	-1	2	2	2	2	0	2	-1	2	2	2	-1	2	0	2	2	2	-1	0	2	0	2	2	0	0	2	2	-1	2	0	2	0	0	0	0	2	2	0	0	0	2	2	0	2	0
IWA6237	2	0	2	0	-1	2	2	2	2	0	2	-1	2	2	2	-1	2	0	2	2	2	-1	0	2	0	2	2	0	0	2	2	-1	2	0	2	0	0	0	0	2	2	0	0	0	-1	2	0	2	0
IWA7980	2	0	2	0	0	2	2	2	2	0	2	0	2	2	2	0	2	0	2	2	2	0	0	2	0	2	2	0	0	2	2	0	2	0	2	0	-1	0	0	2	2	0	0	0	2	2	0	2	0
IWA3775	2	0	2	0	-1	2	2	2	2	0	2	-1	2	2	2	-1	2	0	2	2	2	-1	0	2	0	2	2	0	0	2	2	-1	2	0	2	0	0	0	0	2	2	0	0	0	2	2	0	2	0
IWA4454	2	0	2	-1	-1	2	2	2	2	0	2	1	2	2	2	1	2	-1	2	2	2	1	0	2	0	2	2	0	0	2	2	-1	2	-1	2	0	0	0	0	2	2	0	0	-1	2	2	0	2	0
IWA6412	2	0	2	0	1	2	2	2	2	0	2	1	2	2	2	1	2	0	2	2	2	1	0	2	0	2	2	0	0	2	2	1	2	0	2	0	0	0	0	2	2	0	0	0	2	2	0	2	0
IWA7226	2	0	2	0	-1	2	2	2	2	0	2	-1	2	2	2	-1	2	0	2	2	2	-1	0	2	0	2	2	0	0	2	2	-1	2	0	2	0	0	0	0	2	2	0	0	0	2	2	0	2	0
IWA1697	2	0	2	0	-1	2	2	2	2	0	2	-1	2	2	2	-1	2	0	2	2	2	-1	0	2	0	2	2	0	0	2	2	-1	2	0	2	0	0	0	0	2	2	0	0	0	2	2	0	2	0
IWA3921	2	0	2	0	-1	2	2	2	2	0	2	-1	2	2	2	-1	2	0	2	2	2	-1	0	2	0	2	2	0	0	2	2	-1	2	0	2	0	0	0	0	2	2	0	0	0	2	2	0	2	0
IWA2814	2	0	2	0	2	2	2	2	2	0	2	2	2	2	2	2	2	0	2	2	2	2	0	2	0	2	2	0	0	2	2	-1	2	0	2	0	0	0	0	2	2	0	0	0	2	2	0	2	0
IWA3776	2	0	2	0	-1	2	2	2	2	0	2	-1	2	2	2	-1	2	0	2	2	2	-1	0	2	0	2	2	0	0	2	2	-1	2	0	2	0	0	0	0	2	2	0	0	0	2	2	0	2	0
IWA5431	2	0	2	0	1	2	2	2	2	0	2	1	2	2	2	-1	2	0	2	2	2	-1	0	2	0	2	2	0	0	2	2	1	2	0	2	0	0	0	0	2	2	0	0	0	2	2	0	2	0
IWA5395	2	0	2	0	1	2	2	2	2	0	2	1	2	2	2	1	2	0	2	2	2	1	0	2	0	2	2	0	0	2	2	1	2	0	2	0	0	0	0	2	2	0	0	0	2	2	0	2	0
IWA2815	2	0	2	0	1	2	2	2	2	0	2	1	2	2	2	1	2	0	2	2	2	1	0	2	0	2	2	0	0	2	2	-1	2	0	2	0	0	0	0	2	2	0	0	0	2	2	0	2	0
IWA7565	2	0	2	0	1	2	2	2	2	0	2	1	2	2	2	1	2	0	2	2	2	1	0	2	0	2	2	0	0	2	2	1	2	0	2	0	0	0	0	2	2	0	0	0	2	2	0	2	0
IWA3100	2	0	2	0	1	2	2	2	2	0	2	1	2	2	2	1	2	0	2	2	2	1	0	2	0	2	2	0	0	2	2	1	2	0	2	0	0	0	0	2	2	0	0	0	2	2	0	2	0
IWA3099	2	0	2	0	-1	2	2	2	2	0	2	-1	2	2	2	-1	2	0	2	2	2	-1	0	2	0	2	2	0	0	2	2	-1	2	0	2	0	0	0	0	2	2	0	0	0	2	2	0	2	0
IWA7865	2	0	2	0	1	2	2	2	2	0	2	1	2	2	2	1	2	0	2	2	2	1	0	2	0	2	2	0	0	2	2	1	2	0	2	0	0	0	0	2	2	0	0	0	2	2	0	2	0
IWA5295	2	2	2	0	1	2	2	2	2	0	2	1	2	2	2	1	2	0	2	2	2	1	0	2	0	2	2	0	0	2	2	1	2	0	2	0	0	0	0	2	2	0	0	0	2	2	0	2	0
IWA7351	2	2	2	0	-1	2	2	2	2	0	2	-1	2	2	2	-1	2	0	2	2	2	-1	0	2	0	2	2	0	0	2	2	-1	2	0	2	0	0	0	0	2	2	0	0	0	2	2	0	2	0
IWA7392	2	2	2	0	-1	2	2	2	2	0	2	2	2	2	2	-1	2	0	2	2	2	-1	0	2	0	2	2	0	0	2	2	-1	2	0	2	0	0	0	0	2	2	0	0	0	2	2	0	2	0
IWA3212	2	2	2	0	-1	2	2	2	2	0	2	2	2	2	2	2	2	0	2	2	2	2	0	2	0	2	2	0	0	2	2	2	2	0	2	0	0	0	0	2	2	0	0	0	2	2	0	2	0
IWA2463	2	2	2	0	-1	2	2	2	2	0	2	-1	2	2	2	-1	2	0	2	2	2	-1	0	2	0	2	2	0	0	2	2	-1	2	0	2	0	0	0	0	2	2	0	0	0	2	2	0	2	0
IWA8201	2	2	2	0	-1	2	2	2	2	0	2	-1	2	2	2	-1	2	0	2	2	2	-1	0	2	0	2	2	0	0	2	2	-1	2	0	2	0	0	0	0	2	2	0	0	0	2	2	0	2	0
IWA3445	2	2	2	0	1	2	2	2	2	0	2	1	2	2	2	1	2	0	2	2	2	1	0	2	0	2	2	0	0	2	2	1	2	0	2	0	0	0	0	2	2	0	0	0	2	2	0	2	0
IWA7758	2	2	2	0	-1	2	2	2	2	0	2	1	2	2	2	1	2	0	2	2	2	-1	0	2	0	2	2	0	0	2	2	1	2	0	2	0	0	0	0	2	2	0	0	0	2	2	0	2	0
IWA6912	2	2	2	0	1	2	2	2	2	0	2	1	2	2	2	1	2	0	2	2	2	-1	0	2	0	2	2	0	0	2	2	1	2	0	2	0	0	0	0	2	2	0	0	0	2	2	0	2	0
IWA3349	2	2	2	0	-1	2	2	2	2	0	2	-1	2	2	2	-1	2	0	2	2	2	-1	0	2	0	2	2	0	0	2	2	-1	2	0	2	0	0	0	0	2	2	0	0	0	2	2	0	2	0
IWA7623	2	2	2	0	-1	2	2	2	2	0	2	-1	2	2	2	-1	2	0	2	2	2	-1	0	2	0	2	2	0	0	2	2	-1	2	0	2	0	0	0	0	2	2	0	0	0	2	2	0	2	0
IWA7669	2	2	2	0	0	2	2	2	2	0	2	-1	2	2	2	0	2	0	2	2	2	-1	0	2	0	2	2	0	0	2	2	-1	2	0	2	0	0	0	0	2	2	0	0	0	2	2	0	2	0
IWA6196	2	2	2	0	-1	2	2	2	2	0	2	-1	2	2	2	-1	2	0	2	2	2	-1	0	2	0	2	2	0	0	2	2	-1	2	0	2	0	0	0	0	2	2	0	0	0	2	2	0	2	0
IWA7473	2	2	2	0	-1	2	2	2	2	0	2	0	2	2	2	-1	2	0	2	2	2	-1	0	2	0	2	2	0	0	2	2	-1	2	0	2	0	0	0	0	2	2	0	0	0	2	2	0	2	0
IWA7759	2	2	2	0	-1	2	2	2	2	0	2	-1	2	2	2	0	2	0	2	2	2	0	0	2	0	2	2	0	0	2	2	-1	2	0	2	0	0	0	0	2	2	0	0	0	2	2	0	2	0
IWA7687	2	2	2	0	0	2	2	2	2	0	2	0	2	2	2	0	2	0	2	2	2	0	0	2	0	2	2	0	0	2	2	-1	2	0	2	0	0	0	0	2	2	0	0	0	2	2	0	2	0
IWA1716	2	2	2	0	0	2	2	2	2	0	2	0	2	2	2	0	2	0	2	2	2	0	0	2	0	2	2	0	0	2	2	0	2	0	2	0	0	0	0	2	2	0	0	0	2	2	0	2	0
IWA5294	2	2	2	0	-1	2	2	2	2	0	2	0	2	2	2	0	2	0	2	2	2	0	0	2	0	2	2	0	0	2	2	0	2	0	2	0	0	0	0	2	2	0	0	0	2	2	0	2	0
IWA8202	2	2	2	0	-1	2	2	2	-1	0	2	-1	2	2	2	-1	2	0	2	2	2	-1	0	2	0	2	2	0	0	2	2	-1	2	0	2	0	0	0	0	-1	2	0	0	0	2	2	0	-1	0
IWA6415	2	2	2	0	-1	2	2	-1	2	0	2	0	2	2	2	-1	2	0	2	2	2	-1	0	2	0	2	2	0	0	2	2	0	2	0	2	0	0	0	0	2	2	0	2	0	2	2	0	0	0
IWA154	2	2	2	0	-1	2	2	2	2	0	2	-1	2	2	2	-1	2	0	2	2	2	-1	0	2	0	2	2	0	0	2	2	-1	2	0	2	0	0	0	0	2	2	0	0	0	2	2	0	2	0
IWA4149	2	0	2	0	-1	2	2	2	2	0	2	2	2	2	2	-1	2	0	2	2	2	2	0	2	0	2	2	0	0	2	2	-1	2	0	2	0	0	0	0	2	2	0	0	0	2	2	0	2	0
IWA3263	2	0	2	0	-1	2	2	2	2	0	2	-1	2	2	0	-1	2	0	2	2	2	-1	0	2	0	2	2	0	0	2	2	-1	2	0	2	0	0	0	0	2	2	0	2	0	2	2	0	2	0
IWA3190	2	0	2	0	-1	2	2	2	2	0	2	-1	2	2	0	-1	2	0	2	2	2	-1	0	2	0	2	2	0	0	2	2	-1	2	0	2	0	0	0	0	2	2	0	2	0	2	2	0	2	0
IWA6287	2	0	2	0	-1	2	2	2	2	0	2	-1	2	2	0	-1	2	0	2	2	2	-1	0	2	0	2	2	0	0	2	2	-1	2	0	2	0	0	0	0	2	2	0	2	0	2	2	0	2	0
IWA8155	2	0	2	0	-1	2	2	2	2	0	2	-1	2	2	0	-1	2	0	2	2	2	-1	0	2	0	2	2	0	0	2	2	-1	2	0	2	0	0	0	0	2	2	0	2	0	2	2	0	2	0
IWA3530	2	0	2	0	-1	2	2	2	2	0	2	2	2	2	0	-1	2	0	2	2	2	-1	0	2	0	2	2	2	0	2	2	-1	2	0	2	0	0	0	0	2	2	0	2	0	0	2	0	2	0
IWA7061	2	0	2	0	-1	2	2	2	2	0	2	2	2	2	0	-1	2	0	2	2	2	-1	0	2	0	2	2	2	0	2	2	-1	2	0	2	0	0	0	0	2	2	0	2	0	0	2	0	2	0
IWA5615	2	0	2	0	-1	2	0	2	0	0	0	2	2	2	0	2	0	0	-1	2	2	-1	0	2	0	2	2	2	0	2	2	-1	0	0	2	0	2	0	0	2	2	0	2	0	0	2	0	2	0
IWA331	2	0	2	0	-1	2	0	2	0	0	0	2	2	2	0	2	0	0	-1	2	2	-1	0	2	0	2	2	2	0	2	2	-1	0	0	2	0	2	0	0	2	2	0	2	0	0	2	0	2	0
IWA4765	2	0	2	0	1	2	0	2	0	0	0	2	2	2	0	2	0	0	1	2	2	1	0	2	0	2	2	2	0	2	2	1	0	0	2	0	2	0	0	2	2	0	2	0	0	2	0	2	0
IWA1062	2	0	2	0	1	2	0	2	0	0	0	2	2	2	0	2	0	0	1	2	2	-1	0	2	0	2	2	2	0	2	2	1	0	0	2	0	2	0	0	2	2	0	2	0	0	2	0	2	0
IWA3811	2	0	2	0	1	2	0	2	0	0	0	2	2	2	0	2	0	0	1	2	2	1	0	2	0	2	2	2	0	2	2	1	0	0	2	0	2	0	0	2	2	0	2	0	0	2	0	2	0
IWA6859	0	0	2	0	1	2	0	2	0	0	0	2	2	2	0	2	0	0	-1	2	2	1	0	2	0	2	2	2	0	2	2	1	0	0	2	0	2	0	0	2	2	0	2	-1	0	2	0	2	0
IWA4069	2	0	2	0	-1	2	0	2	0	0	0	2	2	2	0	2	0	0	-1	2	2	-1	0	2	0	2	2	2	0	2	2	-1	0	0	2	0	2	0	0	2	2	0	2	0	0	2	0	2	0
IWA4766	2	0	2	0	1	2	0	2	0	0	0	2	2	2	0	2	0	0	1	2	2	-1	0	2	0	2	2	2	0	2	2	-1	0	0	2	0	2	0	0	2	2	0	2	0	0	2	0	2	0
IWA4767	2	0	2	0	1	2	0	2	0	0	0	2	2	2	0	2	0	0	1	2	2	1	0	2	0	2	2	2	0	2	2	1	0	0	2	0	2	0	0	2	2	0	2	0	0	2	0	2	0
IWA330	2	0	2	0	-1	2	0	2	0	0	0	2	2	2	0	2	0	0	-1	2	2	-1	0	2	0	2	2	2	0	2	2	-1	0	0	2	0	2	0	0	2	2	0	2	0	0	2	0	2	0
IWA2378	2	0	2	0	-1	2	0	2	0	0	0	2	2	2	0	2	0	0	-1	2	2	-1	0	2	0	2	2	2	0	2	2	-1	0	0	2	0	2	0	0	2	2	0	2	0	0	2	0	2	0
IWA5614	2	0	2	0	-1	2	0	2	0	0	0	2	2	2	0	2	0	0	-1	2	2	-1	0	2	0	2	2	2	0	2	2	-1	0	0	2	0	2	0	0	2	2	0	2	0	0	2	0	2	0
IWA3365	2	0	2	0	0	2	0	2	0	0	0	2	2	2	0	2	0	0	0	2	2	0	0	2	0	2	2	2	0	2	2	0	0	0	2	0	2	0	0	2	2	0	2	0	0	2	0	2	0
IWA5368	0	0	2	0	0	2	0	2	0	0	0	2	2	2	0	2	0	0	0	2	2	0	0	2	0	2	2	2	0	2	2	0	0	0	2	0	2	0	0	2	2	0	2	0	0	2	0	2	0
IWA4970	0	0	2	0	-1	2	0	0	0	0	0	2	2	2	0	2	0	0	-1	2	2	-1	0	2	0	2	2	2	0	2	2	-1	0	0	2	0	2	0	0	2	2	0	2	0	0	2	0	2	0
IWA1568	0	0	2	0	-1	2	0	0	0	-1	0	2	2	2	0	2	0	0	-1	2	2	-1	0	2	0	2	2	2	0	2	2	-1	0	0	2	0	2	0	0	2	2	0	2	-1	0	2	0	2	0
IWA1569	0	0	2	0	1	2	0	0	0	0	0	2	2	2	0	2	0	0	1	2	2	-1	0	2	0	2	2	2	0	2	2	1	0	0	2	0	2	0	0	2	2	0	2	1	0	2	0	2	0
IWA5053	0	2	2	0	0	2	0	1	0	0	2	2	0	2	0	2	0	2	1	2	2	1	0	2	0	2	2	2	0	2	2	1	0	0	2	0	2	0	0	2	2	0	2	-1	0	2	0	2	0
IWA2991	0	2	2	0	0	2	0	-1	0	0	2	-1	0	2	0	2	0	2	1	2	2	1	0	2	0	2	2	2	0	2	0	1	0	0	2	0	2	0	0	2	2	0	2	0	0	2	0	2	0
IWA7360	0	2	2	0	0	2	0	1	0	0	2	2	0	2	0	2	0	2	1	2	2	1	0	2	0	2	2	2	0	2	0	1	0	0	2	0	2	0	0	2	2	0	2	0	0	2	0	2	0
IWA4932	0	2	2	0	0	2	0	-1	0	0	2	2	0	2	0	2	0	2	0	2	2	-1	0	2	0	2	2	2	0	2	2	-1	0	0	2	0	2	0	0	2	2	0	2	0	0	2	0	2	0
IWA14	0	2	2	0	0	2	0	1	0	0	2	2	0	2	0	2	0	2	1	2	2	1	0	2	0	2	2	2	0	2	2	1	0	0	2	0	2	0	0	2	2	0	2	1	0	2	0	2	0
IWA7801	0	2	2	0	0	2	0	1	0	0	2	2	0	2	0	2	0	2	1	2	2	1	0	2	0	2	2	2	0	2	2	1	0	0	2	0	2	0	0	2	2	0	2	1	0	2	0	2	0
IWA7262	0	0	0	0	0	0	2	2	0	0	2	0	2	2	2	2	0	2	0	0	2	2	2	2	2	0	-1	2	0	0	2	2	0	2	0	0	0	0	2	2	2	0	0	0	2	2	2	2	2
IWA3083	0	0	0	0	0	1	2	2	0	2	2	0	2	2	2	2	0	2	0	0	2	2	2	2	2	0	1	2	0	0	2	2	2	2	0	0	0	0	2	2	2	0	0	0	2	2	1	2	2
IWA648	0	0	0	0	0	1	2	2	0	2	2	0	2	2	2	2	0	2	2	0	2	2	2	2	2	0	2	2	0	0	2	2	2	2	0	0	0	0	2	2	2	0	0	0	2	2	1	2	2
IWA649	0	0	0	0	0	2	2	2	0	2	2	0	2	2	2	2	0	2	2	0	2	2	2	2	2	0	2	2	0	0	2	2	2	2	0	0	0	0	2	2	2	0	0	0	2	2	-1	2	2
IWA3334	0	0	0	0	0	2	2	2	0	2	2	0	2	2	2	2	0	2	2	0	2	2	2	2	2	0	2	2	0	0	2	2	2	2	0	0	0	0	2	2	2	0	0	0	2	2	-1	2	2
IWA3335	0	0	0	0	0	2	2	2	0	2	2	0	2	2	2	2	0	2	2	0	2	2	2	2	2	0	2	2	0	0	2	2	2	2	0	0	0	0	2	2	2	0	0	0	2	2	2	2	2
IWA7509	0	0	0	0	0	-1	2	2	0	2	2	0	2	2	2	2	0	2	2	0	2	2	2	2	2	0	2	2	0	0	2	2	0	2	0	0	0	0	2	2	2	0	0	0	2	2	-1	2	2
IWA6988	0	0	0	0	0	-1	2	2	0	2	-1	0	2	2	2	2	0	2	2	0	2	2	2	2	2	0	2	2	0	0	2	2	0	2	0	0	0	0	2	2	2	0	0	0	2	2	-1	2	2
IWA1670	0	0	0	0	2	2	2	2	0	2	2	0	2	2	2	2	0	2	0	0	2	2	2	2	2	0	1	2	2	2	2	2	0	2	0	0	0	0	2	2	2	0	0	0	2	2	2	2	2
IWA2828	0	0	0	0	2	2	2	2	0	2	2	0	2	2	2	2	0	2	0	0	2	2	2	2	2	0	-1	2	2	2	2	2	0	2	0	0	0	0	2	2	2	0	0	0	2	2	2	2	2
IWA6641	2	0	0	-1	2	2	2	2	-1	2	2	0	2	2	2	2	0	2	0	-1	2	2	2	0	2	-1	1	2	2	2	2	2	-1	2	0	0	0	0	2	2	2	0	0	0	2	2	2	2	2
IWA7568	2	0	0	0	2	2	2	2	2	0	2	0	2	2	2	2	0	2	0	0	2	2	2	0	2	0	2	2	2	2	2	2	0	2	0	0	0	0	2	2	2	0	0	0	2	2	2	2	2
IWA7009	2	-1	2	2	2	2	2	2	2	0	2	0	2	2	2	2	2	2	-1	0	2	2	0	-1	0	0	2	2	2	2	0	2	2	2	2	0	2	0	2	2	0	0	0	2	2	2	2	2	2
IWA2113	2	1	2	2	2	2	2	2	2	2	2	0	2	2	2	2	2	2	1	0	2	2	0	1	0	0	2	2	2	2	0	2	2	2	2	0	2	0	2	2	0	0	0	2	2	2	2	2	2
IWA2114	2	1	2	2	2	2	2	2	2	2	2	0	2	2	2	2	2	2	1	0	2	2	0	1	0	0	2	2	2	2	0	2	2	2	2	0	2	0	2	2	0	0	0	2	2	2	2	2	2
IWA2858	2	1	2	2	2	2	2	2	2	2	2	0	2	2	2	2	2	2	1	0	2	2	0	1	0	0	2	2	2	2	0	2	2	2	2	0	2	0	2	2	0	0	0	2	2	2	2	2	2
IWA4239	2	1	2	2	2	2	2	2	2	2	2	0	2	2	2	2	2	2	1	0	2	2	0	1	0	0	2	2	2	2	0	2	2	2	2	0	2	0	2	2	0	0	0	2	2	2	2	2	2
IWA6049	2	1	2	2	2	2	2	2	2	2	2	0	2	2	2	2	2	2	1	0	2	2	0	1	0	0	2	2	2	2	0	2	2	2	2	0	2	0	2	2	0	0	0	2	2	2	2	2	2
IWA2856	2	-1	2	2	2	2	2	2	2	2	2	0	2	2	2	2	2	2	1	0	2	2	0	-1	0	0	2	2	2	2	0	2	2	2	2	0	2	0	2	2	0	0	0	2	2	2	2	2	2
IWA1942	2	-1	2	2	2	2	2	2	2	2	2	0	2	2	2	2	2	2	-1	0	2	2	0	-1	0	0	2	2	2	0	0	2	2	2	2	0	2	0	2	2	-1	0	0	2	2	2	2	2	2
IWA4238	2	-1	2	2	2	2	2	2	2	2	2	0	2	2	2	2	2	2	2	0	2	2	0	-1	0	0	2	2	2	2	0	2	2	2	2	0	2	0	2	2	0	0	0	2	2	2	2	2	2
IWA1258	2	2	2	2	2	2	2	-1	0	2	2	-1	0	2	2	2	2	0	-1	2	2	2	0	-1	2	0	2	2	2	-1	0	2	2	2	2	2	2	0	-1	2	0	0	2	2	2	2	2	2	2
barc319	2	2	2	2	2	2	2	2	0	2	2	2	0	2	2	2	2	0	0	2	2	2	0	2	2	0	2	2	2	1	0	2	2	2	2	2	2	0	1	2	0	-1	-1	2	2	2	2	2	2
IWA3702	2	2	2	2	2	2	2	-1	2	2	-1	0	0	2	2	2	2	0	0	2	2	2	0	2	2	0	2	2	2	2	2	2	2	2	2	2	2	0	-1	2	0	2	2	2	2	2	2	2	2
IWA3705	2	2	2	2	2	2	2	-1	2	2	-1	0	0	2	2	2	2	0	0	2	2	2	0	2	2	0	2	2	2	2	2	2	2	2	2	2	2	0	-1	2	0	2	2	2	2	2	2	2	2
IWA4744	2	2	2	2	2	2	2	-1	2	2	0	0	0	2	2	2	2	0	0	2	2	2	0	2	2	0	2	2	2	2	2	2	2	2	2	-1	2	0	-1	2	0	2	2	2	2	2	2	2	2
IWA2836	2	2	2	2	2	2	2	-1	2	2	-1	2	0	2	2	2	2	0	0	2	2	-1	2	2	2	0	2	2	2	2	2	2	2	2	2	2	2	0	0	2	0	2	2	-1	2	2	2	2	2
IWA7911	2	2	2	2	2	2	2	2	2	2	-1	-1	0	2	2	2	2	0	0	2	2	2	2	2	2	0	2	2	0	2	2	2	2	2	-1	2	2	0	-1	2	0	2	2	-1	2	2	2	2	2
IWA4394	2	2	2	2	2	2	2	2	2	2	-1	-1	0	2	2	2	2	0	0	2	2	2	2	2	2	0	2	2	0	2	2	2	2	2	-1	2	2	0	-1	2	0	2	2	2	2	2	2	2	2
IWA4276	2	2	2	2	2	2	2	2	2	2	1	-1	0	2	2	2	2	0	0	2	2	2	2	2	2	0	2	2	0	2	2	2	2	2	1	2	2	0	1	2	0	2	2	1	2	2	2	2	2
IWA5173	2	2	2	2	2	2	2	-1	2	2	1	1	0	2	2	2	2	0	0	2	2	-1	2	2	2	0	2	2	0	2	2	2	2	2	1	2	2	0	1	2	0	2	2	1	2	2	2	-1	2
IWA5287	2	2	2	2	2	2	2	-1	2	2	2	-1	-1	2	2	2	2	0	0	2	2	2	2	2	2	0	2	2	0	2	2	2	2	2	-1	2	2	-1	0	2	0	2	2	-1	2	2	2	2	2
IWA454	2	2	2	2	2	2	2	-1	2	2	2	-1	1	2	2	2	2	0	0	2	2	2	2	2	2	0	2	2	0	2	2	2	2	2	-1	2	2	1	0	2	0	2	2	1	2	2	2	2	2
IWA2743	2	2	2	2	2	2	2	-1	2	2	2	-1	-1	2	2	2	2	0	0	2	2	2	2	2	2	0	2	2	0	2	2	2	2	2	-1	2	2	-1	0	2	0	2	2	2	2	2	2	2	2
IWA3363	2	2	2	2	2	2	2	-1	2	2	2	2	-1	2	2	2	2	0	0	2	2	2	2	2	2	0	2	2	0	2	-1	2	2	2	-1	2	2	-1	0	2	0	2	2	-1	2	2	2	2	2
IWA4719	2	2	2	2	2	2	2	-1	2	2	2	2	-1	2	2	2	2	0	0	2	2	2	2	2	2	0	2	2	0	2	-1	2	2	2	-1	2	2	-1	0	2	0	2	2	-1	2	2	2	2	2
IWA3362	2	2	2	2	2	2	2	-1	2	2	2	2	-1	2	2	2	2	0	0	2	2	2	2	2	2	0	2	2	0	2	-1	2	2	2	-1	2	2	-1	0	2	0	2	2	-1	2	2	2	2	2
IWA8088	2	2	2	2	2	2	2	-1	2	2	2	2	-1	2	2	2	2	0	0	2	2	2	2	2	2	0	2	2	0	2	-1	2	2	2	-1	2	2	-1	0	2	0	2	2	0	2	2	2	2	2
IWA4046	2	2	2	2	2	2	2	-1	2	2	2	2	-1	2	2	2	2	0	0	2	2	2	2	2	2	0	2	2	0	2	-1	2	2	2	-1	2	2	-1	0	2	0	2	2	0	2	2	2	2	2
IWA7878	2	2	2	2	2	2	2	0	2	2	2	2	0	2	2	2	2	0	0	2	2	2	2	2	2	0	2	2	0	2	0	2	2	2	-1	2	2	-1	0	2	0	2	2	0	2	2	2	2	2
IWA7553	2	2	2	2	2	2	2	-1	2	2	2	2	0	2	2	2	2	0	0	2	2	2	2	2	2	0	2	2	0	2	-1	2	2	2	-1	2	2	-1	0	2	0	2	2	0	2	2	2	2	2
IWA4469	2	2	2	2	2	2	2	-1	2	2	2	2	2	2	2	2	2	0	0	2	2	2	2	2	2	0	2	2	0	2	-1	2	2	2	-1	2	2	-1	0	2	0	2	2	0	2	2	2	2	2
IWA5838	2	2	2	2	2	2	2	-1	2	2	2	2	-1	2	2	2	2	0	0	2	2	2	2	2	2	0	2	2	0	2	-1	2	2	2	-1	2	2	-1	0	2	0	2	2	0	2	2	2	2	2
IWA590	2	2	2	2	2	2	2	-1	2	2	2	-1	0	2	2	2	2	0	0	2	2	2	2	2	2	0	2	2	0	2	2	2	2	2	0	2	2	0	0	2	0	2	2	0	2	2	2	2	2
IWA6718	0	2	2	0	0	0	0	2	0	0	2	2	2	2	2	2	2	2	2	0	-1	0	2	2	2	2	2	0	0	2	-1	2	0	2	0	2	0	-1	2	2	0	0	2	0	0	0	0	0	0
IWA5950	0	2	2	0	0	0	0	0	0	0	2	2	2	2	2	2	2	2	2	2	0	0	2	2	2	2	2	0	0	2	-1	2	0	2	0	2	0	0	2	2	0	0	2	0	0	0	0	0	0
IWA8508	0	2	2	0	0	0	0	0	0	0	2	2	2	2	2	2	2	2	2	2	-1	0	2	2	2	2	2	0	0	2	-1	2	0	2	0	2	0	-1	2	2	0	-1	2	0	0	0	0	-1	0
IWA4103	0	2	2	0	0	0	0	0	0	0	2	2	2	2	2	2	2	2	2	2	-1	0	2	2	2	2	2	0	0	2	-1	2	0	2	0	2	0	-1	2	2	0	-1	2	0	0	0	0	2	0
IWA8375	0	2	2	0	0	1	0	0	0	0	2	2	2	2	2	2	2	2	2	2	1	0	2	2	2	2	2	0	0	2	1	2	0	2	0	2	0	1	2	2	0	1	2	0	0	0	0	1	0
IWA3905	0	2	2	0	0	1	0	0	0	0	2	-1	2	2	2	2	2	2	2	2	1	0	2	2	2	2	2	0	0	2	1	2	0	2	0	2	0	1	2	2	0	1	2	0	0	0	0	1	0
IWA2634	0	2	2	0	0	1	0	0	0	0	2	2	2	2	2	2	2	2	2	2	1	0	2	2	2	2	2	0	0	2	1	2	0	2	0	2	0	1	2	2	0	1	2	0	0	0	0	1	0
IWA7408	0	2	2	0	0	-1	0	0	0	0	2	2	2	2	2	2	2	2	2	2	-1	0	2	2	2	2	2	0	0	2	-1	2	0	2	0	2	0	-1	2	2	0	-1	2	0	0	0	0	-1	0
IWA4318	0	2	2	0	0	-1	0	0	0	0	2	2	2	2	2	2	2	2	2	2	2	0	2	2	2	2	2	0	0	2	-1	2	0	2	0	2	0	-1	2	2	0	2	2	0	0	0	0	-1	0
IWA4211	0	2	2	0	0	-1	0	0	0	0	2	2	2	2	2	2	2	2	2	2	-1	0	2	2	2	2	2	0	0	2	-1	2	0	2	0	2	0	-1	2	2	0	-1	2	0	0	0	0	-1	0
IWA3444	0	2	2	0	0	-1	0	0	0	0	2	2	2	2	2	2	2	2	2	2	-1	0	2	0	2	2	2	0	0	2	-1	2	0	2	0	2	0	-1	2	2	0	-1	2	0	0	0	0	-1	0
IWA3264	0	2	2	0	0	0	0	0	0	0	2	2	2	2	2	2	2	2	2	2	0	0	2	2	2	2	2	0	0	2	0	2	0	2	0	2	0	0	2	2	0	0	2	0	0	0	0	0	0
IWA8470	0	2	2	0	0	-1	0	0	0	0	2	2	2	2	2	2	2	2	2	2	-1	0	2	2	2	2	2	0	0	2	-1	2	0	2	0	2	0	-1	2	2	0	-1	2	0	0	0	0	-1	0
IWA8097	0	2	2	0	0	0	0	0	0	0	2	2	2	2	2	2	2	2	2	2	-1	0	2	0	2	2	2	0	0	2	0	2	0	2	0	2	2	0	2	2	0	0	2	0	0	0	0	-1	0
IWA6721	0	2	2	0	0	2	-1	0	0	0	2	2	2	2	2	2	2	-1	2	2	-1	0	2	0	2	2	2	-1	0	2	0	2	0	2	0	-1	2	-1	2	2	0	2	0	0	2	0	2	-1	0
IWA3640	0	2	2	0	0	2	-1	0	0	0	2	2	2	2	2	2	2	2	2	2	2	0	2	0	2	2	2	-1	0	2	0	2	0	2	0	2	2	2	2	2	0	2	0	0	2	0	2	2	0
IWA3641	0	2	2	0	0	2	-1	0	0	0	2	2	2	2	2	2	2	2	2	2	2	0	2	0	2	2	2	2	0	2	0	2	0	2	0	2	2	2	2	2	0	2	0	0	2	0	2	2	0
IWA3644	0	2	2	0	0	2	2	0	0	0	2	2	2	2	2	2	2	-1	2	2	-1	0	2	0	2	2	2	2	0	2	0	2	0	2	0	2	2	-1	2	2	0	2	0	0	2	0	2	-1	0
IWA3642	0	2	2	0	0	2	-1	0	0	0	2	2	2	2	2	2	2	-1	2	2	0	0	2	0	2	2	2	-1	0	2	0	2	0	2	0	-1	2	-1	2	2	0	2	0	0	2	0	2	-1	0
IWA3643	0	2	2	0	0	2	0	0	-1	-1	2	2	2	2	2	2	2	0	2	2	0	0	2	0	2	-1	2	0	0	2	0	2	-1	2	0	0	2	0	2	2	0	2	0	0	2	0	2	0	0
IWA6111	-1	2	2	0	0	2	-1	0	0	0	2	2	2	2	2	2	2	-1	2	2	0	0	2	0	2	2	2	-1	0	2	0	2	0	2	0	0	2	-1	0	2	2	2	0	0	2	0	2	0	-1
IWA4004	1	2	2	0	0	2	0	0	0	0	2	2	2	2	2	2	2	1	2	2	0	0	2	0	2	2	2	1	0	2	0	2	0	2	0	1	2	2	0	2	2	2	0	0	2	0	2	1	0
IWA2935	-1	2	2	0	0	2	0	0	0	0	2	2	2	2	-1	2	2	-1	2	2	0	0	2	0	2	2	2	-1	0	2	0	2	0	2	-1	2	2	2	0	0	2	2	0	0	2	0	2	-1	0
IWA2373	-1	2	2	0	0	2	0	0	0	0	2	2	2	2	-1	2	2	-1	2	2	0	0	2	0	2	2	2	-1	0	2	0	2	0	2	-1	2	2	2	0	2	2	2	0	0	2	0	2	-1	0
IWA5116	0	2	2	0	0	2	0	0	0	0	2	2	2	2	-1	2	2	0	2	2	2	0	2	0	2	2	2	-1	0	2	2	0	0	2	2	0	2	2	0	-1	2	2	0	-1	2	0	2	0	0
IWA987	2	2	2	0	0	2	0	0	0	0	2	2	2	2	2	2	2	2	2	0	2	0	2	0	2	2	2	2	0	2	2	0	0	2	2	0	2	2	0	0	2	2	0	0	2	0	2	0	0
IWA265	1	2	2	0	0	2	0	0	0	0	2	2	2	2	1	2	2	1	2	0	2	0	2	0	2	2	2	1	0	2	2	0	0	2	2	0	2	2	0	2	2	2	0	0	2	0	2	0	0
IWA7636	1	2	2	0	0	2	0	0	0	0	2	2	2	2	1	2	2	2	2	0	2	0	2	0	-1	2	2	1	0	2	2	0	0	2	2	0	2	2	0	2	2	2	0	0	2	0	2	0	0
IWA822	1	2	2	0	0	2	0	0	0	0	2	2	2	2	1	2	2	2	2	0	2	0	2	0	1	2	2	1	0	2	2	0	0	2	2	0	2	2	0	2	2	2	0	0	2	0	2	0	0
IWA6867	1	2	2	0	0	2	0	0	0	0	2	2	2	2	1	2	2	2	2	0	2	0	2	0	1	2	2	1	0	2	2	0	0	2	2	0	2	2	0	2	2	2	0	0	2	0	2	0	0
IWA3985	-1	2	2	0	0	2	0	0	0	0	2	2	2	2	-1	2	2	2	2	0	2	0	2	0	-1	2	2	-1	0	2	2	0	0	2	2	0	2	2	0	2	2	2	0	0	2	0	2	0	0
IWA5217	-1	2	2	0	0	2	0	0	0	0	2	2	2	2	-1	2	2	2	2	0	2	0	2	0	-1	2	2	-1	0	-1	2	0	0	2	2	0	2	2	0	2	2	2	2	2	0	0	2	0	0
IWA4622	-1	2	2	0	0	2	0	0	0	0	2	2	2	2	2	2	2	2	2	0	2	0	2	0	-1	2	2	-1	0	2	2	0	0	2	2	0	2	2	0	2	2	2	2	2	0	0	2	0	0
IWA2162	2	2	2	2	0	2	-1	0	0	0	2	2	2	2	-1	2	0	2	0	2	2	0	2	0	-1	2	2	-1	0	2	2	0	0	2	2	0	2	2	0	2	2	2	0	2	0	0	2	0	0
IWA2181	2	2	2	2	0	2	0	0	0	0	2	2	2	2	1	2	0	2	0	0	2	0	2	0	1	2	2	1	0	0	2	0	0	2	2	0	2	2	0	2	2	2	2	2	0	0	2	0	0
IWA2182	2	2	2	2	0	2	0	0	0	0	2	2	2	2	-1	2	0	2	0	0	2	0	2	0	-1	2	2	-1	0	0	2	0	0	2	2	0	2	2	0	2	2	2	2	2	0	0	2	0	0
IWA8343	2	2	2	2	0	2	0	0	0	0	2	2	2	2	-1	2	0	2	0	0	2	0	2	0	-1	2	2	-1	0	0	2	0	0	2	2	0	2	2	0	2	2	2	2	2	0	0	2	0	0
IWA1380	2	2	2	0	0	2	0	0	0	0	2	2	2	2	2	2	2	2	0	0	2	0	2	0	2	2	2	2	0	2	2	0	0	2	2	0	2	2	0	2	2	2	2	2	0	0	2	0	0
IWA2536	2	2	2	0	0	2	0	0	0	0	2	2	2	2	-1	2	2	2	0	0	2	0	2	0	-1	2	2	-1	0	-1	2	0	0	2	2	0	2	2	0	2	2	2	2	2	0	0	2	0	0
IWA4533	2	2	2	2	0	2	1	0	0	0	2	2	2	2	1	2	0	2	0	2	2	0	2	0	1	2	2	1	0	2	2	0	0	0	2	0	2	2	0	2	2	2	0	2	0	0	2	0	0
IWA7944	2	2	2	2	0	2	-1	0	0	0	2	2	2	2	-1	2	0	2	0	2	2	0	2	0	2	2	2	-1	0	2	2	0	0	0	2	0	2	2	0	2	2	2	0	2	0	0	2	0	0
IWA1471	2	2	2	2	0	2	-1	0	0	0	2	2	2	2	-1	2	0	2	0	2	2	0	2	0	-1	2	2	-1	0	2	2	0	0	0	2	0	2	2	0	2	2	2	0	2	0	0	2	0	0
IWA7123	2	2	2	2	0	2	-1	0	0	0	2	2	2	2	0	2	0	2	0	2	2	0	2	0	-1	2	2	-1	0	2	2	0	0	0	2	0	2	2	0	2	2	2	0	2	0	0	2	0	0
IWA722	2	2	2	2	0	2	-1	0	0	0	2	2	2	2	-1	2	0	2	0	2	2	0	2	0	-1	2	2	-1	0	2	2	0	0	2	2	0	2	2	0	2	2	2	0	2	0	0	2	0	0
IWA6980	2	2	2	2	0	2	-1	0	0	0	2	2	2	2	-1	2	0	2	0	2	2	0	2	0	-1	2	2	-1	0	2	2	0	0	2	2	0	2	2	0	2	2	2	0	2	0	0	2	0	0
IWA5845	2	2	2	2	0	2	-1	0	0	0	2	2	2	2	2	2	0	2	0	2	2	0	2	0	-1	2	2	2	0	2	2	0	0	2	2	0	2	2	0	2	2	2	0	2	0	0	2	0	0
IWA2791	2	2	2	2	0	2	-1	0	0	0	2	2	2	2	-1	2	0	2	0	2	2	0	2	0	-1	2	2	-1	0	2	2	0	0	2	2	0	2	2	0	2	2	2	0	2	0	0	2	0	0
IWA3633	2	2	2	2	0	2	1	0	0	0	2	2	2	2	1	2	0	2	0	2	2	0	2	0	1	2	2	1	0	2	2	0	0	2	2	0	2	2	0	2	2	2	0	2	0	0	2	0	0
IWA5743	2	2	2	2	0	2	1	0	0	0	2	2	2	2	1	2	0	2	0	2	2	0	2	0	1	2	2	1	0	2	2	0	0	2	2	0	2	2	0	2	2	2	0	2	0	0	2	0	0
IWA123	2	2	2	2	0	2	1	0	0	0	2	2	2	2	1	2	2	2	0	2	2	-1	2	0	2	2	2	0	2	2	2	0	2	2	2	0	2	0	0	2	2	2	0	2	0	0	2	0	0
IWA6689	2	2	2	2	0	2	1	0	0	0	2	2	2	2	1	2	2	2	0	2	2	-1	2	0	2	2	2	0	2	2	2	0	2	2	2	0	2	0	0	2	2	2	0	2	0	0	2	0	0
IWA7127	2	2	2	2	0	2	-1	0	0	0	2	2	2	2	-1	2	2	2	0	2	2	0	2	0	2	2	2	0	2	2	2	0	2	2	2	0	2	0	0	2	2	2	0	2	0	0	2	0	0
IWA4422	2	2	2	2	0	2	-1	0	0	0	2	2	2	2	-1	2	2	2	0	2	2	0	2	0	2	2	2	0	2	2	2	0	2	2	2	0	2	0	0	2	2	2	0	2	0	0	2	0	0
IWA6526	2	2	2	2	0	2	-1	0	0	0	2	2	2	2	-1	2	2	2	0	2	2	0	2	0	2	2	2	0	2	2	2	0	2	2	2	0	2	0	0	2	2	2	0	2	0	0	2	0	0
IWA8378	2	2	2	2	0	2	0	0	2	0	2	2	2	2	2	2	2	2	0	2	2	0	2	0	2	2	2	0	2	2	2	0	2	2	2	0	2	0	0	2	2	2	0	2	0	0	2	0	0
IWA5438	2	2	2	2	0	2	-1	-1	2	-1	2	2	2	2	2	2	2	2	-1	2	2	0	2	0	2	2	2	-1	2	2	2	-1	2	2	2	0	2	0	0	2	2	2	-1	2	0	-1	2	-1	0
IWA2071	2	2	2	2	0	2	0	0	2	0	2	2	2	2	2	2	2	2	0	2	2	0	2	0	2	2	2	0	2	2	2	0	2	2	2	0	2	0	0	2	2	2	0	2	0	0	2	0	0
IWA4757	2	2	2	2	0	2	0	0	2	0	2	2	2	2	-1	2	2	2	0	2	2	0	2	0	2	2	2	0	2	2	2	0	2	2	2	0	2	0	0	2	2	2	0	2	0	0	2	0	0
IWA396	2	2	2	2	0	2	0	0	2	0	2	2	2	2	1	2	2	2	0	2	2	0	2	0	2	2	2	0	2	2	2	0	2	2	2	0	2	0	0	2	2	2	0	2	0	0	2	0	0
IWA3056	2	2	2	2	0	2	0	0	2	0	2	2	2	2	-1	2	2	2	0	2	2	0	2	0	2	2	2	0	2	2	2	0	2	2	2	0	2	0	0	2	2	2	0	2	0	0	2	0	0
IWA1705	2	2	2	2	0	2	0	0	2	0	2	2	2	2	-1	2	2	2	0	2	2	0	2	0	2	2	2	0	2	2	2	0	2	2	2	0	2	0	0	2	2	2	0	2	0	0	2	0	0
IWA4835	2	2	2	2	0	2	0	0	2	0	2	2	2	2	-1	2	2	2	0	2	2	0	2	0	2	2	2	0	2	2	2	0	2	2	2	0	2	0	0	2	2	2	0	2	0	0	2	0	0
IWA2257	2	2	2	2	0	2	0	0	2	0	2	2	2	2	1	2	2	2	0	2	2	0	2	0	2	2	2	0	2	2	2	0	2	2	2	0	2	0	0	2	2	2	0	2	0	0	2	0	0
IWA4015	2	2	2	2	0	2	0	0	2	0	2	2	2	2	1	2	2	2	0	2	2	0	2	0	2	2	2	0	2	2	2	0	2	2	2	0	2	0	0	2	2	2	0	2	0	0	2	0	0
IWA7318	2	2	2	2	0	2	0	0	2	0	2	2	2	2	1	2	2	2	0	2	2	0	2	0	2	2	2	0	2	2	2	0	2	2	2	0	2	0	0	2	2	2	0	2	0	0	2	0	0
IWA5773	2	2	2	2	0	2	0	0	2	0	2	2	2	2	-1	2	2	2	0	2	2	0	2	0	2	2	2	0	2	2	2	0	2	2	2	0	2	0	0	2	2	2	0	2	0	0	2	0	0
IWA4414	2	2	2	2	0	2	0	0	2	0	2	2	2	2	-1	2	2	2	0	2	2	0	2	0	2	2	2	0	2	2	2	0	2	2	2	0	2	0	0	2	2	2	0	2	0	0	2	0	0
IWA3106	2	2	2	2	0	2	0	0	2	0	2	2	2	2	-1	2	2	2	0	2	2	0	2	0	2	2	2	0	2	2	2	0	2	2	2	0	2	0	0	2	2	2	0	2	0	0	2	0	0
IWA2597	2	2	2	2	0	2	0	0	2	0	2	2	2	2	-1	2	2	2	0	2	2	0	2	0	2	2	2	0	2	2	2	0	2	2	2	0	2	0	0	2	2	2	0	2	0	0	2	0	0
IWA7272	2	2	2	2	0	2	0	0	2	0	2	2	2	2	-1	2	2	2	0	2	2	0	2	0	2	2	2	0	2	2	2	0	2	2	2	0	2	0	0	2	2	2	0	2	0	0	2	0	0
IWA4300	2	2	2	2	0	2	0	0	2	0	2	2	2	2	1	2	2	2	0	2	2	0	2	0	2	2	2	0	2	2	2	0	2	2	2	0	2	0	0	2	2	2	0	2	0	0	2	0	0
IWA3706	2	2	2	2	0	2	0	0	2	0	2	2	2	2	1	2	2	2	0	2	2	0	2	0	2	2	2	0	2	2	2	0	2	2	2	0	2	0	0	2	2	2	0	2	0	0	2	0	0
IWA4494	2	2	2	2	0	2	0	-1	2	0	2	2	2	2	-1	2	2	2	0	2	2	0	2	0	2	2	2	0	2	2	2	0	2	2	2	0	2	0	0	2	2	2	0	2	0	0	2	0	0
IWA8005	2	2	2	2	0	2	0	0	2	0	2	2	2	2	-1	2	2	2	0	2	2	0	2	0	2	2	2	0	2	2	2	0	2	2	2	0	2	0	0	2	2	2	0	2	0	0	2	0	0
IWA3707	2	2	2	2	0	2	0	0	2	0	2	2	2	2	1	2	2	2	0	2	2	0	2	0	2	2	2	0	2	2	2	0	2	2	2	0	2	0	0	-1	2	2	0	2	0	0	2	0	0
IWA4862	2	2	2	2	0	2	0	0	2	0	2	2	2	2	-1	2	2	2	0	2	2	0	2	0	2	2	2	0	2	2	2	0	2	2	2	0	2	0	0	2	2	2	0	2	0	0	2	0	0
IWA4158	2	2	2	2	0	2	0	0	2	0	2	2	2	2	1	2	2	2	0	2	2	0	2	0	2	2	2	0	2	2	2	0	2	2	2	0	2	0	0	2	2	2	0	2	0	0	2	0	0
IWA2596	2	2	2	2	0	2	0	0	2	0	2	2	2	2	1	2	2	2	0	2	2	0	2	0	2	2	2	0	2	2	2	0	2	2	2	0	2	0	0	2	2	2	0	2	0	0	2	0	0
IWA1994	2	2	2	2	0	2	0	0	2	0	2	2	2	2	-1	2	2	2	0	2	2	0	2	0	2	2	2	0	2	2	2	0	2	2	2	0	2	0	0	2	2	2	0	2	0	0	2	0	0
IWA2320	2	2	2	2	0	2	0	0	2	0	2	2	2	2	-1	2	2	2	0	2	2	0	2	0	2	2	2	0	2	2	2	0	2	2	2	0	2	0	0	2	2	2	0	2	0	0	2	0	0
IWA2910	2	2	2	2	0	2	0	0	2	0	2	2	2	2	1	2	2	2	0	2	2	0	2	0	2	2	2	0	2	2	2	0	2	2	2	0	2	0	0	2	2	2	0	2	0	0	2	0	0
IWA5764	2	2	2	2	0	2	0	0	2	0	2	2	2	2	1	2	2	2	0	2	2	0	2	0	2	2	2	0	2	2	2	0	2	2	2	0	2	0	0	2	2	2	0	2	0	0	2	0	0
IWA4758	2	2	2	2	0	2	0	0	2	0	2	2	2	2	1	2	2	2	0	2	2	0	2	0	2	2	2	0	2	2	2	0	2	2	2	0	2	0	0	2	2	2	0	2	0	0	2	0	0
IWA3630	2	2	2	2	0	2	0	0	2	0	2	2	2	2	-1	2	2	2	0	2	2	0	2	0	2	2	2	0	2	2	2	0	2	2	2	0	2	0	0	2	2	2	0	2	0	0	2	0	0
IWA4016	2	2	2	2	0	2	0	0	2	0	2	2	2	2	1	2	2	2	0	2	2	0	2	0	2	2	2	0	2	2	2	0	2	2	2	0	2	0	0	2	2	2	0	2	0	0	2	0	0
IWA1155	2	2	2	2	0	2	0	0	2	0	2	2	2	2	1	2	2	2	0	2	2	0	2	0	2	2	2	0	2	2	2	0	2	2	2	0	2	0	0	2	2	2	0	2	0	0	2	0	0
IWA5440	2	2	2	2	0	2	0	0	2	0	2	2	2	2	1	2	2	2	0	2	2	0	2	0	2	2	2	0	2	2	2	0	2	2	2	0	2	0	0	2	2	2	0	2	0	0	2	0	0
IWA4836	2	2	2	2	0	2	0	0	2	0	2	2	2	2	-1	2	2	2	0	2	2	0	2	0	2	2	2	0	2	2	2	0	2	2	2	0	2	0	0	2	2	2	0	2	0	0	2	0	0
IWA5439	2	2	2	2	0	2	0	0	2	0	2	2	2	2	-1	2	2	2	0	2	2	0	2	0	2	2	2	0	2	2	2	0	2	2	2	0	2	0	0	2	2	2	0	2	0	0	2	0	0
IWA5394	2	2	2	2	0	2	0	0	-1	0	2	2	2	2	-1	2	2	2	0	2	2	0	2	0	2	2	2	0	2	2	2	0	2	2	2	0	2	0	0	2	2	2	0	-1	0	0	2	0	0
IWA1706	2	2	2	2	0	2	0	0	2	0	2	2	2	2	-1	2	2	2	0	2	2	0	2	0	2	2	2	0	2	2	2	0	2	2	2	0	2	0	0	2	2	2	0	2	0	0	2	0	0
IWA5634	2	2	2	2	0	2	0	0	2	0	2	2	2	2	-1	2	2	2	0	2	2	0	2	0	2	2	2	0	2	2	2	0	2	2	2	0	2	0	0	2	2	2	0	2	0	0	2	0	0
IWA7857	2	2	2	2	0	2	0	0	2	0	2	2	2	2	-1	2	2	2	0	2	2	0	2	0	2	2	2	0	2	2	2	0	2	2	2	0	2	0	0	2	2	2	0	2	0	0	2	0	0
IWA1379	2	2	2	2	0	2	0	0	2	0	2	2	2	2	-1	2	2	2	0	2	2	0	2	0	2	2	2	0	2	2	2	0	2	2	2	0	2	0	0	2	2	2	0	2	0	0	2	0	0
IWA4379	2	2	2	2	0	2	0	0	2	0	2	2	2	2	-1	2	2	2	0	2	2	0	2	0	2	2	2	0	2	2	2	0	2	2	2	0	2	0	0	2	2	2	0	2	0	0	2	0	0
IWA4540	2	2	2	2	0	2	0	0	2	0	2	2	2	2	-1	2	2	2	0	2	2	0	2	0	2	2	2	0	2	2	2	0	2	2	2	0	2	0	0	2	2	2	0	2	0	0	2	0	0
IWA5062	2	2	2	2	0	2	0	0	2	0	2	2	2	2	-1	2	2	2	0	2	2	0	2	0	2	2	2	0	2	2	2	0	2	2	2	0	2	0	0	2	2	2	0	2	0	0	2	0	0
IWA7079	2	2	2	2	0	2	0	0	2	0	2	2	2	2	-1	2	2	2	0	2	2	0	2	0	2	2	2	0	2	2	2	0	2	2	2	0	2	0	0	2	2	2	0	2	0	0	2	0	0
IWA166	2	2	2	2	0	2	0	0	2	0	2	2	2	2	-1	2	2	2	0	2	2	0	2	0	2	2	2	0	2	2	2	0	2	2	2	0	2	0	0	2	2	2	0	2	0	0	2	0	0
IWA4060	2	2	2	2	0	2	0	0	2	0	2	2	2	2	1	2	2	2	0	2	2	0	2	0	2	2	2	0	2	2	2	0	2	2	2	0	2	0	0	2	2	2	0	2	0	0	2	0	0
IWA6429	2	2	2	2	0	2	0	0	2	0	2	2	2	2	1	2	2	2	0	2	2	0	2	0	2	2	2	0	2	2	2	0	2	2	2	0	2	0	0	2	2	2	0	2	0	0	2	0	0
IWA1024	2	2	2	2	0	2	0	0	2	0	2	2	2	2	-1	2	2	2	0	2	2	0	2	0	2	2	2	0	2	2	2	0	2	2	2	0	2	0	0	2	2	2	0	2	0	0	2	0	0
IWA5609	2	2	2	2	0	2	0	0	2	0	2	2	2	2	-1	2	2	2	0	2	2	0	2	0	2	2	2	0	2	2	2	0	2	2	2	0	2	0	0	2	2	2	0	2	0	0	2	0	0
IWA2311	2	2	2	2	0	2	0	0	2	0	2	2	2	2	-1	2	2	2	0	2	2	-1	2	0	2	2	2	0	2	2	2	0	2	2	2	0	2	0	0	2	2	2	0	2	0	0	2	0	0
IWA2563	2	2	2	2	0	2	0	0	2	0	2	2	2	2	1	2	2	2	0	2	2	0	2	0	2	2	2	0	2	2	2	0	2	2	2	0	2	0	0	2	2	2	0	2	0	0	2	0	0
IWA5519	2	2	2	2	0	2	0	0	2	0	2	2	2	2	-1	2	2	2	0	2	2	0	2	0	2	2	2	0	2	2	2	0	2	2	2	0	2	0	0	2	2	2	0	2	0	0	2	0	0
IWA6065	2	2	2	2	0	2	0	0	2	0	2	2	2	2	-1	2	2	2	0	2	2	0	2	0	2	2	2	0	2	2	2	0	2	2	2	0	2	0	0	2	2	2	0	2	0	0	2	0	0
IWA4546	2	2	2	2	0	2	0	0	2	0	2	2	2	2	-1	2	2	2	0	2	2	0	2	0	2	2	2	0	2	2	2	0	2	2	2	0	2	0	0	2	2	2	0	2	0	0	2	0	0
IWA5517	2	2	2	2	0	2	0	0	2	0	2	2	2	2	-1	2	2	2	0	2	2	0	2	0	2	2	2	0	2	2	2	0	2	2	2	0	2	0	0	2	2	2	0	2	0	0	2	0	0
IWA4780	2	2	2	2	0	2	0	0	2	0	2	2	2	2	1	2	2	2	0	2	2	0	2	0	2	2	2	0	2	2	2	0	2	2	2	0	2	0	0	2	2	2	0	2	0	0	2	0	0
IWA4377	2	2	2	2	0	2	0	0	2	0	2	2	2	2	-1	2	2	2	0	2	2	0	2	0	2	2	2	0	2	2	2	0	2	2	2	0	2	0	0	2	2	2	0	2	0	0	2	0	0
IWA4543	2	2	2	2	0	2	0	0	2	0	2	2	2	2	-1	2	2	2	0	2	2	0	2	0	2	2	2	0	2	2	2	0	2	2	2	0	2	0	0	2	2	2	0	2	0	0	2	0	0
IWA6067	2	2	2	2	0	2	0	0	2	0	2	2	2	2	2	2	2	2	0	2	2	0	2	0	2	2	2	0	2	2	2	0	2	2	2	0	2	0	0	2	2	2	0	2	0	0	2	0	0
IWA7300	2	2	2	2	0	2	0	0	2	0	0	2	2	2	2	2	2	2	0	2	2	0	2	0	2	2	2	0	2	2	2	0	2	2	2	0	2	0	0	2	2	2	0	2	0	0	2	0	0
IWA4281	2	2	2	-1	0	2	0	0	2	0	0	2	2	2	-1	2	2	2	0	2	2	0	2	0	2	2	2	0	2	2	2	0	2	2	2	0	2	0	0	2	2	-1	0	2	0	0	2	0	0
IWA3209	2	2	2	2	0	2	0	0	2	0	0	2	2	2	1	2	2	2	0	2	2	0	2	0	2	2	2	0	2	2	2	0	2	2	2	0	2	0	0	2	2	1	0	2	0	0	2	0	0
IWA4282	2	2	2	-1	0	2	0	0	2	0	0	2	2	2	-1	2	2	2	0	2	2	0	2	0	2	2	2	0	2	2	2	0	2	2	2	0	2	0	0	2	2	-1	0	2	0	0	2	0	0
IWA1394	2	2	2	2	0	2	0	0	-1	0	0	2	2	2	2	2	2	2	0	2	2	0	2	0	2	2	2	0	2	2	2	0	2	2	2	0	-1	0	0	2	2	2	0	2	0	0	2	0	0
IWA5730	2	2	2	2	0	2	0	0	2	0	2	2	2	2	2	2	2	2	0	2	2	0	2	0	2	2	2	0	2	2	2	0	2	2	2	0	2	0	0	2	2	2	0	2	0	0	2	0	0
IWA7307	2	2	2	2	0	2	0	0	2	0	2	2	2	2	-1	2	2	2	0	2	2	0	2	0	2	2	2	0	2	2	2	0	2	2	2	0	2	0	0	2	2	2	0	2	0	0	2	0	0
IWA7186	2	2	2	2	0	2	0	0	2	0	2	2	2	2	0	2	2	2	0	2	2	0	2	0	2	2	2	-1	2	2	2	0	2	2	2	0	2	0	0	2	2	2	0	2	0	0	2	0	0
IWA271	2	2	2	2	0	2	0	0	2	0	2	2	2	2	-1	2	2	2	0	2	2	0	2	0	2	2	2	0	2	2	2	0	2	2	2	0	2	0	0	2	2	2	0	2	0	0	2	0	0
IWA7244	2	2	2	2	0	2	0	0	2	0	2	2	2	2	-1	2	2	2	0	2	2	0	2	0	2	2	2	0	2	2	2	0	2	2	2	0	2	0	0	2	2	2	0	2	0	0	2	0	0
IWA4839	2	2	2	-1	0	2	0	-1	2	0	2	2	2	2	-1	2	2	2	0	2	2	0	2	0	2	2	2	0	2	-1	2	0	2	2	2	0	2	0	0	2	2	2	0	-1	0	0	2	0	0
IWA4631	2	2	2	2	0	2	0	0	2	0	2	2	2	2	-1	2	2	2	0	2	2	0	2	0	2	2	2	0	2	2	2	0	2	2	2	0	2	0	0	2	2	2	0	2	0	0	2	0	0
IWA2834	2	2	2	2	0	2	0	0	2	0	2	2	2	2	-1	2	2	2	0	2	2	0	2	0	2	2	2	0	2	2	2	0	2	2	2	0	2	0	0	2	2	2	0	2	0	0	2	0	0
IWA6694	2	2	2	2	0	2	0	0	2	0	2	2	2	2	-1	2	2	2	0	2	2	0	2	0	2	2	2	0	2	2	2	0	2	2	2	0	2	0	0	2	2	2	0	2	0	0	2	0	0
IWA2715	2	2	2	2	0	2	0	0	2	0	2	2	2	2	-1	2	2	2	0	2	2	0	2	0	2	2	2	0	2	2	2	0	2	2	2	0	2	0	0	2	2	2	0	2	0	0	2	0	0
IWA5334	2	2	2	2	0	2	0	0	2	0	2	2	2	2	1	2	2	2	0	2	2	0	2	0	2	2	2	0	2	2	2	0	2	2	2	0	2	0	0	2	2	2	0	2	0	0	2	0	0
IWA6603	2	2	2	2	0	2	0	0	2	0	2	2	2	2	1	2	2	2	0	2	2	0	2	0	2	2	2	0	2	2	2	0	2	2	2	0	2	0	0	2	2	2	0	2	0	0	2	0	0
IWA2553	2	2	2	2	0	2	0	0	2	0	2	2	2	2	-1	2	2	2	0	2	2	0	2	0	2	2	2	0	2	2	2	0	2	2	2	0	2	0	0	2	2	2	0	2	0	0	2	0	0
IWA1915	2	2	2	2	0	2	0	0	2	0	2	2	2	2	-1	2	2	2	0	2	2	0	2	0	2	2	2	0	2	2	2	0	2	2	2	0	2	0	0	2	2	2	0	2	0	0	2	0	0
IWA5113	2	2	2	2	0	2	0	0	2	0	2	2	2	2	2	2	2	2	0	2	2	0	2	0	2	2	2	0	2	2	2	0	2	2	2	0	2	0	0	2	2	2	0	2	0	0	2	0	0
IWA4544	2	2	2	2	0	2	0	0	2	0	2	2	2	2	-1	2	2	2	0	2	2	0	2	0	2	2	2	0	2	2	2	0	2	2	2	0	2	0	0	2	2	2	0	2	0	0	2	0	0
IWA5494	2	2	2	2	0	2	0	0	2	0	2	2	2	2	-1	2	2	2	0	2	2	0	2	0	2	2	2	0	2	2	2	0	2	2	2	0	2	0	0	2	2	2	0	2	0	0	2	0	0
IWA2310	2	2	2	2	0	2	0	0	2	0	2	2	2	2	0	2	2	2	0	2	2	0	2	0	2	2	2	0	2	2	2	0	2	2	2	0	2	0	0	2	2	2	0	2	0	0	2	0	0
IWA4656	2	2	2	2	0	2	0	0	2	0	2	2	2	2	-1	2	2	2	0	2	2	0	2	0	2	2	2	0	2	2	2	0	2	2	2	0	2	0	0	2	2	2	0	2	0	0	2	0	0
IWA6987	2	2	2	2	0	2	0	0	2	0	2	2	2	2	-1	2	2	2	0	2	2	0	2	0	2	2	2	0	2	2	2	0	2	2	2	0	2	0	0	2	2	2	0	2	0	0	2	0	0
IWA7292	2	2	2	2	0	2	0	0	2	0	2	2	2	2	-1	2	2	2	0	2	2	0	2	0	2	2	2	0	2	2	2	0	2	2	2	0	2	0	0	2	2	2	0	2	0	0	2	0	0
IWA6521	2	2	2	2	0	2	0	0	2	0	2	2	2	2	1	2	2	2	0	2	2	0	2	0	2	2	2	0	2	2	2	0	2	2	2	0	2	0	0	2	2	2	0	2	0	0	2	0	0
IWA4686	2	2	2	2	0	2	0	0	2	0	2	2	2	2	-1	2	2	2	0	2	2	0	2	0	2	2	2	0	2	2	2	0	2	2	2	0	2	0	0	2	2	2	0	2	0	0	2	0	0
IWA6404	2	2	2	2	0	2	0	0	2	0	2	2	2	2	1	2	2	2	0	2	2	0	2	0	2	2	2	0	2	2	2	0	2	2	2	0	2	0	0	2	2	2	0	2	0	0	2	0	0
IWA4684	2	2	2	2	0	2	0	0	2	0	2	2	2	2	1	2	2	2	0	2	2	0	2	0	2	2	2	0	2	2	2	0	2	2	2	0	2	0	0	2	2	2	0	2	0	0	2	0	0
IWA1908	2	2	2	2	0	2	0	0	2	0	2	2	2	2	1	2	2	2	0	2	2	0	2	0	2	2	2	0	2	2	2	0	2	2	2	0	2	0	0	2	2	2	0	2	0	0	2	0	0
IWA1771	2	2	2	2	0	2	0	0	2	0	2	2	2	2	1	2	2	2	0	2	2	0	2	0	2	2	2	0	2	2	2	0	2	2	2	0	2	0	0	2	2	2	0	2	0	0	2	0	0
IWA2930	2	2	2	2	0	2	0	0	2	0	2	2	2	2	-1	2	2	2	0	2	2	0	2	0	2	2	2	0	2	2	2	0	2	2	2	0	2	0	0	2	2	2	0	2	0	0	2	0	0
IWA6968	2	2	2	2	0	2	0	0	2	0	2	2	2	2	-1	2	2	2	0	2	2	0	2	0	2	2	2	0	2	2	2	0	2	2	2	0	2	0	0	2	2	2	0	2	0	0	2	0	0
IWA6602	2	2	2	2	0	2	0	0	2	0	2	2	2	2	-1	2	2	2	0	2	2	0	2	0	2	2	2	0	2	2	2	0	2	2	2	0	2	0	0	2	2	2	0	2	0	0	2	0	0
IWA4127	2	2	2	2	0	2	0	0	2	0	2	2	2	2	1	2	2	2	0	2	2	0	2	0	2	2	2	0	2	2	2	0	2	2	2	0	2	0	0	2	2	2	0	2	0	0	2	0	0
IWA5079	2	2	2	2	0	2	0	0	2	0	2	2	2	2	-1	2	2	2	0	2	2	0	2	0	2	2	2	0	2	2	2	0	2	2	2	0	2	0	0	2	2	2	0	2	0	0	2	0	0
IWA620	2	2	2	2	0	2	0	0	2	0	2	2	2	2	1	2	2	2	0	2	2	0	2	0	2	2	2	0	2	2	2	0	2	2	2	0	2	0	0	2	2	2	0	2	0	0	2	0	0
IWA6748	2	2	2	2	0	2	0	0	2	0	2	2	2	2	1	2	2	2	0	2	2	0	2	0	2	2	2	0	2	2	2	0	2	2	2	0	2	0	0	2	2	2	0	2	0	0	2	0	0
IWA2065	2	2	2	2	0	2	0	0	2	0	2	2	2	2	-1	2	2	2	0	2	2	0	2	0	2	2	2	0	2	2	2	0	2	2	2	0	2	0	0	2	2	2	0	2	0	0	2	0	0
IWA6527	2	2	2	2	0	2	0	0	-1	0	2	2	2	2	-1	2	2	2	0	2	2	0	2	0	2	2	2	0	2	2	2	0	2	2	2	0	2	0	0	2	2	2	0	2	0	0	2	0	0
IWA1770	2	2	2	2	0	2	0	0	2	0	2	2	2	2	0	2	2	2	0	2	2	0	2	0	2	2	2	0	2	2	2	0	2	2	2	0	2	0	0	2	2	2	0	2	0	0	2	0	0
IWA5281	2	2	2	2	0	2	0	0	2	0	2	2	2	2	-1	2	2	2	0	2	2	0	2	0	2	2	2	0	2	2	2	0	2	2	2	0	2	0	0	2	2	2	0	2	0	0	2	0	0
IWA6568	2	2	2	2	0	2	0	0	2	0	2	2	2	2	1	2	2	2	0	2	2	0	2	0	2	2	2	0	2	2	2	0	2	2	2	0	2	0	0	2	2	2	0	2	0	0	2	0	0
IWA4400	2	2	2	2	0	2	0	0	2	0	2	2	2	2	-1	2	2	2	0	2	2	0	2	0	2	2	2	0	2	2	2	0	2	2	2	0	2	0	0	2	2	2	0	2	0	0	2	0	0
IWA5086	2	2	2	2	0	2	0	0	2	0	2	2	2	2	-1	2	2	2	0	2	2	0	2	0	2	2	2	0	2	2	2	0	2	2	2	0	2	0	0	2	2	2	0	2	0	0	2	0	0
IWA6567	2	2	2	2	0	2	0	0	2	0	2	2	2	2	2	2	2	2	0	2	2	0	2	0	2	2	2	0	2	2	2	0	2	2	2	0	2	0	0	2	2	2	0	2	0	0	2	0	0
IWA7515	2	2	2	2	0	2	0	0	2	0	2	2	2	2	-1	2	2	2	0	2	2	0	2	0	2	2	2	0	2	2	2	0	2	2	2	0	2	0	0	2	2	2	0	2	0	0	2	0	0
IWA3101	2	2	2	2	0	2	0	0	2	0	2	2	2	2	-1	2	2	2	0	2	2	0	2	0	2	2	2	0	2	2	2	0	2	2	2	0	2	0	0	2	2	2	0	2	0	0	2	0	0
IWA6817	2	2	2	2	0	2	0	0	2	0	2	2	2	2	0	2	2	2	0	2	2	0	2	0	2	2	2	0	2	2	2	0	2	2	2	0	2	0	0	2	2	2	0	2	0	0	2	0	0
IWA8193	2	2	2	2	0	2	0	0	2	0	2	2	2	2	0	2	2	2	0	2	2	0	2	0	2	2	2	0	2	2	2	0	2	2	2	0	2	0	0	2	2	2	0	2	0	0	2	0	0
IWA4378	2	2	2	2	0	2	0	0	2	0	2	2	2	2	-1	2	2	2	0	2	2	0	2	0	2	2	2	0	2	2	2	0	2	2	2	0	2	0	0	2	2	2	0	2	0	0	2	0	0
IWA6451	2	2	2	2	0	2	0	0	2	0	2	2	2	2	-1	2	2	2	0	2	2	0	2	0	2	2	2	0	2	2	2	0	2	2	2	0	2	0	0	2	2	2	0	2	0	0	2	0	0
IWA894	2	2	2	2	0	2	0	0	2	0	2	2	2	2	-1	2	2	2	0	2	2	0	2	0	2	2	2	0	2	2	2	0	2	2	2	0	2	0	0	-1	2	2	0	2	0	0	2	0	0
IWA2410	2	2	2	2	0	2	0	0	2	0	2	2	2	2	1	2	2	2	0	2	2	0	2	0	2	2	2	0	2	2	2	0	2	2	2	0	2	0	0	2	2	2	0	2	0	0	2	0	0
IWA6773	2	2	2	2	0	2	0	0	2	0	2	2	2	2	1	2	2	2	0	2	2	0	2	0	2	2	2	0	2	2	2	0	2	2	2	0	2	0	0	2	2	2	0	2	0	0	2	0	0
IWA468	2	2	2	2	0	2	0	0	2	0	2	2	2	2	-1	2	2	2	0	2	2	0	2	0	2	2	2	0	2	2	2	0	2	2	2	0	2	0	0	2	2	2	0	2	0	0	2	0	0
IWA1461	2	2	2	2	0	2	0	0	2	0	2	2	2	2	-1	2	2	2	0	2	2	0	2	0	2	2	2	0	2	2	2	0	2	2	2	0	2	0	0	2	2	2	0	2	0	0	2	0	0
IWA7096	2	2	2	2	0	2	0	0	2	0	2	2	2	2	-1	2	2	2	0	2	2	0	2	0	2	2	2	0	2	2	2	0	2	2	2	0	2	0	0	2	2	2	0	2	0	0	2	0	0
IWA1781	2	2	2	2	0	2	0	0	2	0	2	2	2	2	1	2	2	2	0	2	2	0	2	0	2	2	2	0	2	2	2	0	2	2	2	0	2	0	0	2	2	2	0	2	0	0	2	0	0
IWA279	2	2	2	2	0	2	0	0	2	0	2	2	2	2	-1	2	2	2	0	2	2	0	2	0	2	2	2	0	2	2	2	0	2	2	2	0	2	0	0	2	2	2	0	2	0	0	2	0	0
IWA6967	2	2	2	2	0	2	0	0	2	0	2	2	2	2	-1	2	2	2	0	2	2	0	2	0	2	2	2	0	2	2	2	0	2	2	2	0	2	0	0	2	2	2	0	2	0	0	2	0	0
IWA1176	2	2	2	2	0	2	0	0	2	0	2	2	2	2	-1	2	2	2	0	2	2	0	2	0	2	2	2	0	2	2	2	0	2	2	2	0	2	0	0	2	2	2	0	2	0	0	2	0	0
IWA5412	2	2	2	2	0	2	0	0	2	0	2	2	2	2	-1	2	2	2	0	2	2	0	2	0	2	2	2	0	2	2	2	0	2	2	2	0	2	0	0	2	2	2	0	2	0	0	2	0	0
IWA4542	2	2	2	2	0	2	0	0	2	0	2	2	2	2	1	2	2	2	0	2	2	0	2	0	2	2	2	0	2	2	2	0	2	2	2	0	2	0	0	2	2	2	0	2	0	0	2	0	0
IWA4547	2	2	2	2	0	2	0	0	2	0	2	2	2	2	1	2	2	2	0	2	2	0	2	0	2	2	2	0	2	2	2	0	2	2	2	0	2	0	0	2	2	2	0	2	0	0	2	0	0
IWA2833	2	2	2	2	0	2	0	0	2	0	2	2	2	2	-1	2	2	2	0	2	2	0	2	0	2	2	2	0	2	2	2	0	2	2	2	0	2	0	0	2	2	2	0	2	0	0	2	0	0
IWA6555	2	2	2	2	0	2	0	0	2	0	2	2	2	2	1	2	2	2	0	2	2	0	2	0	2	2	2	0	2	2	2	0	2	2	2	0	2	0	0	2	2	2	0	2	0	0	2	0	0
IWA4756	2	2	2	2	0	2	0	0	2	0	2	2	2	2	-1	2	2	2	0	2	2	-1	2	0	2	2	2	0	2	2	2	0	2	2	2	0	2	0	0	2	2	2	0	2	0	0	2	0	0
IWA6556	2	2	2	2	0	2	0	0	2	0	2	2	2	2	0	2	2	2	0	2	2	0	2	0	2	2	2	0	2	2	2	0	2	2	2	0	2	0	0	2	2	2	0	2	0	0	2	0	0
IWA6447	2	2	2	2	0	2	0	0	2	0	2	2	2	2	-1	2	2	2	0	2	2	0	2	0	2	2	2	0	2	2	2	0	2	2	2	0	2	0	0	2	2	2	0	2	0	0	2	0	0
IWA5603	2	2	2	2	0	2	0	0	2	0	2	2	2	2	2	2	2	2	0	2	2	0	2	0	2	2	2	0	2	2	2	0	2	2	2	0	2	0	0	2	2	2	0	2	0	0	2	0	0
IWA7882	2	2	2	2	0	2	0	0	2	0	2	2	2	2	-1	2	2	2	0	2	2	0	2	0	2	2	2	0	2	2	2	0	2	2	2	0	2	0	0	2	2	2	0	2	0	0	2	0	0
IWA5604	2	2	2	2	0	2	0	0	-1	0	2	2	2	2	-1	2	2	2	0	2	2	0	2	0	2	2	2	0	2	2	2	0	2	2	2	0	2	0	0	2	2	2	0	2	0	0	2	0	0
IWA6676	2	2	2	2	0	2	0	0	2	0	2	2	2	2	-1	2	2	2	0	2	2	0	2	0	2	2	2	0	2	2	2	0	2	2	2	0	2	0	0	2	2	2	0	2	0	0	2	0	0
IWA2669	2	2	2	2	0	2	0	0	2	0	2	2	2	2	-1	2	2	2	0	2	2	0	2	0	2	2	2	0	2	2	2	0	2	2	2	0	2	0	0	2	2	2	0	2	0	0	2	0	0
IWA5078	2	2	2	2	0	2	0	0	2	0	2	2	2	2	0	2	2	2	0	2	2	0	2	0	2	2	2	0	2	2	2	0	2	2	2	0	2	0	0	2	2	2	0	2	0	0	2	0	0
IWA5108	2	2	2	-1	0	2	0	0	2	0	0	2	2	2	0	2	2	2	0	2	2	0	2	0	2	2	2	0	2	2	2	0	2	2	2	0	2	0	0	2	2	-1	0	2	0	0	2	0	0
IWA2992	2	2	2	-1	0	2	0	0	-1	0	0	2	2	2	-1	2	2	2	0	2	2	0	2	0	2	2	2	0	2	2	2	0	2	2	2	0	2	0	0	2	2	-1	0	2	0	0	2	0	0
IWA4353	2	2	2	0	0	2	0	0	2	0	0	2	2	2	0	2	2	2	0	2	2	0	2	0	2	2	2	0	2	2	2	0	2	2	2	0	2	0	0	2	2	0	0	2	0	0	2	0	0
IWA2609	2	2	2	0	0	2	0	0	2	0	0	2	2	2	0	2	0	2	0	0	2	0	2	0	2	2	2	0	2	2	2	0	2	2	2	2	2	0	0	2	2	0	0	2	2	0	2	0	0
IWA7183	2	2	2	-1	0	2	0	0	2	0	0	2	2	2	-1	2	0	2	0	2	2	0	2	0	2	2	2	0	2	2	2	0	2	2	2	2	2	0	0	2	2	-1	0	2	0	0	2	0	0
IWA7254	2	2	2	-1	0	2	0	0	2	0	0	2	2	2	-1	2	0	2	0	2	2	0	2	0	2	2	2	0	2	2	2	0	2	2	2	2	2	0	0	2	2	-1	0	2	0	0	2	0	0
IWA8126	2	2	2	-1	0	2	0	0	2	0	0	2	2	2	-1	2	0	2	0	2	2	0	2	0	2	2	2	0	2	2	2	0	2	2	2	2	2	0	0	2	2	2	0	2	0	0	2	0	0
IWA3211	2	2	2	2	0	2	0	0	2	0	0	2	2	2	-1	2	0	2	0	0	2	0	0	0	2	2	2	2	2	2	2	0	-1	2	2	2	2	0	0	2	2	-1	0	2	2	0	2	0	0
IWA6946	2	2	2	2	0	2	0	0	2	0	0	2	2	2	-1	2	0	2	0	0	2	0	0	0	2	2	2	2	2	2	2	0	-1	2	2	2	2	0	0	2	2	-1	0	2	2	0	2	0	0
IWA6947	2	2	2	2	0	2	0	0	2	0	0	2	2	2	-1	2	0	2	0	0	2	0	0	0	2	2	2	2	2	2	2	0	-1	2	2	2	2	0	0	2	2	-1	0	2	2	0	2	0	0
IWA7210	2	2	2	2	0	2	0	0	2	0	0	2	2	2	1	2	0	2	0	0	2	0	0	0	2	2	2	2	2	2	2	0	2	2	2	2	2	0	0	2	2	1	0	2	2	0	2	0	0
IWA2878	2	2	-1	2	0	2	2	0	0	0	2	2	0	2	0	-1	0	0	0	2	2	0	0	2	0	0	0	2	0	2	2	2	0	2	2	2	2	0	0	0	0	2	2	0	0	0	0	2	2
IWA4114	2	2	-1	2	0	2	2	0	0	0	2	2	0	2	0	1	0	1	0	2	2	0	0	2	0	0	0	2	0	2	2	2	0	2	2	2	2	0	0	0	0	2	2	0	0	0	0	2	2
IWA4113	2	2	-1	2	0	2	2	0	0	0	2	2	0	2	0	-1	0	-1	0	2	2	0	0	2	0	0	0	2	0	2	2	2	0	2	2	2	2	0	0	0	0	2	2	0	0	0	0	2	2
IWA4561	2	2	-1	2	0	2	2	0	0	0	2	2	0	2	0	-1	0	-1	0	2	2	0	0	2	0	0	0	2	0	2	2	2	0	2	2	2	2	0	0	0	0	2	2	0	0	0	0	2	2
IWA2877	2	2	-1	2	0	2	2	0	0	0	2	2	0	2	0	-1	0	2	0	2	2	0	0	2	0	0	0	2	0	2	2	2	0	2	2	2	2	0	0	0	0	2	2	0	0	0	0	2	2
IWA2919	2	0	0	2	0	2	2	0	0	0	2	2	0	0	0	0	0	1	0	2	2	0	2	2	0	0	0	0	0	2	2	2	0	2	2	2	0	0	0	0	0	2	2	0	0	0	0	2	2
IWA7915	2	0	0	2	0	2	2	0	0	0	2	2	0	0	0	0	0	-1	0	2	2	0	2	2	0	0	0	0	0	2	2	2	0	2	2	2	0	0	0	0	0	2	2	0	0	0	0	2	2
IWA7914	2	0	0	2	0	2	2	0	0	0	2	2	0	0	0	0	0	-1	0	2	2	0	2	2	0	0	0	0	0	2	2	2	0	2	2	2	0	0	0	0	0	2	2	0	0	0	0	2	2
IWA7383	2	0	0	2	0	2	2	0	0	0	2	2	0	0	0	0	0	2	0	2	2	0	2	2	0	0	0	0	0	2	2	2	0	2	2	2	0	0	0	0	0	2	2	0	0	0	0	2	2
IWA6409	2	0	0	1	0	2	2	0	0	0	2	2	0	0	0	0	0	1	0	2	2	0	1	0	0	0	0	0	0	2	0	2	2	2	2	2	0	0	0	0	0	2	2	0	0	0	0	0	0
IWA2821	2	0	0	1	0	2	2	0	0	0	2	2	0	0	0	0	0	1	0	2	2	0	1	0	0	0	0	0	0	2	0	2	2	2	2	2	0	0	0	0	0	2	2	0	0	0	0	0	0
IWA7071	2	0	0	-1	0	2	2	0	0	0	2	2	0	0	0	0	0	-1	0	2	2	0	-1	0	0	0	0	0	0	2	0	2	2	2	2	2	0	0	0	0	0	2	2	0	0	0	0	0	0
IWA7177	2	0	0	0	0	2	2	0	0	0	2	2	0	0	0	0	0	0	0	2	2	0	0	0	0	0	0	0	0	2	0	2	2	2	2	2	0	0	0	0	0	2	2	0	0	0	0	0	0
IWA5781	2	0	0	2	2	2	2	0	0	0	2	0	2	0	0	2	2	0	2	2	0	2	0	2	0	2	0	2	0	2	0	2	2	2	0	0	0	2	2	0	2	0	2	0	2	0	0	2	2
IWA7007	2	0	0	2	2	2	2	0	0	0	-1	0	2	0	0	2	2	0	2	2	0	2	0	2	0	2	0	2	0	2	0	2	2	2	0	0	0	2	2	0	2	0	-1	0	2	0	0	2	2
IWA5416	2	0	0	2	2	2	2	0	0	0	-1	0	2	0	0	2	2	0	2	2	0	2	0	2	0	2	0	2	0	2	0	2	2	2	0	0	0	2	2	0	2	0	0	0	2	0	0	2	2
IWA2137	2	0	0	2	2	2	2	0	2	2	2	0	2	0	0	2	2	0	2	2	2	2	0	2	0	2	0	2	0	2	0	0	0	2	1	0	0	2	2	0	2	0	0	0	0	0	0	2	2
IWA6013	2	0	0	2	2	2	2	0	2	-1	1	0	2	0	2	2	2	0	2	2	2	2	0	2	0	2	2	1	0	0	0	0	0	2	1	0	0	2	2	0	2	2	0	2	0	0	0	2	2
IWA1338	2	0	0	2	2	2	2	0	2	0	0	0	2	0	2	2	2	0	2	2	2	2	0	2	0	2	2	0	0	0	0	0	0	2	0	0	0	2	2	-1	2	2	0	2	-1	0	0	2	2
IWA647	2	0	0	2	2	2	2	0	2	2	-1	0	2	0	2	2	2	0	2	2	2	2	0	2	0	2	2	-1	0	0	0	0	0	2	-1	0	0	2	2	0	2	2	0	2	0	0	0	2	2
IWA3322	2	0	2	2	0	2	0	0	2	-1	-1	0	2	0	2	2	2	0	2	2	2	2	0	2	0	2	2	-1	0	0	0	2	0	2	2	0	2	2	2	0	0	2	0	2	0	0	0	2	0
IWA3321	2	0	2	2	0	2	0	0	2	-1	-1	0	2	0	2	2	2	0	2	2	2	2	0	2	0	2	2	-1	0	0	0	2	0	2	2	0	2	2	2	0	0	2	0	2	0	0	0	2	0
IWA1086	2	0	2	1	0	2	2	2	2	1	-1	0	2	0	2	2	2	0	0	2	2	2	0	0	-1	2	2	1	0	0	0	2	0	2	2	0	2	2	2	0	0	0	0	2	0	0	0	2	0
IWA2018	2	0	2	1	0	2	2	2	2	1	1	0	2	0	2	2	2	0	0	2	2	2	0	0	1	2	2	1	0	0	0	2	0	2	2	0	2	2	2	0	0	0	0	2	0	0	0	2	0
IWA2017	2	0	2	-1	0	2	2	2	2	-1	-1	0	2	0	2	2	2	0	0	2	2	2	0	0	-1	2	2	-1	0	0	0	2	0	2	2	0	2	2	2	0	0	0	0	2	0	0	0	2	0
IWA6807	2	0	2	2	0	2	2	2	2	2	2	0	2	0	2	2	2	0	0	2	2	2	0	0	2	2	2	0	0	0	0	2	0	2	2	0	2	2	2	0	0	0	0	2	0	0	0	2	0
IWA6806	2	0	2	-1	0	2	2	2	2	-1	-1	0	2	0	2	2	2	0	0	2	2	2	0	0	-1	2	2	0	0	0	0	2	0	2	2	0	2	2	2	0	0	0	0	2	0	0	0	2	0
IWA6311	2	0	2	-1	0	2	2	0	2	-1	2	0	2	0	2	2	2	0	0	2	2	2	0	0	0	2	2	0	0	2	0	2	0	2	2	0	2	2	2	0	0	0	0	2	0	0	0	0	0
IWA1276	2	0	2	0	0	2	2	0	2	0	2	0	2	0	2	2	2	0	0	2	2	2	0	0	0	2	2	0	0	2	0	2	0	2	2	0	2	2	2	0	0	0	0	2	0	0	0	0	0
IWA1049	2	0	2	0	0	2	2	0	2	0	2	0	2	0	2	2	2	0	0	2	2	2	0	0	0	2	2	0	0	2	0	2	0	2	2	0	2	2	2	0	0	0	0	2	0	0	0	0	0
IWA1048	2	0	2	0	0	2	2	0	2	-1	2	0	2	0	2	2	2	0	0	2	2	2	0	0	0	2	2	0	0	2	0	2	0	2	2	0	2	2	2	0	0	0	0	2	0	0	0	0	0
IWA1050	2	0	2	-1	0	2	2	0	2	-1	2	0	2	0	2	2	2	0	0	2	2	2	0	0	0	2	2	0	0	2	0	2	0	2	2	0	2	2	2	0	0	0	0	2	0	0	0	0	0
IWA1873	2	0	2	-1	0	2	2	0	2	-1	2	0	2	0	2	2	2	0	0	2	2	2	0	0	0	2	2	0	0	2	0	2	0	2	2	0	2	2	2	0	0	0	0	2	0	0	0	0	0
IWA1875	2	0	2	1	0	2	2	0	2	1	2	0	2	0	2	2	2	0	0	2	2	2	0	0	0	2	2	0	0	2	0	2	0	2	2	0	2	2	2	0	0	0	0	2	0	0	0	0	0
IWA1874	2	0	2	1	0	2	2	0	2	1	2	0	2	0	2	2	2	0	0	2	2	2	0	0	0	2	2	0	0	2	0	2	0	2	2	0	2	2	2	0	0	0	0	2	0	0	0	0	0
IWA5238	2	0	2	1	0	2	2	0	2	1	2	0	2	0	2	2	2	0	0	2	2	2	0	0	0	2	2	0	0	2	0	2	0	2	2	0	2	2	2	0	0	0	0	2	0	0	0	0	0
IWA5239	2	0	2	1	0	2	2	0	2	1	2	0	2	0	2	2	2	0	0	2	2	2	0	0	0	2	2	0	0	2	0	2	0	2	2	0	2	2	2	0	0	0	0	2	0	0	0	0	0
IWA1589	2	0	2	-1	0	2	2	0	2	-1	2	0	2	0	2	2	2	0	0	2	2	2	0	0	0	2	2	0	0	2	0	2	0	2	2	0	2	2	2	0	0	0	0	2	0	0	0	0	0
IWA1903	2	0	2	2	0	2	2	0	2	-1	2	0	2	0	2	2	2	0	0	2	2	2	0	0	0	2	2	0	0	2	0	2	0	2	2	0	2	2	2	0	0	0	0	2	0	0	0	0	0
IWA3207	2	0	2	2	0	2	2	0	2	2	2	0	2	0	2	2	2	0	0	2	2	2	0	0	0	2	2	0	0	2	0	2	0	2	2	0	2	2	2	0	0	0	0	2	0	2	0	0	0
IWA731	2	2	2	2	0	2	2	0	2	-1	2	0	2	0	2	2	2	0	0	2	2	2	0	0	0	2	2	0	0	2	0	2	0	2	2	0	2	2	2	0	0	0	0	2	0	2	0	0	0
IWA3525	2	2	2	2	0	2	2	0	2	-1	2	0	2	0	2	2	-1	0	0	2	2	2	0	0	0	2	2	0	0	2	0	2	0	2	2	0	2	2	2	0	0	0	0	2	0	2	0	0	0
IWA5466	2	2	2	2	0	2	2	0	2	-1	2	0	2	0	2	2	1	0	0	2	2	2	0	0	0	2	2	0	0	2	0	2	0	2	2	0	2	2	2	0	0	0	0	2	0	2	0	0	0
IWA7295	2	2	2	2	0	0	2	0	2	-1	2	0	2	0	2	2	-1	0	0	2	2	2	0	0	0	2	2	0	0	2	0	2	0	2	2	0	2	2	2	0	0	0	0	2	0	2	0	0	0
IWA4147	2	2	2	2	0	0	2	0	2	-1	2	0	2	0	2	2	-1	0	0	2	2	2	0	0	0	2	2	0	0	2	0	2	0	2	2	0	2	2	2	0	0	0	0	2	0	2	0	0	0
IWA5075	2	2	2	2	0	0	2	0	2	-1	2	0	2	0	2	2	-1	0	0	2	2	2	0	0	0	2	2	0	0	2	0	2	0	2	2	0	2	2	2	0	0	0	0	2	0	2	0	0	0
IWA8028	2	2	2	2	0	0	-1	0	2	-1	2	0	2	0	2	2	-1	0	0	2	2	2	0	0	0	2	2	0	2	2	0	2	0	2	2	0	2	2	2	0	0	0	0	2	0	2	0	0	0
IWA3231	2	2	2	2	0	0	-1	0	2	-1	2	0	2	0	2	2	-1	0	0	2	2	2	0	0	0	2	2	0	2	2	0	2	0	2	2	0	2	2	2	0	0	0	0	2	0	2	0	0	0
IWA2457	2	2	2	2	0	0	-1	0	-1	-1	2	0	2	0	2	2	-1	0	0	2	2	2	0	0	0	2	2	0	2	2	0	2	0	-1	2	0	2	2	2	0	0	0	0	2	0	2	0	0	0
IWA8027	2	2	2	2	0	0	-1	0	2	-1	2	0	2	0	2	2	0	0	0	2	2	2	0	0	0	2	2	0	2	2	0	2	0	2	2	0	2	2	2	0	0	0	0	2	0	2	0	0	0
IWA6276	2	2	2	2	0	0	-1	0	2	-1	2	0	2	0	2	2	0	0	0	0	2	2	0	0	0	2	2	0	2	2	0	2	0	2	2	0	2	2	2	0	0	0	0	2	0	2	0	0	0
IWA2188	2	2	2	2	0	0	-1	0	2	-1	2	0	2	0	2	2	-1	0	0	0	2	2	0	0	0	2	2	0	2	2	-1	2	0	2	2	0	2	2	2	0	0	0	0	2	0	2	0	0	0
IWA7458	2	2	2	2	0	0	-1	0	2	-1	2	0	2	0	2	2	0	0	0	0	2	2	0	0	0	2	2	0	2	2	0	2	0	2	2	0	2	2	2	0	0	0	0	2	0	2	0	0	0
IWA4371	2	2	2	2	0	0	1	0	2	1	2	0	2	0	2	2	-1	0	0	0	2	2	0	0	0	2	2	0	2	2	-1	2	0	2	2	0	2	2	2	0	0	0	0	2	0	2	0	0	0
IWA7659	2	2	2	2	0	0	-1	0	2	-1	2	0	2	0	2	2	-1	0	0	0	2	2	0	0	0	2	2	0	2	2	0	2	0	2	2	0	2	2	2	0	0	0	0	2	0	2	0	0	0
IWA5143	2	2	2	2	0	0	1	0	2	1	2	0	2	0	2	2	1	0	0	0	2	2	0	0	0	2	2	0	2	2	-1	2	0	2	2	0	2	2	2	0	0	0	0	2	0	2	0	0	0
IWA5041	2	2	2	2	0	0	1	0	2	-1	2	0	2	0	2	2	1	0	0	0	2	2	0	0	0	2	2	0	2	2	0	2	0	2	2	0	2	2	2	0	0	0	0	2	0	2	0	0	0
IWA2249	2	2	2	2	0	0	1	0	2	1	2	0	2	0	2	2	1	0	0	0	2	2	0	0	0	2	2	0	2	2	0	2	0	2	2	0	2	2	2	0	0	0	0	2	0	2	0	0	0
IWA5421	2	2	2	2	0	0	-1	0	2	-1	2	0	2	0	2	2	-1	0	0	0	2	2	0	0	0	2	2	0	2	2	-1	2	0	2	2	0	2	2	2	0	0	0	0	2	0	2	0	0	0
IWA5057	2	2	2	2	0	0	-1	0	2	-1	2	0	2	0	2	2	0	0	0	0	2	2	0	0	0	2	2	0	2	2	0	2	0	2	2	0	2	2	2	0	0	0	0	2	0	2	0	0	0
IWA3879	2	2	2	2	0	0	-1	0	2	-1	2	0	2	0	2	2	-1	0	0	0	2	2	0	0	0	2	2	0	2	2	-1	2	0	2	2	0	2	2	2	0	0	0	0	2	0	2	0	0	0
IWA2186	2	2	2	2	0	0	-1	0	2	-1	2	0	2	0	2	2	-1	0	0	0	2	2	0	0	0	2	2	0	2	2	0	2	0	2	2	0	2	2	2	0	0	0	0	2	0	2	0	0	0
IWA5619	2	2	2	2	0	0	-1	0	2	-1	2	0	2	0	2	2	-1	0	0	0	2	2	0	0	0	2	2	0	2	2	0	2	0	2	2	0	2	2	2	0	0	0	0	2	0	2	0	0	0
IWA7847	2	2	2	2	0	0	-1	0	2	-1	2	0	2	0	2	2	-1	0	0	0	2	2	0	0	0	2	2	0	2	2	-1	2	0	2	2	0	2	2	2	0	0	0	0	2	0	2	0	0	0
IWA5257	2	2	2	2	0	0	-1	0	2	-1	2	0	2	0	2	2	2	0	0	0	2	2	0	0	0	2	2	0	2	2	0	2	0	2	2	0	2	2	2	0	0	0	0	2	0	2	0	0	0
IWA8241	2	2	2	2	0	0	-1	0	2	-1	2	0	2	0	2	2	-1	0	0	0	2	2	0	0	0	2	2	0	2	2	-1	2	0	2	2	0	2	2	2	0	0	0	0	2	0	2	0	0	0
IWA2366	2	2	2	2	0	0	1	0	2	1	2	0	2	0	2	2	1	0	0	0	2	2	0	0	0	2	2	0	2	2	-1	2	0	2	2	0	2	2	2	0	0	0	0	2	0	2	0	0	0
IWA4370	2	2	2	2	0	0	1	0	2	1	2	0	2	0	2	2	1	0	0	0	2	2	0	0	0	2	2	0	2	2	1	2	0	2	2	0	2	2	2	0	0	0	0	2	0	2	0	0	0
IWA1423	2	2	2	2	0	0	1	0	2	1	2	0	2	0	2	2	1	0	0	0	2	2	0	0	0	2	2	0	2	2	0	2	0	2	2	0	2	2	2	0	0	0	0	2	0	2	0	0	0
IWA7354	2	2	2	2	0	0	-1	0	2	-1	2	0	2	0	2	2	-1	0	0	0	2	2	0	0	0	2	2	0	2	2	0	2	0	2	2	0	2	2	2	0	0	0	0	2	0	2	0	0	0
IWA3529	2	2	2	2	0	0	-1	0	2	-1	2	0	2	0	2	2	-1	0	0	0	2	2	0	0	0	2	2	0	2	2	0	2	0	2	2	0	2	2	2	0	0	0	0	2	0	2	0	0	0
IWA2805	2	2	2	2	0	0	-1	0	2	-1	2	0	2	0	2	2	-1	0	-1	0	2	2	0	0	0	2	2	0	2	2	0	2	0	2	2	0	2	2	2	0	0	0	0	2	0	2	0	0	0
IWA595	2	2	2	2	0	0	-1	0	2	0	2	0	2	0	2	2	-1	0	-1	0	2	2	0	0	0	2	2	0	2	2	-1	2	-1	2	2	0	2	2	2	0	0	0	0	2	0	2	0	0	0
IWA6095	2	2	2	2	0	0	-1	0	2	-1	2	0	2	0	2	2	-1	0	0	0	2	2	0	0	0	2	2	0	2	2	0	2	0	2	2	0	2	2	2	0	0	0	0	2	0	2	0	0	0
IWA6986	2	2	2	2	0	0	-1	0	2	1	2	0	2	0	2	2	1	0	0	0	2	2	0	0	0	2	2	0	2	2	0	2	0	2	2	0	2	2	2	0	0	0	0	2	0	2	0	0	-1
IWA6737	2	2	2	2	0	0	-1	0	2	-1	2	0	2	0	2	2	-1	0	0	0	2	2	0	0	0	2	2	0	2	2	0	2	0	2	2	0	2	2	2	0	0	0	0	2	0	2	0	0	0
IWA6560	2	2	2	2	0	0	2	0	2	-1	2	0	2	0	2	2	-1	0	0	0	2	2	0	0	0	2	2	0	2	2	0	2	0	2	2	0	2	2	2	0	0	0	0	2	0	2	0	0	0
IWA4059	2	2	2	2	0	0	-1	0	2	-1	2	0	2	0	2	2	-1	0	0	0	2	2	0	0	0	2	2	0	2	2	0	2	0	2	2	0	2	2	2	0	0	0	0	2	0	2	0	0	0
IWA388	2	2	2	2	0	0	-1	0	2	-1	2	0	2	0	2	2	-1	0	0	0	2	2	0	0	0	2	2	0	2	2	0	2	0	2	2	0	2	2	2	0	0	0	0	2	0	2	0	0	0
IWA2243	2	2	2	2	0	0	-1	0	2	-1	2	0	2	0	2	2	-1	0	0	0	2	2	0	0	0	2	2	0	2	2	0	2	0	2	2	0	2	2	2	0	0	0	0	2	0	2	0	0	0
IWA428	2	2	2	2	0	0	-1	0	2	-1	2	0	2	0	2	2	-1	0	-1	0	2	2	0	0	-1	2	2	0	2	2	-1	2	-1	2	2	0	2	2	2	0	0	0	0	2	0	2	0	0	0
IWA7940	2	2	2	2	0	0	0	0	2	0	2	0	2	0	2	2	0	0	0	0	2	2	0	0	0	2	2	0	2	2	0	2	0	2	2	0	2	2	2	0	0	0	0	2	0	2	0	0	0
IWA6927	2	2	2	2	0	0	-1	0	2	-1	2	0	2	0	2	2	-1	0	0	0	2	2	0	0	0	2	2	0	2	2	0	2	0	2	2	0	2	2	2	0	0	0	0	2	0	2	0	0	0
IWA5376	2	2	2	2	0	0	-1	0	2	-1	2	0	2	0	2	2	-1	0	0	0	2	2	0	0	0	2	2	0	2	2	0	2	0	2	2	0	2	2	2	0	0	0	0	2	0	2	0	0	0
IWA3482	2	2	2	2	0	0	-1	0	2	-1	2	0	2	0	2	2	-1	0	0	2	2	2	0	0	0	2	2	0	2	2	0	2	0	2	2	0	2	2	2	0	2	0	0	2	2	2	0	0	0
IWA8306	2	2	2	2	0	0	-1	0	2	-1	2	0	2	0	2	2	-1	0	0	2	2	2	0	0	0	2	2	0	2	2	0	2	0	2	2	0	2	2	2	0	2	0	0	2	2	2	0	0	0
IWA3483	2	2	2	2	0	0	-1	0	2	2	2	0	2	0	2	2	-1	0	0	2	2	2	0	0	0	2	2	0	2	2	0	2	0	2	2	0	2	2	2	0	2	0	0	2	2	2	0	0	0
IWA6962	2	2	2	2	0	0	-1	0	2	-1	2	0	2	0	2	2	-1	0	0	2	2	2	0	0	0	2	2	0	2	2	-1	2	0	2	2	0	2	2	2	0	2	0	0	2	2	2	0	0	0
IWA2812	2	2	2	2	0	0	1	0	2	1	2	0	2	0	2	2	1	0	0	2	2	2	0	0	0	2	2	0	2	2	0	2	0	2	2	0	2	2	2	0	2	0	0	2	2	2	0	0	0
IWA3463	2	2	2	2	0	0	-1	0	2	-1	2	0	2	0	2	2	-1	0	0	2	2	-1	0	0	0	2	2	0	2	2	0	2	0	2	2	0	2	2	2	0	2	0	0	2	2	2	0	0	0
IWA654	2	0	2	2	0	0	2	2	2	2	2	2	2	0	2	2	0	0	0	2	2	0	0	2	0	2	2	0	2	2	0	-1	-1	2	2	0	2	2	2	0	2	0	0	2	2	2	0	0	0
IWA5940	2	0	2	2	0	0	2	2	2	2	1	2	2	0	2	2	0	0	0	2	2	0	0	2	0	2	2	0	2	2	-1	1	1	2	2	0	2	2	2	0	2	0	0	2	2	2	0	0	0
IWA992	2	0	2	2	0	0	2	2	2	2	1	2	2	0	2	2	0	0	0	2	2	0	0	2	0	2	2	0	2	2	-1	1	1	2	2	0	2	2	2	0	2	0	0	2	2	2	0	0	0
IWA8431	2	0	2	2	0	0	2	2	2	2	-1	2	2	0	2	2	0	0	0	2	2	0	0	2	0	2	2	0	2	2	0	1	-1	2	2	0	2	2	2	0	2	0	0	2	2	2	0	0	0
IWA7575	2	0	2	2	0	0	2	2	2	2	2	2	2	0	2	2	0	0	0	2	2	0	0	2	0	2	2	0	2	2	0	-1	-1	2	2	0	2	2	2	0	2	0	0	2	2	2	0	0	0
IWA7397	2	0	2	2	0	0	2	2	2	2	-1	2	2	0	2	2	0	0	0	2	2	0	0	2	0	2	2	0	2	2	0	-1	-1	2	2	0	2	2	2	0	2	0	0	2	2	2	0	0	0
IWA6550	2	0	2	-1	2	0	2	2	-1	-1	-1	2	2	0	-1	-1	0	0	0	2	-1	0	0	2	0	2	2	0	-1	-1	0	-1	-1	-1	2	0	-1	2	2	0	2	0	0	2	2	-1	0	0	0
IWA2241	2	0	0	2	2	0	2	-1	2	2	0	2	-1	0	2	2	0	0	0	-1	2	0	0	-1	0	2	-1	0	2	2	0	-1	0	2	2	0	2	-1	-1	0	-1	0	0	-1	2	2	0	0	0
IWA6194	2	0	0	2	2	0	2	2	2	2	0	2	2	0	2	2	0	0	0	2	2	0	0	2	0	2	2	0	2	2	-1	1	-1	2	2	0	2	2	2	0	2	0	0	2	2	2	0	0	0
IWA4949	2	0	0	2	2	0	2	2	2	2	0	0	0	0	2	2	0	0	2	2	2	0	0	2	0	2	2	0	2	2	0	-1	2	2	0	0	0	2	2	0	2	0	0	0	2	2	0	0	0
IWA7366	2	0	0	2	2	0	2	2	2	2	0	0	0	0	2	2	0	0	2	2	2	0	0	2	0	2	2	0	2	2	0	-1	-1	2	0	0	0	2	2	0	2	0	0	0	2	2	0	0	0
IWA5142	2	0	0	2	2	0	2	2	2	2	0	0	-1	0	2	2	0	0	2	2	2	0	0	2	0	2	2	0	2	2	0	-1	0	2	0	-1	0	2	2	0	2	-1	0	0	2	2	-1	0	0
IWA4951	2	0	0	2	2	0	2	2	2	2	0	0	0	0	2	2	0	0	2	2	2	0	0	2	0	2	2	0	2	2	-1	-1	-1	2	0	0	0	2	2	0	2	0	0	0	2	2	0	0	0
IWA4950	2	0	0	2	2	0	2	2	2	2	0	0	0	0	2	2	0	0	2	2	2	0	0	2	0	2	2	0	2	2	0	-1	-1	2	0	0	0	2	2	0	2	0	0	0	2	2	0	0	0
IWA5783	2	0	0	2	2	2	0	2	0	0	0	0	0	0	2	2	2	2	0	2	2	-1	0	0	0	-1	2	0	2	-1	2	2	0	2	2	0	0	2	2	-1	2	0	2	0	2	-1	2	2	0
IWA6355	2	0	0	2	2	2	0	2	0	0	0	0	0	0	2	2	2	2	0	2	2	-1	0	0	0	-1	2	0	2	-1	2	2	0	2	2	0	0	2	2	-1	2	0	2	0	2	-1	2	2	0
IWA2538	2	0	0	2	2	2	0	2	0	0	2	0	0	0	-1	2	2	2	0	2	2	-1	0	-1	0	-1	2	0	2	0	-1	2	0	2	2	-1	0	2	2	-1	2	0	2	0	2	-1	2	2	0
IWA2539	2	0	0	2	2	2	0	2	0	0	2	0	0	0	1	2	2	2	0	2	2	1	0	0	0	1	2	0	2	0	0	2	0	2	2	0	0	2	2	1	2	0	2	0	2	1	2	2	0
IWA5398	2	0	0	2	2	2	0	2	0	0	2	0	0	0	1	2	2	2	2	2	2	1	0	0	0	1	2	0	2	0	0	2	0	2	2	0	0	2	2	1	2	0	2	0	2	1	2	2	2
IWA2705	2	0	0	2	2	2	0	2	0	0	2	0	0	0	1	2	2	2	2	2	2	-1	0	0	0	1	2	0	2	0	-1	2	0	2	2	0	0	2	2	1	2	0	0	0	2	1	2	2	2
IWA3488	2	0	0	2	2	2	0	2	0	0	2	0	0	0	-1	2	2	2	2	2	2	-1	0	0	0	-1	2	0	2	0	0	2	0	2	2	0	0	2	2	-1	2	0	0	0	2	-1	2	2	2
IWA3487	2	0	0	2	2	2	0	2	0	0	2	0	0	0	0	2	2	2	2	2	2	0	0	0	0	0	2	0	2	0	0	2	0	2	2	0	0	2	2	0	2	0	0	0	2	0	2	2	2
IWA6858	2	0	2	2	2	2	0	2	0	0	2	0	0	0	0	2	2	2	2	2	2	0	0	0	0	0	2	0	2	0	0	2	2	2	2	0	0	2	0	0	2	0	0	0	2	-1	2	2	2
IWA8568	2	0	2	2	2	2	0	2	0	0	2	0	0	0	-1	2	2	2	2	2	2	0	0	0	0	-1	2	0	2	0	0	2	2	2	2	0	0	2	0	0	2	0	0	0	2	-1	2	2	2
IWA214	2	0	2	2	2	2	0	2	0	0	2	0	0	0	-1	2	2	2	2	2	2	-1	0	0	0	-1	2	0	2	0	0	2	2	2	2	0	0	2	0	0	2	0	0	0	2	-1	2	2	2
IWA4691	2	0	2	2	2	2	0	2	0	0	2	0	0	0	0	2	2	2	2	2	2	0	0	2	0	0	2	0	2	0	0	2	2	2	2	0	0	2	0	0	2	2	0	0	2	2	2	2	2
IWA5655	2	0	2	2	2	2	0	2	0	0	2	0	0	0	0	2	2	2	2	2	2	0	0	2	0	0	2	0	2	0	0	2	2	2	2	0	0	2	0	0	2	2	0	0	2	2	2	2	2
IWA3067	2	0	2	-1	2	2	0	2	0	0	2	0	0	0	0	2	2	2	2	2	2	0	0	2	0	0	2	0	2	0	0	2	2	2	2	0	0	2	0	0	2	2	0	0	2	2	2	-1	2
IWA4699	2	0	2	2	2	2	2	2	0	0	2	0	0	0	0	2	2	2	2	2	2	2	0	2	0	0	2	0	2	0	0	2	2	2	2	0	0	2	0	0	2	2	0	0	2	2	2	2	2
IWA2795	2	0	2	2	2	2	2	2	0	0	2	0	0	0	0	2	2	2	2	2	2	2	0	2	0	0	2	0	2	0	0	2	2	2	2	0	0	2	0	0	2	2	0	0	2	2	2	2	2
IWA1391	2	0	2	2	2	2	2	2	0	0	2	0	0	0	0	2	2	2	2	2	2	2	0	2	0	0	2	0	2	0	0	2	2	2	2	0	0	2	0	0	2	2	0	0	2	2	2	2	2
IWA7497	2	0	2	2	2	2	2	2	0	0	2	0	0	0	0	2	2	2	2	2	2	2	0	2	0	0	2	0	2	0	0	2	2	2	2	0	0	2	0	0	2	2	0	0	2	2	2	2	2
IWA2055	2	0	2	2	2	2	2	2	0	0	2	0	0	0	0	2	2	2	2	2	2	2	0	2	0	0	2	0	2	0	0	2	2	2	2	0	0	2	0	0	2	2	0	0	2	2	2	2	2
IWA3066	2	0	2	2	2	2	0	2	0	0	2	0	0	0	0	2	2	2	2	2	2	0	0	2	0	0	2	0	2	0	0	2	2	2	2	0	0	2	0	0	2	2	0	0	2	2	2	2	2
IWA5582	2	0	2	2	2	2	0	2	0	0	2	0	0	0	0	2	2	2	2	2	2	0	0	2	0	0	2	0	2	0	-1	2	2	2	2	0	0	2	0	0	2	2	0	0	2	2	2	2	2
IWA6537	2	0	2	2	2	2	0	2	0	0	2	0	0	0	0	2	2	2	2	2	2	0	0	2	0	0	2	0	2	0	-1	2	2	2	2	0	0	2	0	0	2	2	0	0	2	2	2	2	2
IWA6316	2	0	2	2	2	2	0	2	0	0	2	0	0	0	0	2	2	2	2	2	2	0	0	2	0	0	2	0	2	0	-1	2	2	2	2	0	0	2	0	0	2	2	0	0	2	2	2	2	2
IWA928	2	0	2	2	2	2	0	2	0	0	2	0	0	0	0	2	2	2	2	2	2	0	0	2	0	0	2	0	2	0	0	2	2	2	2	0	0	2	0	0	2	2	0	0	2	2	2	2	2
IWA8386	2	0	2	2	2	2	0	2	0	0	2	0	0	0	0	2	2	2	2	2	2	0	0	2	0	0	2	0	2	0	-1	2	2	2	2	0	0	2	0	0	2	2	0	0	2	2	2	2	2
IWA6182	2	0	2	2	2	2	0	2	0	0	2	0	0	0	0	2	2	2	2	2	2	0	0	2	0	0	2	0	2	0	0	2	2	2	2	0	0	2	0	0	2	2	0	0	2	2	2	2	2
IWA442	2	0	2	2	2	2	0	2	0	0	2	0	0	0	0	2	2	2	2	2	2	0	0	2	0	0	2	0	2	0	0	2	2	2	2	0	0	2	0	0	2	2	0	0	2	2	2	2	2
IWA5964	2	0	2	2	2	2	0	2	0	0	2	0	0	0	0	2	2	2	2	2	2	0	0	2	0	0	2	0	2	0	0	2	2	2	2	0	0	2	0	0	2	2	0	0	2	2	2	2	2
IWA7572	2	0	2	2	2	2	0	2	0	0	2	0	0	0	0	2	2	2	2	2	2	0	0	2	0	0	2	0	2	0	-1	2	2	2	2	0	0	2	0	0	2	2	0	0	2	2	2	2	2
IWA4078	2	2	2	2	0	2	0	0	2	2	0	2	0	2	2	2	2	2	2	0	2	2	2	0	2	2	0	2	2	2	2	2	2	2	2	0	2	0	0	2	0	0	2	0	2	2	0	2	0
IWA4515	2	2	2	2	-1	2	-1	0	2	2	0	2	0	2	2	2	2	2	2	0	2	2	2	0	2	2	0	2	2	2	2	2	2	2	2	0	2	0	0	2	0	0	2	0	2	2	-1	2	-1
IWA3168	2	2	2	2	-1	2	1	0	2	2	0	2	0	2	2	2	2	2	2	0	2	2	2	0	2	2	0	2	2	2	2	2	2	2	2	0	2	0	0	2	0	0	2	0	2	2	0	2	-1
IWA3167	2	2	2	2	0	2	-1	0	2	2	0	2	0	2	2	2	2	2	2	0	2	2	2	0	2	2	0	2	2	2	2	2	2	2	2	0	2	0	0	2	0	0	2	0	2	2	-1	2	-1
IWA7783	2	2	2	2	0	2	-1	0	2	2	0	2	0	2	2	2	2	2	2	0	2	2	2	0	2	2	0	2	2	2	2	2	2	2	2	0	2	0	0	2	0	0	2	0	2	2	-1	2	-1
IWA8539	2	2	2	2	0	2	-1	0	2	2	0	2	0	2	2	2	2	2	2	0	2	2	2	0	2	2	0	2	2	2	2	2	2	2	2	0	2	0	0	2	0	0	2	0	2	2	-1	2	-1
IWA3878	2	2	2	2	-1	2	-1	0	2	2	0	2	0	2	2	2	2	2	2	0	2	2	2	0	2	2	0	2	2	2	2	2	2	2	2	0	2	0	0	2	0	0	2	0	2	2	-1	2	-1
IWA8011	2	2	2	2	-1	2	-1	0	2	2	0	2	0	2	2	2	2	2	2	0	2	2	2	0	2	2	0	2	2	2	2	2	2	2	2	0	2	0	0	2	0	0	2	0	2	2	-1	2	-1
IWA6293	2	2	2	2	1	2	1	0	2	2	0	2	0	2	2	2	2	2	2	0	2	2	2	0	2	2	0	2	2	2	2	2	2	2	2	0	2	0	0	2	0	0	2	0	2	2	1	2	1
IWA2090	2	2	2	2	1	2	1	0	2	2	0	2	0	2	2	2	2	2	2	0	2	2	2	0	2	2	0	2	2	2	2	2	2	2	2	0	2	0	0	2	0	0	2	0	2	2	1	2	1
IWA4783	2	2	2	2	2	2	1	0	2	2	0	2	0	2	2	2	2	2	2	0	2	2	2	0	2	2	0	2	2	2	2	2	2	2	2	0	2	0	0	2	0	0	2	0	2	2	1	2	1
IWA617	2	2	2	2	2	2	-1	0	2	2	0	2	0	2	2	2	2	2	2	0	2	2	2	0	2	2	0	2	2	2	2	2	2	2	2	0	2	0	0	2	0	0	2	0	2	2	1	2	-1
IWA7995	2	2	2	2	2	2	1	0	2	2	0	2	0	2	2	2	2	2	2	0	2	2	2	0	2	2	0	2	2	2	2	2	2	2	2	0	2	0	0	2	0	0	2	0	2	2	1	2	1
IWA8189	2	2	2	2	2	2	1	-1	2	2	0	2	0	2	2	2	2	2	2	0	2	2	2	0	2	2	0	2	2	2	2	2	2	2	2	0	2	0	0	2	0	0	2	0	2	2	1	2	1
IWA7873	2	2	2	2	2	2	-1	0	2	2	0	2	0	2	2	2	2	2	2	0	2	2	2	0	2	2	0	2	2	2	2	2	2	2	2	0	2	0	0	2	0	0	2	0	2	2	-1	2	-1
IWA2780	2	2	2	2	2	2	-1	0	2	2	0	2	0	2	2	2	2	2	2	0	2	2	2	0	2	2	0	2	2	2	2	2	2	2	2	0	2	0	0	2	0	0	2	0	2	2	-1	2	-1
IWA5098	2	2	2	2	2	2	-1	0	2	2	0	2	0	2	2	2	2	2	2	0	2	2	2	0	2	2	0	2	2	2	2	2	2	2	2	0	2	0	0	2	0	0	2	0	2	2	0	2	-1
IWA5225	2	2	2	2	2	2	1	0	2	2	0	2	0	2	2	2	2	2	2	0	2	2	2	0	2	2	0	2	2	2	2	2	2	2	2	0	2	0	0	2	0	0	2	0	2	2	-1	2	1
IWA5531	2	2	2	2	2	2	-1	0	2	2	0	2	0	2	2	2	2	2	2	0	2	2	2	0	2	2	0	2	2	2	2	2	2	2	2	0	2	0	0	2	0	0	2	0	2	2	-1	2	1
IWA7818	2	2	2	2	2	2	-1	0	2	2	0	2	0	2	2	2	2	2	2	0	2	2	2	0	2	2	0	2	2	2	2	2	2	2	2	0	2	0	0	2	0	0	2	0	2	2	0	2	-1
IWA2198	2	2	2	2	2	2	-1	0	2	2	0	2	0	2	2	2	2	2	2	0	2	2	2	0	2	2	0	2	2	2	2	2	2	2	2	0	2	0	0	2	0	0	2	0	2	2	-1	2	-1
IWA5029	2	2	2	2	2	2	-1	0	2	2	0	2	0	2	2	2	2	2	2	0	2	2	2	0	2	2	0	2	2	2	2	2	2	2	2	0	2	0	0	2	0	0	2	0	2	2	-1	2	-1
IWA3132	2	2	2	2	2	2	1	0	2	2	0	2	0	2	2	2	2	2	2	0	2	2	2	0	2	2	0	2	2	2	2	2	2	2	2	0	2	0	0	2	0	0	2	0	2	2	-1	2	1
IWA2811	2	2	2	2	2	2	-1	0	2	2	0	2	0	2	2	2	2	2	2	0	2	2	2	0	2	2	0	2	2	2	2	2	2	2	2	0	2	0	0	2	0	0	2	0	2	2	-1	2	-1
IWA3917	2	2	2	2	2	2	1	0	2	2	0	2	0	2	2	2	2	2	2	0	2	2	2	0	2	2	0	2	2	2	2	2	2	2	2	0	2	0	0	2	0	0	2	0	2	2	1	2	1
IWA1911	2	2	2	2	2	2	1	0	2	2	0	2	0	2	2	2	2	2	2	0	2	2	2	0	2	2	0	2	2	2	2	2	2	2	2	0	2	0	0	2	0	0	2	0	2	2	1	2	1
IWA3632	2	2	2	2	2	2	-1	0	2	2	0	2	0	2	2	2	2	2	2	0	2	2	2	0	2	2	0	2	2	2	2	2	2	2	2	0	2	0	0	2	0	0	2	0	2	2	-1	2	-1
IWA6153	2	2	2	2	2	2	1	0	2	2	0	2	0	2	2	2	2	2	2	0	2	2	2	0	2	2	0	2	2	2	2	2	2	2	2	0	2	0	0	2	0	0	2	0	2	2	1	2	1
IWA3131	2	2	2	2	2	2	-1	0	2	2	0	2	0	2	2	2	2	2	2	0	2	2	2	0	2	2	0	2	2	2	2	2	2	2	2	0	2	0	0	2	0	0	2	0	2	2	-1	2	-1
IWA2300	2	2	2	2	2	2	2	0	2	2	0	2	0	2	2	2	2	2	-1	0	2	2	2	0	-1	2	0	2	2	2	2	2	-1	2	2	0	2	0	0	2	-1	0	2	-1	2	2	-1	2	2
IWA6826	2	2	2	2	2	2	2	0	2	2	0	2	0	2	2	2	2	2	-1	0	2	2	2	0	-1	2	0	2	2	2	2	2	-1	2	2	0	2	0	0	2	0	0	2	0	2	2	-1	2	2
IWA5785	2	2	2	2	2	2	2	0	2	2	0	2	0	2	2	2	2	2	-1	0	2	2	2	0	-1	2	0	2	2	2	2	2	-1	2	2	0	2	0	0	2	0	0	2	0	2	2	-1	2	2
IWA8190	2	2	2	2	2	2	2	0	2	2	0	2	0	2	2	2	2	2	2	0	2	2	2	0	-1	2	0	2	2	2	2	2	-1	2	2	0	2	0	0	2	0	0	2	0	2	2	-1	2	2
IWA5241	2	2	2	2	2	2	-1	0	2	2	0	2	0	2	2	2	2	2	2	0	2	2	2	0	2	2	0	2	2	2	2	2	2	2	2	0	2	0	0	2	0	0	2	0	2	2	-1	2	-1
IWA5242	2	2	2	2	2	2	1	0	2	2	0	2	0	2	2	2	2	2	2	0	2	2	2	0	2	2	0	2	2	2	2	2	2	2	2	0	2	0	0	2	0	0	2	0	2	2	1	2	1
IWA8175	2	2	2	2	2	2	-1	0	2	2	0	2	0	2	2	2	2	2	-1	0	2	2	2	0	-1	2	0	2	2	-1	2	2	-1	2	2	0	2	0	0	-1	0	0	2	0	2	2	-1	2	-1
IWA5157	2	2	2	2	2	2	2	0	2	2	0	2	0	2	2	2	2	2	-1	0	2	2	2	0	-1	2	0	2	2	2	2	2	-1	2	2	0	2	0	0	2	0	0	2	0	2	2	-1	2	2
IWA8144	2	2	2	2	2	2	2	0	2	2	0	2	0	2	2	2	2	2	-1	0	2	2	2	0	-1	2	0	2	2	2	2	2	-1	2	2	0	2	0	0	2	0	0	2	0	-1	2	-1	2	2
IWA4487	2	2	2	2	2	2	2	0	2	2	0	2	0	2	2	2	2	2	-1	0	2	2	2	0	-1	2	0	2	2	2	2	2	-1	2	2	0	2	0	0	2	0	0	2	0	2	2	-1	2	2
IWA185	2	2	2	2	2	2	-1	0	2	2	0	2	0	2	2	2	2	2	-1	0	2	2	2	0	-1	2	0	2	2	2	2	2	-1	2	2	0	2	0	0	2	0	0	2	0	2	2	1	2	-1
IWA5104	2	2	2	2	2	2	2	0	2	2	0	2	0	2	2	2	2	2	-1	0	2	2	2	0	-1	2	0	2	2	2	2	2	-1	2	2	0	2	0	0	2	0	0	2	0	2	2	-1	2	2
IWA5102	2	2	2	2	2	2	-1	0	2	2	0	2	-1	2	2	2	2	2	2	0	2	2	2	0	2	2	0	2	2	2	2	2	2	2	2	0	2	0	0	2	0	0	2	0	2	2	-1	2	-1
IWA6142	2	2	2	2	2	2	2	0	2	2	0	2	0	2	2	2	2	2	2	0	2	2	2	0	-1	2	0	2	2	2	2	2	2	2	2	0	2	0	0	2	0	0	2	0	2	2	-1	2	2
IWA5096	2	2	2	2	2	2	2	0	2	2	0	2	0	2	2	2	2	2	2	0	2	2	2	0	-1	2	0	2	2	2	2	2	-1	2	2	0	2	0	0	2	0	0	2	0	2	2	-1	2	2
IWA5957	2	2	2	2	2	2	2	0	2	2	0	2	0	2	2	2	2	2	2	0	2	2	2	0	2	2	0	2	2	2	2	2	2	2	2	0	2	0	0	2	0	0	2	0	2	2	-1	2	2
IWA2843	2	2	2	2	2	2	2	0	2	2	0	2	0	2	2	2	2	2	2	0	2	2	2	0	-1	2	0	2	2	2	2	2	-1	2	2	0	2	0	0	2	0	0	2	0	2	2	-1	2	2
IWA2185	2	2	2	2	2	2	2	0	2	2	0	2	0	2	2	2	2	2	2	0	2	2	2	0	-1	2	0	2	2	2	2	2	-1	2	2	0	2	0	0	2	0	0	2	0	2	2	-1	2	2
IWA8191	2	2	2	2	2	2	2	0	2	2	-1	2	-1	2	2	2	2	2	2	-1	2	2	2	0	-1	2	0	2	2	2	2	2	-1	2	2	0	2	0	0	2	0	0	2	-1	2	2	-1	2	2
IWA3133	2	2	2	2	2	2	2	0	2	2	0	2	0	2	2	2	2	2	-1	0	2	2	2	0	-1	2	0	2	2	2	2	2	-1	2	2	0	2	0	0	2	0	0	2	0	2	2	-1	2	2
IWA1839	2	2	2	2	2	2	2	0	2	2	0	2	0	2	2	2	2	2	2	0	2	2	2	0	2	2	0	2	2	2	2	2	-1	2	2	0	2	0	0	2	0	0	2	0	2	2	-1	2	2
IWA7380	2	2	2	2	2	2	2	0	2	2	0	2	0	2	2	2	2	2	2	0	2	2	2	0	-1	2	0	2	2	2	2	2	-1	2	2	0	2	0	0	2	0	0	2	0	2	2	-1	2	2
IWA1838	2	2	2	2	2	2	-1	0	2	2	0	2	0	2	2	2	2	2	2	0	2	2	2	0	2	2	0	2	2	2	2	2	2	2	2	0	2	0	0	2	0	0	2	0	2	2	-1	2	-1
IWA5095	2	2	2	2	2	2	-1	0	2	2	0	2	0	2	2	2	2	2	2	0	2	2	2	0	2	2	0	2	2	2	2	2	2	2	2	0	2	0	0	2	0	0	2	0	2	2	-1	2	-1
IWA7574	2	2	2	2	2	2	-1	0	2	2	0	2	0	2	2	2	2	2	2	0	2	2	2	0	2	2	0	2	2	2	2	2	2	2	2	0	2	0	0	2	0	0	2	0	2	2	-1	2	-1
IWA8184	2	2	2	2	2	2	-1	0	2	2	0	2	0	2	2	2	2	2	2	0	2	2	2	0	2	2	0	2	2	2	2	2	2	2	2	0	2	0	0	2	0	0	2	0	2	2	-1	2	-1
IWA7935	2	2	2	2	2	2	-1	0	2	2	0	2	0	2	2	2	2	2	2	0	2	2	2	0	2	2	0	2	2	2	2	2	2	2	2	0	2	0	0	2	0	0	2	0	2	2	1	2	-1
IWA8192	2	2	2	2	2	2	-1	0	2	2	0	2	0	2	2	2	2	2	2	0	2	2	2	0	2	2	0	2	2	2	2	2	2	2	2	0	2	0	0	2	0	0	2	0	2	2	1	2	-1
IWA596	2	2	2	2	2	2	-1	0	2	2	0	2	0	2	2	2	2	2	2	0	2	2	2	0	2	2	0	2	2	2	2	2	2	2	2	0	2	0	0	2	0	0	2	0	2	2	1	2	-1
IWA5722	2	2	2	2	2	2	1	0	2	2	0	2	0	2	2	2	2	2	2	0	2	2	2	0	2	2	0	2	2	2	2	2	2	2	2	0	2	0	0	2	0	0	2	0	2	2	-1	2	1
IWA7954	2	2	2	2	2	2	1	0	2	2	2	2	0	2	2	2	2	2	2	0	2	2	2	0	2	2	0	2	2	2	2	2	2	2	2	0	2	0	0	2	0	0	2	0	2	2	0	2	1
IWA3636	2	2	2	2	2	2	1	0	2	2	2	2	0	2	2	2	2	2	2	0	2	2	2	0	2	2	0	2	2	2	2	2	2	2	2	0	2	0	0	2	0	0	2	0	2	2	0	2	1
IWA3327	2	2	2	2	2	2	1	0	2	2	2	2	0	2	2	2	2	2	2	0	2	2	2	0	2	2	0	2	2	2	2	2	2	2	2	0	2	0	0	2	0	0	2	0	2	2	0	2	1
IWA683	2	2	2	2	2	2	-1	0	2	2	2	2	0	2	2	2	2	2	2	0	2	2	2	0	2	2	0	2	2	2	2	2	2	2	2	0	2	0	0	2	0	0	2	0	2	2	0	2	-1
IWA2773	2	2	2	2	2	2	2	0	2	2	2	2	0	2	2	2	2	2	-1	0	2	2	2	0	2	2	0	2	2	2	2	2	-1	2	2	0	2	0	0	2	0	0	2	0	2	2	0	2	2
IWA7886	2	2	2	2	2	2	2	0	2	2	2	2	0	2	2	2	2	2	-1	0	2	2	2	0	-1	2	0	2	2	2	2	2	-1	2	2	0	2	0	0	2	0	0	2	0	2	2	0	2	2
IWA2830	2	2	2	2	2	2	-1	0	2	2	2	2	0	2	2	2	2	2	1	0	2	2	2	0	1	2	0	2	2	2	2	2	1	2	2	0	2	0	0	2	0	0	2	0	2	2	0	2	2
IWA6428	2	2	2	2	2	2	-1	0	2	2	2	2	0	2	2	2	2	2	1	0	2	2	2	0	1	2	0	2	2	2	2	2	1	2	2	0	2	0	0	-1	0	0	2	0	2	2	0	2	-1
IWA1473	2	2	2	2	2	2	-1	0	2	2	2	2	0	2	2	2	2	2	-1	0	2	2	2	0	-1	2	0	2	2	2	2	2	-1	2	2	0	2	0	0	2	0	0	2	0	2	2	0	2	2
IWA2347	2	2	2	2	2	2	-1	0	2	2	2	2	0	2	2	2	2	2	-1	0	2	2	2	0	-1	2	0	2	2	2	2	2	-1	2	2	0	2	0	0	2	0	0	2	0	2	2	0	2	-1
IWA3768	2	2	2	2	2	2	1	0	2	2	2	2	0	2	2	2	2	2	2	0	2	2	2	0	2	2	0	2	2	2	2	2	2	2	2	0	2	0	0	2	0	0	2	0	2	2	0	2	1
IWA283	2	2	2	2	2	2	1	0	2	2	2	2	0	2	2	2	2	2	2	0	2	2	2	0	2	2	0	2	2	2	2	2	2	2	2	0	2	0	0	2	0	0	2	0	2	2	0	2	1
IWA219	2	2	2	2	2	2	1	0	2	2	2	2	0	2	2	2	2	2	2	0	2	2	2	0	2	2	0	2	2	2	2	2	2	2	2	0	2	0	0	2	0	0	2	0	2	2	0	2	1
IWA5170	2	2	2	2	2	2	-1	0	2	2	2	2	0	2	2	2	2	2	2	0	2	2	2	0	2	2	0	2	2	2	2	2	2	2	2	0	2	0	0	2	0	0	2	0	2	2	0	2	-1
IWA3967	2	2	2	2	2	2	0	0	2	2	2	2	0	2	2	2	2	2	2	0	2	2	2	0	2	2	0	2	2	2	2	2	2	2	2	0	2	0	0	2	0	0	2	0	2	2	0	2	0
IWA4202	2	2	2	2	2	2	-1	0	2	2	2	2	0	2	2	2	2	2	2	0	2	2	2	0	-1	2	0	2	2	2	2	2	-1	2	2	0	2	0	0	-1	0	0	2	0	-1	2	0	2	-1
IWA6660	2	2	2	2	2	2	0	0	2	2	2	2	0	2	2	2	2	2	2	0	2	2	2	0	2	2	0	2	2	2	2	2	2	2	2	0	2	0	0	2	0	0	2	0	2	2	0	2	0
IWA8566	2	2	2	2	2	2	0	0	2	2	2	2	0	2	2	2	2	2	2	0	2	2	2	0	2	2	0	2	2	2	2	2	2	2	2	0	2	0	0	2	0	0	2	0	2	2	0	2	-1
IWA5530	2	2	2	2	2	2	0	0	2	2	2	2	0	2	2	2	2	2	2	0	2	2	2	0	2	2	0	2	2	2	2	2	2	2	2	0	2	0	0	2	0	0	2	0	2	2	0	2	0
IWA6440	2	2	2	2	2	2	0	0	2	2	2	2	0	2	2	2	2	2	2	0	2	2	2	0	2	2	0	2	2	2	2	2	2	2	2	0	2	0	0	2	0	0	2	0	2	2	0	2	0
IWA1531	2	2	2	2	2	2	0	0	2	2	2	2	0	2	2	2	2	2	2	0	2	2	2	0	2	2	0	2	2	2	2	2	2	2	2	0	2	0	0	2	0	0	2	0	2	2	0	2	0
IWA5607	2	2	2	2	2	2	0	0	2	2	2	2	0	2	2	2	2	2	2	0	2	2	2	0	2	2	0	2	2	2	2	2	2	2	2	0	2	0	0	2	0	0	2	0	2	2	0	2	0
IWA6599	2	2	2	2	2	2	0	0	2	2	2	2	0	2	2	2	2	2	2	0	2	2	2	0	2	2	0	2	2	2	2	2	2	2	2	0	2	0	0	2	0	0	2	0	2	2	0	2	0
IWA6570	2	2	2	2	2	2	-1	0	2	2	2	2	0	2	2	2	2	2	-1	0	2	2	2	0	-1	2	0	2	2	2	2	2	-1	2	2	0	2	0	0	2	0	0	2	0	2	2	0	2	-1
IWA2927	2	2	2	2	2	2	2	0	2	2	2	2	0	2	2	2	2	2	2	0	2	2	2	0	-1	2	0	2	2	2	2	2	2	2	2	0	2	0	0	2	0	0	2	0	2	2	0	2	2
IWA5198	2	2	2	2	2	2	2	0	2	2	2	2	0	2	2	2	2	2	-1	0	2	2	2	0	-1	2	0	2	2	2	2	2	-1	2	2	0	2	0	0	2	0	0	2	0	2	2	0	2	2
IWA3769	2	2	2	2	2	2	2	0	2	2	2	2	0	2	2	2	2	2	2	0	2	2	2	0	2	2	0	2	2	2	2	2	-1	2	2	0	2	0	0	2	0	0	2	0	2	2	0	2	2
IWA1263	2	2	2	2	2	2	2	0	2	2	2	2	0	2	2	2	2	2	2	0	2	2	2	0	-1	2	0	2	2	2	2	2	2	2	2	0	2	0	0	2	0	0	2	0	2	2	0	2	2
IWA1472	2	2	2	2	2	2	2	0	2	2	2	2	0	2	2	2	2	2	2	0	2	2	2	0	-1	2	0	2	2	2	2	2	2	2	2	0	2	0	0	2	0	0	2	0	2	2	0	2	2
IWA4338	2	2	2	2	2	2	2	0	2	2	2	2	0	2	2	2	2	2	2	0	2	2	2	0	2	2	0	2	2	2	2	2	2	2	2	0	2	0	0	2	0	0	2	-1	2	2	0	2	2
IWA4339	2	2	2	2	2	2	2	-1	2	2	2	2	-1	2	2	2	2	2	2	0	2	2	2	0	2	2	0	2	2	2	2	2	2	2	2	0	2	0	0	2	0	-1	2	0	2	2	0	2	2
IWA4382	2	2	2	2	2	2	2	0	2	2	2	2	0	2	2	2	2	2	2	0	2	2	2	0	-1	2	0	2	2	2	2	2	-1	2	2	0	2	0	0	2	0	0	2	0	2	2	0	2	2
IWA5197	2	2	2	2	2	2	2	0	2	2	2	2	0	2	2	2	2	2	2	0	2	2	2	0	-1	2	0	2	2	2	2	2	2	2	2	0	2	0	0	2	0	0	2	0	2	2	0	2	2
IWA2346	2	2	2	2	2	2	2	0	2	2	2	2	0	2	2	2	2	2	-1	0	2	2	2	0	-1	2	0	2	2	2	2	2	-1	2	2	0	2	0	0	2	0	0	2	0	2	2	0	2	2
IWA1629	2	2	2	2	2	2	2	0	2	2	2	2	0	2	2	2	2	2	-1	0	2	2	2	0	-1	2	0	2	2	2	2	2	-1	2	2	0	2	0	0	2	0	0	2	0	2	2	0	2	2
IWA1628	2	2	2	2	2	2	2	0	2	2	2	2	0	2	2	2	2	2	2	0	2	2	2	0	2	2	0	2	2	2	2	2	2	2	2	0	2	0	0	2	0	0	2	0	2	2	0	2	2
IWA349	2	2	2	2	2	2	2	0	2	2	2	2	0	2	2	2	2	2	2	0	2	2	2	0	-1	2	0	2	2	2	2	2	-1	2	2	0	2	0	0	2	0	0	2	0	2	2	0	2	2
IWA7479	2	2	2	2	2	2	2	0	2	2	2	2	0	2	2	2	2	2	2	0	2	2	2	0	2	2	0	2	2	2	2	2	2	2	2	0	2	0	0	2	0	0	2	0	2	2	0	2	2
IWA3464	2	2	2	2	2	2	2	0	2	2	2	2	0	2	2	2	2	2	2	0	2	2	2	0	-1	2	0	2	2	2	2	2	-1	2	2	0	2	0	0	2	0	0	2	0	2	2	0	2	2
IWA297	2	2	2	2	2	2	2	0	2	2	2	2	0	2	2	2	2	2	2	0	2	2	2	0	2	2	0	2	2	2	2	2	2	2	2	0	2	0	0	2	0	0	2	0	2	2	0	2	2
IWA8462	2	2	2	2	2	2	2	0	2	2	2	2	0	2	2	2	2	2	2	0	2	2	2	0	2	2	0	2	2	2	2	2	2	2	2	0	2	0	0	2	0	0	2	0	2	2	0	2	2
IWA6005	2	2	2	2	2	2	2	0	2	2	2	2	0	2	2	2	2	2	2	0	2	2	2	0	2	2	0	2	2	2	2	2	2	2	2	0	2	0	0	2	0	0	2	0	2	2	0	2	2
IWA5308	2	-1	2	-1	2	2	-1	0	-1	-1	-1	2	0	2	2	2	-1	2	-1	0	2	-1	-1	0	-1	2	0	-1	-1	2	-1	2	-1	-1	2	0	-1	0	0	-1	0	0	2	0	2	2	0	-1	-1
IWA1857	2	2	2	2	2	2	-1	0	2	2	0	2	0	2	2	2	2	2	2	0	2	2	2	0	2	2	0	2	2	2	2	2	2	2	2	0	2	0	0	2	0	0	2	0	2	2	-1	2	-1
IWA6770	2	2	2	2	2	2	-1	0	2	2	0	2	0	2	2	2	2	2	2	0	2	2	2	0	2	2	0	2	2	2	2	2	2	2	2	0	2	0	0	2	0	0	2	0	2	2	-1	2	-1
IWA3289	2	2	2	2	2	2	2	0	2	2	0	2	0	2	2	2	2	2	-1	0	2	2	2	0	-1	2	0	2	2	2	2	2	-1	2	2	0	2	0	0	2	0	0	2	0	2	2	-1	2	2
IWA1815	2	2	2	2	2	2	2	0	2	2	0	2	0	2	2	2	2	2	-1	0	2	2	2	0	-1	2	0	2	2	2	2	2	-1	2	2	0	2	0	0	2	0	0	2	0	2	2	-1	2	2
IWA3825	2	2	2	2	-1	2	2	0	2	2	0	2	0	2	2	2	2	2	-1	0	2	2	2	0	-1	2	0	2	2	2	2	2	-1	2	2	0	2	0	0	2	0	0	2	0	2	2	-1	2	2
IWA4599	2	2	2	2	-1	2	-1	0	-1	2	0	2	0	2	2	2	2	2	-1	0	2	-1	2	0	-1	2	0	2	-1	2	2	2	-1	-1	2	0	2	0	0	-1	0	0	2	0	-1	2	-1	-1	-1
IWA3869	2	2	2	2	-1	2	2	0	2	2	0	2	0	2	2	2	2	2	-1	0	2	2	2	0	-1	2	0	2	2	2	2	2	-1	2	2	0	2	0	0	2	0	0	2	0	2	2	-1	2	2
IWA3963	2	2	2	2	-1	2	2	0	2	2	0	2	0	2	2	2	2	2	-1	0	2	2	2	0	-1	2	0	2	2	2	2	2	-1	2	2	0	2	0	0	2	0	0	2	0	2	2	-1	2	2
IWA685	2	2	2	2	-1	2	2	0	2	2	0	2	0	2	2	2	2	2	2	0	2	2	2	0	-1	2	0	2	2	2	2	2	-1	2	2	0	2	0	0	2	0	0	2	0	2	2	-1	2	2
IWA1742	2	2	2	2	1	2	2	0	2	2	0	2	0	2	2	2	2	2	-1	0	2	2	2	0	-1	2	0	2	2	2	2	2	-1	2	2	0	2	0	0	2	0	0	2	0	2	2	1	2	2
IWA1743	2	2	2	2	-1	2	2	0	2	2	0	2	0	2	2	2	2	2	2	0	2	2	2	0	-1	2	0	2	2	2	2	2	2	2	2	0	2	0	0	2	0	0	2	0	2	2	-1	2	2
IWA2976	2	2	2	2	0	2	2	0	2	2	0	2	0	2	2	2	2	2	2	0	2	2	0	2	2	2	0	2	2	2	2	2	2	-1	2	0	2	0	0	2	0	0	2	0	2	2	2	2	2
IWA4824	2	2	2	2	0	2	2	0	2	2	0	2	0	2	2	2	2	2	2	0	2	2	0	2	2	2	0	2	2	2	2	2	2	-1	2	0	2	0	0	2	0	0	2	0	2	2	2	2	2
IWA7974	2	2	2	2	0	2	2	0	2	2	0	2	0	2	2	2	2	2	2	0	2	2	0	2	2	2	0	2	2	2	2	2	2	-1	2	0	2	0	0	2	0	0	2	0	2	2	2	2	2
IWA5042	2	2	2	2	0	2	2	0	2	2	0	2	0	2	2	2	2	2	2	0	2	2	0	2	2	2	0	2	2	2	2	2	2	-1	2	0	2	0	0	2	0	0	2	0	2	2	2	2	2
IWA5043	2	2	2	2	0	2	-1	0	2	2	0	2	0	2	2	2	2	2	-1	0	2	2	0	2	-1	2	0	2	2	2	2	2	-1	1	2	0	2	0	0	2	0	0	2	0	2	2	2	2	-1
IWA3677	2	2	2	2	0	2	2	0	2	2	0	2	0	2	2	2	2	2	-1	0	2	2	0	2	-1	2	0	2	2	2	2	2	-1	-1	2	0	2	0	0	2	0	0	2	0	2	2	2	2	2
IWA6494	0	2	2	2	0	2	2	0	2	2	0	2	0	2	2	2	2	2	-1	0	2	2	0	2	-1	2	0	2	2	2	2	2	-1	-1	2	0	2	0	0	2	0	0	2	0	2	2	2	2	2
IWA2439	0	2	2	2	0	2	2	0	2	2	0	2	0	2	2	2	2	2	2	0	2	2	0	2	2	2	0	2	2	2	2	2	2	2	2	0	2	0	0	2	0	0	2	0	2	2	2	2	2
IWA2937	0	2	2	2	0	2	2	0	2	2	0	2	0	2	2	2	2	2	2	0	2	2	0	2	2	2	0	2	2	2	2	2	2	2	2	0	2	0	0	2	0	0	2	0	2	2	2	2	2
IWA1212	0	2	2	2	0	2	2	0	2	2	0	2	0	2	2	2	2	2	2	0	2	2	0	2	-1	2	0	2	2	2	2	2	2	-1	2	0	2	0	0	2	0	0	2	0	2	2	2	2	2
IWA5056	0	2	2	2	0	2	2	0	2	2	0	2	0	2	2	2	2	2	2	0	2	2	0	2	-1	2	0	2	2	2	2	2	-1	-1	2	0	2	0	0	2	0	0	2	0	2	2	2	2	2
IWA7689	0	2	2	2	0	2	2	0	2	2	0	2	0	2	2	2	2	2	-1	0	2	2	0	2	-1	2	0	2	2	2	2	2	-1	-1	2	0	2	0	0	2	0	0	2	0	2	2	2	2	2
IWA1905	0	-1	2	-1	0	2	-1	0	-1	2	0	2	0	-1	2	2	2	2	-1	0	2	-1	0	2	-1	2	0	-1	2	2	2	2	-1	-1	2	0	2	0	0	-1	0	0	2	0	2	2	2	-1	-1
IWA5055	0	2	2	2	0	2	2	0	2	2	0	2	0	2	2	2	2	2	2	0	2	2	0	2	-1	2	0	2	2	2	2	2	-1	-1	2	0	2	0	0	2	0	0	2	0	2	2	2	2	2
IWA3501	0	2	2	2	0	2	-1	0	2	2	0	2	0	2	2	2	2	2	-1	0	2	2	0	2	-1	2	0	2	2	2	2	2	-1	1	2	0	2	0	0	2	0	0	2	0	2	2	2	2	-1
IWA2975	2	2	2	2	0	2	2	0	2	2	0	2	0	2	2	2	2	2	-1	0	2	2	0	2	1	2	0	2	2	2	2	2	1	1	2	0	2	0	0	2	0	0	2	0	2	2	2	2	2
IWA2419	2	2	2	2	0	2	-1	0	2	2	0	2	0	2	2	2	2	2	-1	0	2	2	0	2	-1	2	0	2	2	2	2	2	-1	-1	2	0	2	0	0	2	0	0	2	0	2	2	2	2	2
IWA4823	2	2	2	2	0	2	2	0	2	2	0	2	0	2	2	2	2	2	-1	0	2	2	0	2	-1	2	0	2	2	2	2	2	-1	-1	2	0	2	0	0	2	0	0	2	0	2	2	2	2	2
IWA7929	2	2	2	2	0	2	2	0	2	2	0	2	0	2	2	2	2	2	2	0	2	2	0	2	-1	2	0	2	2	2	2	2	-1	-1	2	0	2	0	0	-1	0	0	2	0	2	2	2	2	2
IWA5986	2	2	2	2	0	2	2	0	2	2	0	2	0	2	2	2	2	2	-1	0	2	2	0	2	-1	2	0	2	2	2	2	2	-1	-1	2	0	2	0	0	2	0	0	2	0	2	2	2	2	2
IWA1662	2	2	2	2	0	2	2	0	2	2	0	2	0	2	2	2	2	2	2	0	2	2	0	2	2	2	0	2	2	2	2	2	2	-1	2	0	2	0	0	2	0	0	2	0	2	2	2	2	2
IWA4521	2	2	2	2	0	2	2	0	2	2	0	2	0	2	2	2	2	2	2	0	2	2	0	2	-1	2	0	2	2	2	2	2	2	-1	2	0	2	0	0	2	0	0	2	0	2	2	2	2	2
IWA7930	2	2	2	2	0	2	2	0	2	2	0	2	0	2	2	2	2	2	2	0	2	2	0	2	-1	2	0	2	2	2	2	2	-1	-1	2	0	2	0	0	2	0	0	2	0	2	2	2	2	2
IWA7979	2	2	2	2	0	2	2	0	2	2	0	2	0	2	2	2	2	2	2	0	2	2	0	2	2	2	0	2	2	2	2	2	2	-1	2	0	2	0	0	2	0	0	2	0	2	2	2	2	2
IWA4825	2	2	2	2	0	2	-1	0	2	2	0	2	0	2	2	2	2	2	2	0	2	2	0	2	2	2	0	2	2	2	2	2	2	-1	2	0	2	0	0	2	0	0	2	0	2	2	2	2	-1
IWA7452	2	2	2	2	0	2	-1	0	2	2	0	2	0	2	2	2	2	2	2	0	2	2	0	2	2	2	0	2	2	2	2	2	2	-1	2	0	2	0	0	2	0	0	2	0	2	2	2	2	-1
IWA4826	2	2	2	2	0	2	1	0	2	2	0	2	0	2	2	2	2	2	2	0	2	2	0	2	2	2	0	2	2	2	2	2	2	-1	2	0	2	0	0	2	0	0	2	0	2	2	2	2	1
IWA2420	2	2	2	2	0	2	1	0	2	2	0	2	0	2	2	2	2	2	2	0	2	2	0	2	2	2	0	2	2	2	2	2	2	1	2	0	2	0	0	2	0	0	2	0	2	2	2	2	1
IWA7625	2	2	2	2	0	2	1	0	2	2	0	2	0	2	2	2	2	2	2	0	2	2	0	2	2	2	0	2	2	2	2	2	2	1	2	0	2	0	0	2	0	0	2	0	2	2	2	2	1
IWA4827	2	2	2	2	0	2	-1	0	2	2	0	2	0	2	2	2	2	2	2	0	2	2	0	2	2	2	0	2	2	2	2	2	2	-1	2	0	2	0	0	2	0	0	2	0	2	2	2	2	-1
IWA1663	2	2	2	2	0	2	-1	0	2	2	0	2	0	2	2	2	2	2	2	0	2	2	0	2	2	2	0	2	2	2	2	2	2	-1	2	0	2	0	0	2	0	0	2	0	2	2	2	2	-1
IWA1655	2	2	2	2	0	2	-1	0	2	2	0	2	0	2	2	2	2	2	2	0	2	2	0	2	2	2	0	2	2	2	2	2	2	-1	2	0	2	0	0	2	0	0	2	0	2	2	2	2	-1
IWA2417	2	2	2	2	0	2	-1	0	2	2	0	2	0	2	2	2	2	2	2	0	2	2	0	2	2	2	0	2	2	2	2	2	2	-1	2	0	2	0	0	2	0	0	2	0	2	2	2	2	-1
IWA7198	2	2	2	2	0	2	-1	0	2	2	0	2	0	2	2	2	2	2	2	0	2	2	0	2	2	2	0	2	2	2	2	2	2	-1	2	0	2	0	0	2	0	0	2	0	2	2	2	2	-1
IWA6953	0	2	2	2	0	2	-1	0	2	2	0	2	0	2	2	2	2	2	2	0	2	2	0	2	2	2	0	2	2	2	2	2	2	-1	2	0	2	0	0	2	0	0	2	0	2	2	2	2	-1
IWA7257	2	2	2	0	0	2	1	0	0	2	2	2	0	2	2	2	2	2	2	0	2	0	0	2	2	0	0	0	2	2	2	2	2	0	2	0	0	0	0	2	0	0	2	0	0	2	2	2	1
IWA4408	2	2	2	0	0	2	2	0	2	2	0	2	0	2	2	2	2	2	-1	0	2	2	0	2	-1	0	0	0	2	2	2	2	-1	1	2	0	2	0	0	2	0	0	2	0	2	2	2	2	2
IWA7369	2	2	2	0	0	2	2	0	2	2	0	2	0	2	2	2	2	2	-1	0	2	2	0	2	-1	0	0	0	2	2	2	2	-1	-1	2	0	2	0	0	-1	0	0	2	0	2	2	2	2	2
IWA3229	2	2	0	0	0	2	2	0	0	2	2	2	0	2	2	2	2	2	2	0	2	0	0	0	2	0	0	0	0	2	2	2	2	0	2	0	0	0	0	2	0	0	2	0	2	2	2	2	2
IWA8228	2	2	0	0	0	2	2	0	0	2	2	-1	0	2	2	2	2	2	-1	0	2	0	0	2	-1	0	0	0	0	2	2	2	-1	0	2	0	0	0	0	2	0	0	2	0	2	2	2	2	2
IWA4761	2	2	0	0	0	2	2	0	0	2	2	-1	0	2	2	2	2	2	-1	0	2	0	0	2	-1	0	0	0	0	2	2	2	-1	0	2	0	0	0	0	2	0	0	2	0	2	2	2	2	2
IWA1764	2	2	0	0	0	2	0	0	0	2	2	0	0	2	2	2	2	2	2	0	2	0	0	2	2	0	0	0	0	2	2	2	2	0	2	0	0	0	0	2	0	0	2	0	2	2	2	2	0
IWA4760	2	2	0	0	0	2	-1	0	0	2	2	0	0	2	2	2	2	2	2	0	2	0	0	2	2	0	0	0	0	2	2	2	2	0	2	0	0	0	0	2	0	0	2	0	2	2	2	2	-1
IWA7320	2	2	0	0	0	2	0	0	0	2	2	0	0	2	2	2	2	2	2	0	2	0	0	2	2	0	0	0	0	2	2	2	2	0	2	0	0	0	0	2	0	0	2	0	2	2	2	2	0
IWA52	2	2	0	0	0	0	0	0	0	0	2	0	0	2	2	2	2	0	2	0	2	0	0	0	2	0	0	0	0	2	2	2	2	0	2	0	0	0	0	0	0	0	2	0	2	2	2	0	1
IWA4011	2	2	0	0	0	0	1	0	0	1	2	0	0	2	2	2	2	0	0	0	2	0	0	0	2	0	0	0	0	2	2	2	2	0	2	0	0	0	0	0	0	0	2	0	2	2	2	0	1
IWA1901	2	2	0	0	0	0	-1	2	0	1	0	0	0	2	0	2	0	0	0	0	2	-1	0	0	2	0	0	0	0	2	2	0	2	0	2	0	0	0	0	0	0	0	0	0	2	0	2	0	0
IWA4633	2	2	0	0	0	0	1	2	0	1	0	0	0	2	0	2	0	0	0	0	2	-1	2	0	2	0	0	0	0	2	2	0	2	0	2	0	0	0	0	0	0	0	0	0	2	0	2	0	0
IWA921	2	2	0	0	0	0	1	2	0	1	0	0	0	2	0	2	0	0	0	0	2	1	2	0	2	0	0	0	0	2	2	0	2	0	2	0	0	0	0	0	0	0	0	0	2	0	0	0	0
IWA5942	2	2	0	0	0	0	-1	2	0	-1	0	0	0	2	0	2	0	0	0	0	2	-1	0	0	-1	0	0	0	0	2	2	0	-1	0	2	0	0	0	0	0	0	0	0	0	2	0	2	0	0
IWA5780	2	2	0	0	0	0	2	2	0	2	0	0	0	2	0	2	0	0	0	0	2	2	2	0	2	0	0	0	0	2	2	0	2	0	2	0	0	0	0	0	0	0	0	0	2	0	2	0	0
IWA7841	2	2	0	0	0	0	-1	2	0	-1	0	0	0	2	0	2	0	0	0	0	2	-1	0	0	-1	0	0	0	0	2	2	0	2	0	2	0	0	0	0	0	0	0	0	0	2	0	2	0	0
IWA8314	2	2	0	0	0	0	2	2	0	1	0	0	0	2	0	2	0	0	0	0	2	1	2	0	-1	0	0	0	0	2	2	0	-1	0	2	0	0	0	0	0	0	0	0	0	2	0	2	0	0
IWA666	2	2	0	0	0	0	-1	2	0	1	0	0	0	2	2	2	0	0	0	0	2	-1	2	0	2	0	0	0	0	2	2	0	2	0	2	0	0	0	0	0	0	0	0	0	2	0	0	0	0
IWA1254	2	2	0	0	0	0	-1	2	0	1	0	0	0	2	2	2	0	0	0	0	2	-1	2	0	2	0	0	0	0	2	2	0	2	0	2	0	0	0	0	0	0	0	0	0	2	0	0	0	0
IWA745	2	2	0	0	0	0	2	2	0	-1	0	0	0	2	2	2	0	0	0	0	2	2	2	-1	-1	0	0	0	0	2	2	0	-1	0	2	0	0	0	0	0	0	0	0	0	2	0	0	0	0
IWA1494	2	2	0	0	0	0	-1	2	0	-1	0	0	0	2	2	2	0	0	0	0	2	2	2	-1	2	0	0	0	0	2	2	0	2	0	2	0	0	0	0	0	0	0	0	0	2	0	0	0	0
IWA2476	2	2	0	0	0	0	-1	2	0	-1	0	0	0	2	2	2	0	0	0	0	2	2	2	0	2	0	0	0	0	2	2	0	2	0	2	0	0	0	0	0	0	0	0	0	2	0	0	0	0
IWA1495	2	2	0	0	0	0	0	2	0	0	0	0	0	2	2	2	0	0	0	0	2	-1	2	0	2	0	0	0	0	2	2	0	2	0	2	0	0	0	0	0	0	0	0	0	2	0	0	0	0
IWA4997	2	2	0	0	0	0	-1	2	0	-1	0	0	0	2	2	2	0	0	0	0	2	2	2	0	2	0	0	0	0	2	2	0	2	0	2	0	0	0	0	0	0	0	0	0	2	0	0	0	0
IWA2479	2	2	0	0	0	0	-1	2	0	0	0	0	0	2	2	2	0	0	0	0	2	2	2	-1	2	0	0	0	0	2	2	0	2	0	2	0	0	0	0	0	0	0	0	0	2	0	0	0	0
IWA2098	2	2	0	0	0	0	-1	2	0	-1	0	0	0	2	2	2	0	0	0	0	2	2	2	-1	2	0	0	0	0	2	2	0	2	0	2	0	0	0	0	0	0	0	0	0	2	0	0	0	0
IWA4920	0	2	0	0	0	2	0	0	2	0	2	2	-1	0	2	0	0	2	2	0	2	-1	2	0	2	-1	0	-1	0	0	0	2	0	2	2	-1	2	2	0	-1	2	0	2	0	2	2	0	0	2
IWA5354	0	2	0	0	0	2	0	0	2	0	2	-1	2	0	-1	0	0	2	2	0	2	2	2	0	2	2	0	2	0	0	0	2	0	2	2	2	-1	2	0	2	2	0	2	0	-1	-1	0	0	2
IWA4056	0	2	0	0	0	2	0	0	2	0	2	1	2	0	1	0	0	2	2	0	2	2	2	0	2	2	0	2	0	0	0	2	0	2	2	2	1	2	0	2	2	0	2	0	1	1	0	0	2
IWA4455	0	2	0	0	0	2	0	0	2	0	2	-1	2	0	1	0	0	2	2	0	2	2	2	0	2	2	0	2	0	0	0	2	0	2	2	2	1	2	0	2	2	0	2	0	1	1	0	0	2
IWA5931	0	2	0	0	0	2	0	0	2	0	2	0	2	0	-1	0	0	2	2	0	2	2	2	0	2	2	0	2	0	0	0	2	0	2	2	2	-1	2	0	2	2	0	2	0	-1	-1	0	0	2
IWA4918	0	2	0	0	0	2	0	-1	2	0	2	0	2	0	0	0	0	2	2	0	2	2	2	0	2	2	0	2	0	0	0	2	0	2	2	2	0	2	-1	2	2	0	2	0	0	0	0	0	2
IWA3910	0	2	0	0	0	2	0	0	2	0	2	-1	2	0	-1	0	0	2	2	0	2	2	2	0	2	2	0	2	2	0	0	2	0	2	0	2	0	-1	0	2	2	0	2	0	-1	0	0	0	2
IWA2637	0	2	0	0	0	2	0	0	2	0	2	0	2	0	0	0	0	2	2	0	2	2	2	0	2	2	0	2	2	0	0	2	0	2	0	2	0	0	0	2	2	0	2	0	0	0	0	0	2
IWA3913	0	2	0	0	0	2	0	0	2	0	2	0	2	0	0	0	0	2	2	0	2	2	2	0	2	2	0	2	2	0	0	2	0	2	0	2	0	0	0	2	2	0	2	0	-1	0	0	0	2
IWA2638	0	2	0	0	0	2	0	0	2	0	2	-1	2	0	-1	0	0	2	2	0	2	2	2	0	2	2	0	2	2	0	0	2	0	2	0	2	-1	-1	0	2	2	0	2	0	-1	0	0	0	2
IWA3911	0	2	0	0	0	2	0	0	2	0	2	-1	2	0	-1	0	0	2	2	0	2	2	2	0	2	2	0	2	2	0	0	2	0	2	0	2	-1	2	0	2	2	0	2	0	-1	0	0	0	2
IWA3912	0	2	0	0	0	2	0	0	2	0	2	-1	2	0	2	0	0	2	2	0	2	2	2	0	2	2	0	2	2	0	0	2	0	2	0	2	-1	2	0	2	2	0	2	0	-1	0	0	0	2
IWA7490	0	2	0	0	0	2	0	0	2	0	2	-1	2	0	-1	0	0	2	2	0	2	2	2	0	2	2	0	2	2	0	0	2	0	2	0	2	-1	2	0	2	2	0	2	0	-1	0	0	0	2
IWA3914	0	2	0	0	0	2	0	0	2	0	2	-1	2	0	-1	0	0	2	2	0	2	2	2	0	2	2	0	2	2	0	0	2	0	2	0	2	-1	-1	0	2	2	0	2	0	-1	0	0	0	2
IWA1047	0	2	0	0	0	2	0	0	2	0	2	1	2	0	1	0	0	2	2	0	2	2	2	0	2	2	0	2	2	0	0	2	0	2	0	2	1	0	0	2	2	0	2	0	-1	0	0	0	2
IWA1226	0	2	0	0	0	2	0	0	2	0	2	1	2	0	1	0	0	2	2	0	2	2	2	0	2	2	0	2	2	0	0	2	0	2	0	2	1	0	0	2	2	0	2	0	-1	0	0	0	2
IWA1232	0	2	0	0	0	2	0	0	2	0	2	1	2	0	1	0	0	2	2	0	2	2	2	0	2	2	0	2	2	0	0	2	0	2	0	2	1	0	0	2	2	0	2	0	-1	0	0	0	2
IWA6360	0	2	0	0	0	2	0	0	2	0	2	-1	2	0	-1	0	0	2	2	0	2	2	2	0	2	2	0	2	2	0	0	2	0	2	0	2	-1	0	0	2	2	0	2	0	-1	0	0	0	2
IWA1868	0	2	-1	0	0	2	0	0	2	0	2	0	2	0	-1	0	0	2	2	0	2	2	2	0	2	2	0	2	2	0	0	2	0	2	0	2	0	0	0	2	2	0	2	0	0	0	0	0	2
IWA6361	0	2	0	0	0	2	0	0	2	0	2	1	2	0	-1	0	0	2	2	0	2	2	2	0	2	2	0	2	2	0	0	2	0	2	0	2	-1	-1	0	2	2	0	2	0	-1	0	0	0	2
IWA1924	0	2	0	0	0	2	0	-1	2	0	2	-1	2	0	-1	0	0	2	2	0	2	2	2	-1	2	2	-1	2	0	0	0	2	0	2	2	2	-1	2	0	2	2	-1	2	-1	-1	-1	-1	0	2
IWA1925	0	2	0	0	0	2	0	0	2	0	2	0	2	0	0	0	0	2	2	0	2	2	2	0	2	2	0	2	0	0	0	2	0	2	2	2	0	2	-1	2	2	0	2	-1	0	0	-1	0	2
IWA3291	0	2	0	0	0	2	0	-1	2	0	2	-1	2	0	-1	0	0	2	2	0	2	2	2	0	2	2	-1	2	0	0	0	2	0	2	2	2	0	2	-1	2	2	-1	2	-1	-1	-1	-1	0	2
IWA2965	0	2	0	0	0	2	0	0	2	0	2	0	2	0	-1	0	0	2	2	0	2	2	2	0	2	2	0	2	0	0	0	2	0	2	2	2	0	2	0	2	2	0	2	0	-1	-1	0	0	2
IWA5181	0	2	0	0	0	2	0	0	2	0	2	0	2	0	0	0	0	2	2	0	2	2	2	0	2	2	0	2	0	0	0	2	0	2	2	2	0	2	0	2	2	0	2	0	0	-1	0	0	2
IWA5180	0	2	0	0	0	2	0	0	2	0	2	-1	0	0	-1	0	0	2	2	0	2	2	2	0	2	2	0	2	0	0	0	2	0	2	2	0	0	-1	0	2	-1	0	2	0	-1	-1	0	0	2
IWA2966	0	2	0	0	0	2	0	0	2	0	2	-1	2	0	-1	0	0	2	2	0	2	2	2	0	2	2	0	2	0	0	0	2	0	2	2	2	-1	2	0	2	2	0	2	0	-1	-1	0	0	2
IWA8060	0	2	0	0	0	2	0	-1	2	0	2	-1	2	0	-1	0	0	2	2	-1	2	-1	2	-1	2	2	-1	2	0	0	0	2	0	-1	2	2	-1	2	0	2	2	-1	2	-1	-1	-1	0	0	2
IWA4315	0	-1	0	0	0	2	0	0	-1	0	2	1	2	0	1	0	0	2	2	0	2	2	2	0	2	2	0	2	0	0	0	2	0	2	2	2	1	2	0	-1	2	0	2	0	1	1	0	0	2
IWA2968	0	2	0	0	0	2	0	0	2	0	2	1	2	0	1	0	0	2	2	0	2	2	2	0	2	2	0	2	0	0	0	2	0	2	2	2	1	2	0	2	2	0	2	0	1	1	0	0	2
IWA6939	0	2	0	0	0	2	0	0	2	0	2	1	2	0	1	0	0	2	2	0	2	2	2	0	2	2	0	2	0	0	0	2	0	2	2	2	1	2	0	2	2	0	2	0	1	1	0	0	2
IWA5591	0	2	0	0	0	2	0	0	2	0	2	-1	2	0	1	0	0	2	2	0	2	-1	2	0	2	2	0	2	0	0	0	2	0	2	2	2	1	2	0	2	2	0	2	0	1	1	0	0	2
IWA6274	0	2	0	0	0	2	0	0	2	0	2	-1	2	0	-1	0	0	2	2	0	2	2	2	0	2	2	0	2	0	0	0	2	0	2	2	2	-1	2	0	2	2	0	2	0	-1	-1	0	0	2
IWA1926	0	2	0	0	0	2	0	0	2	0	2	2	2	0	2	0	0	2	2	0	2	2	2	0	2	2	0	2	0	0	0	2	0	2	2	-1	2	-1	0	2	-1	0	2	0	2	2	0	0	2
IWA1927	0	2	0	0	0	2	0	0	2	0	2	2	2	0	2	0	0	2	2	0	2	2	2	0	2	2	0	2	0	0	0	2	0	2	2	2	2	2	0	2	2	0	2	0	2	2	0	0	2
IWA599	0	2	0	0	0	2	0	0	2	0	2	2	2	0	-1	0	0	2	2	0	2	2	2	0	2	2	0	2	0	0	0	2	0	2	2	2	-1	2	0	2	2	0	2	0	-1	-1	0	0	2
IWA600	0	2	0	0	0	2	0	0	2	0	2	2	2	0	2	0	0	2	2	0	2	2	2	0	2	2	0	2	0	0	0	2	0	2	2	2	2	2	0	2	2	0	2	0	-1	-1	0	0	2
IWA6181	0	2	0	0	0	2	0	0	2	0	2	2	2	0	2	0	0	2	2	0	2	2	2	0	2	2	0	2	0	0	0	2	0	2	2	2	2	2	0	2	2	0	2	0	2	-1	0	0	2
IWA1384	2	2	0	0	0	2	0	0	2	0	2	-1	2	0	-1	0	0	2	2	0	2	2	2	0	2	2	0	2	0	0	0	2	0	2	2	2	-1	2	0	2	2	0	2	0	-1	-1	0	0	2
IWA986	2	2	0	0	0	2	0	0	2	0	2	-1	2	0	-1	0	0	2	2	0	2	2	2	0	2	2	0	2	0	0	-1	2	0	2	2	2	-1	2	0	2	2	0	2	0	-1	-1	0	0	2
IWA505	2	0	0	0	0	2	0	0	2	0	2	-1	2	0	-1	0	0	2	2	0	2	2	2	0	2	2	0	-1	0	0	0	2	2	2	2	2	-1	2	0	2	2	0	2	0	-1	-1	0	2	2
IWA3760	2	1	2	2	0	0	2	2	2	0	0	0	2	0	2	1	0	2	2	2	1	2	0	2	2	2	2	2	0	2	2	0	2	2	2	0	2	0	2	2	2	0	2	2	2	0	2	0	2
IWA7187	2	-1	2	2	0	0	2	2	2	0	0	0	2	0	2	-1	0	2	2	2	-1	2	0	2	2	2	2	2	0	2	2	0	2	2	2	0	2	0	2	2	2	0	2	2	2	0	2	0	2
IWA6802	2	-1	2	2	2	0	0	2	0	2	0	0	2	0	2	-1	0	0	2	2	-1	0	0	2	2	2	2	2	0	2	2	0	2	2	2	0	2	0	2	0	2	0	2	2	2	0	2	0	2
IWA6472	2	-1	2	2	2	0	0	2	0	2	0	0	2	0	2	-1	0	0	0	2	-1	0	0	2	2	2	2	2	0	2	-1	0	2	2	2	0	2	0	2	2	2	0	2	2	2	0	2	0	2
IWA3831	2	1	2	2	2	0	0	2	0	2	0	0	2	0	2	1	0	0	0	2	1	0	0	2	2	2	2	2	0	2	1	0	2	2	2	0	2	0	2	2	2	0	2	2	2	0	2	0	2
IWA3832	2	1	2	2	2	0	0	2	0	2	0	0	2	0	2	1	0	0	0	2	1	0	0	2	2	2	2	2	0	2	1	0	2	2	2	0	2	0	2	2	2	0	2	2	2	0	2	0	2
IWA4426	2	1	2	2	2	0	0	2	0	2	0	0	2	0	2	1	0	0	2	2	1	0	0	2	2	2	2	2	0	2	1	0	2	2	2	0	2	0	2	0	2	0	2	2	2	0	2	0	2
IWA274	2	2	2	2	2	0	0	2	0	2	0	0	2	2	2	2	0	0	2	2	0	0	0	2	2	2	2	2	0	2	0	0	2	2	2	0	2	0	2	0	0	-1	0	2	2	2	2	0	2
IWA6310	2	2	2	2	2	0	0	2	0	2	0	0	2	2	2	2	0	0	2	2	0	0	0	2	2	2	2	2	0	2	0	0	2	2	2	0	2	0	2	0	0	-1	0	2	2	2	2	0	2
IWA275	2	2	2	2	2	0	0	2	0	2	0	0	2	2	2	2	0	0	2	2	0	0	0	2	2	2	2	2	0	2	0	0	2	2	2	0	2	0	2	0	0	-1	0	2	2	2	2	0	2
IWA893	2	2	2	0	2	0	0	2	0	2	0	2	2	2	2	2	0	0	2	2	2	0	0	2	2	2	2	-1	0	2	0	0	2	2	0	0	0	0	2	0	0	2	0	2	2	2	2	0	2
IWA5727	2	2	2	0	2	2	0	2	0	0	0	2	2	2	2	2	0	0	2	2	2	0	0	2	2	2	2	2	0	2	0	0	2	2	0	0	0	0	2	0	0	2	0	2	2	2	2	0	2
IWA7769	2	2	2	0	2	2	0	2	0	0	0	2	2	2	2	2	0	0	2	2	2	0	0	2	2	2	2	2	0	2	0	0	2	2	0	0	0	0	2	0	0	2	0	2	2	2	2	0	2
IWA5132	2	2	2	0	2	2	0	2	0	0	0	2	2	2	2	2	0	0	2	2	2	0	1	2	2	2	2	2	0	2	0	0	2	2	0	0	0	0	2	0	0	2	0	2	2	2	2	0	2
IWA4043	2	2	2	0	2	2	0	2	0	0	0	2	2	2	2	2	0	0	2	2	2	0	0	2	2	2	2	2	0	2	0	0	2	2	0	0	0	0	2	0	0	2	0	2	2	2	2	0	2
IWA5644	2	2	2	0	2	2	0	2	0	0	0	2	2	2	2	2	0	0	2	2	2	0	0	2	2	2	2	2	0	2	0	0	2	2	0	0	0	0	2	0	0	2	0	2	2	2	2	0	2
IWA3727	2	2	2	0	2	2	0	2	0	0	0	2	2	2	2	2	0	0	2	2	2	0	0	2	2	2	2	2	0	2	0	0	2	2	0	0	0	0	2	0	0	2	0	2	2	2	2	0	2
IWA2954	2	2	2	0	2	2	0	2	0	0	0	2	2	2	2	2	0	0	2	2	2	0	-1	2	2	2	2	2	0	2	0	0	2	2	0	0	0	0	2	0	0	2	0	2	2	2	2	0	2
IWA3694	2	2	2	0	2	2	0	2	0	0	0	2	2	2	2	2	0	0	2	2	2	0	-1	2	2	2	2	2	0	2	0	0	2	2	0	0	0	0	2	0	0	2	0	2	2	2	2	0	2
IWA5841	2	2	2	0	2	2	0	2	0	0	0	2	2	2	2	2	0	0	2	2	2	0	0	2	2	2	2	2	0	2	0	0	2	2	0	0	0	0	2	0	0	2	0	2	2	2	2	0	2
IWA4584	2	2	2	0	2	2	0	2	0	0	0	2	2	2	2	2	0	0	2	2	2	0	0	2	2	2	2	2	0	2	0	0	2	2	0	0	0	0	2	0	0	2	0	2	2	2	2	0	2
IWA334	2	2	2	0	2	0	0	2	0	2	0	2	2	2	2	2	0	0	2	2	2	0	0	2	2	2	2	-1	0	2	0	0	2	2	0	0	0	0	2	0	0	2	0	2	2	2	2	0	2
IWA631	2	2	2	0	2	0	0	2	0	2	0	2	2	2	2	2	0	0	2	2	2	0	0	2	2	2	2	-1	0	2	0	0	2	2	0	0	0	0	2	0	0	2	0	2	2	2	2	0	2
IWA369	2	2	2	0	2	0	0	2	0	2	0	2	2	2	2	2	0	0	2	2	2	0	0	2	2	2	2	-1	0	2	0	0	2	2	0	0	0	0	2	0	0	2	0	2	2	2	2	0	2
IWA3187	2	2	2	0	2	0	0	2	0	2	0	2	2	2	2	2	0	0	2	2	2	0	0	2	2	2	2	-1	0	2	0	0	2	2	0	0	0	0	2	0	0	2	0	2	2	2	2	0	2
IWA65	2	2	2	0	2	0	0	2	0	2	0	2	2	2	2	2	0	0	2	2	2	0	0	2	2	2	2	1	0	2	0	0	2	2	0	0	0	0	2	0	0	2	0	2	2	2	2	0	2
IWA1264	2	2	2	0	2	0	0	2	0	2	0	2	2	2	2	2	0	0	2	2	2	0	0	2	2	2	2	-1	0	2	0	0	2	2	0	0	0	0	2	0	0	2	0	2	2	2	2	0	2
IWA529	2	2	2	0	2	0	0	2	0	2	0	2	2	2	2	2	0	0	2	2	2	0	0	2	2	2	2	-1	0	2	0	0	2	2	0	0	0	0	2	0	0	2	0	2	2	2	2	0	2
IWA370	2	2	2	0	2	0	0	2	0	2	0	2	2	2	2	2	0	0	2	2	2	0	0	2	2	2	2	1	0	2	0	0	2	2	0	0	0	0	2	0	0	2	0	2	2	2	2	0	2
IWA1265	2	2	2	0	2	0	0	2	0	2	0	2	2	2	2	2	0	0	2	2	2	0	0	2	2	2	2	1	0	2	0	0	2	2	0	0	0	0	2	0	0	2	0	2	2	2	2	0	2
IWA305	2	2	2	0	2	0	0	2	0	2	0	2	2	2	2	2	0	0	2	2	2	0	0	2	2	2	2	1	0	2	0	0	2	2	0	0	0	0	2	0	0	2	0	2	2	2	2	0	2
IWA1156	2	2	2	0	2	0	0	2	0	2	0	2	2	2	2	2	0	0	2	2	2	0	0	2	2	2	2	-1	0	2	0	0	2	2	2	0	0	0	2	0	0	2	0	2	2	2	2	0	2
IWA363	2	2	2	0	2	0	0	2	0	2	0	2	2	2	2	2	0	0	2	2	2	0	0	2	2	2	2	-1	0	2	0	0	2	2	2	0	0	0	2	0	0	2	0	2	2	2	2	0	2
IWA2576	2	2	2	0	2	0	0	2	0	2	0	2	2	2	2	2	0	0	2	2	2	0	0	2	2	2	2	2	0	2	0	0	2	2	2	0	0	0	2	0	0	2	0	2	2	2	2	0	2
IWA2693	2	2	2	0	2	2	0	2	0	0	0	2	2	2	2	2	0	0	2	2	2	0	0	2	2	2	2	2	0	2	0	0	2	2	0	0	0	0	2	0	0	2	0	2	2	2	2	0	2
IWA4583	2	2	2	0	2	2	0	2	0	0	0	2	2	2	2	2	0	0	2	2	2	0	0	2	2	2	2	2	0	2	0	0	2	2	0	0	0	0	2	0	0	2	0	2	2	2	2	0	2
IWA3318	2	2	2	0	2	2	0	2	0	0	0	2	2	2	2	2	0	0	2	2	2	0	0	2	2	2	2	2	0	2	0	0	2	2	0	0	0	0	2	0	0	2	0	2	2	2	2	0	2
IWA6936	2	2	2	0	2	2	0	2	0	0	0	2	2	2	2	2	0	0	2	2	2	0	0	2	2	2	2	2	0	2	0	0	2	2	0	0	0	0	2	0	0	2	0	2	2	2	2	0	2
IWA3900	2	2	2	0	2	2	0	2	0	0	0	2	2	2	2	2	0	0	2	2	2	0	0	2	2	2	2	2	0	2	0	0	2	2	0	0	0	0	2	0	0	2	0	2	2	2	2	0	2
IWA6569	2	2	2	0	2	2	0	2	0	0	0	2	2	2	2	2	0	0	2	2	2	0	0	2	2	2	2	2	0	2	0	0	2	2	0	0	0	0	2	0	0	2	0	2	2	2	2	0	2
IWA5645	2	2	2	0	2	2	0	2	0	0	0	2	2	2	2	2	0	0	2	2	2	0	0	2	2	2	2	2	0	2	0	0	2	2	0	0	0	0	2	0	0	2	0	2	2	2	2	0	2
IWA7990	2	2	2	0	2	2	0	2	0	0	0	2	2	2	2	2	0	0	2	2	2	0	-1	2	2	2	2	2	0	2	0	0	2	2	0	0	0	0	2	0	0	2	0	2	2	2	2	0	2
IWA3693	2	2	2	0	2	2	0	2	0	0	0	2	2	2	2	2	0	0	2	2	2	0	1	2	2	2	2	2	0	2	0	0	2	2	0	0	0	0	2	0	0	2	0	2	2	2	2	0	2
IWA7976	2	2	2	0	2	2	0	2	0	0	0	2	2	0	2	2	0	0	2	2	2	0	-1	2	2	2	2	2	0	2	0	0	2	2	0	0	0	0	2	0	0	2	0	2	2	2	2	0	2
IWA246	2	2	2	0	2	2	0	2	0	0	0	2	2	0	2	2	0	0	2	2	2	0	-1	2	2	2	2	2	0	2	0	0	2	2	0	0	2	0	2	0	0	2	0	2	2	2	2	0	2
IWA3232	2	2	2	0	2	2	2	2	0	0	0	2	2	0	2	2	0	0	2	2	2	0	0	2	2	2	0	2	0	2	0	0	2	2	0	0	2	0	2	0	0	2	0	2	2	2	2	0	2
IWA5867	2	2	2	0	2	2	2	2	0	0	0	2	2	0	2	2	0	0	2	2	2	0	-1	2	2	2	0	2	0	2	0	0	2	2	0	0	2	0	2	0	0	2	0	2	2	2	2	0	2
IWA6207	2	2	2	0	2	2	2	2	0	0	0	2	2	0	2	2	0	0	2	2	2	0	-1	2	2	2	0	2	0	2	0	0	2	2	0	0	2	0	2	0	0	2	0	2	2	2	2	0	2
IWA3843	2	2	2	0	2	2	2	2	0	0	0	2	2	0	2	2	0	0	2	2	2	0	1	2	2	2	0	2	0	2	0	0	2	2	0	0	2	0	2	0	0	2	0	2	2	2	2	0	2
IWA5844	2	2	2	0	2	2	2	2	0	0	0	2	2	0	2	2	0	0	2	2	2	0	1	2	2	2	0	2	0	2	0	0	2	2	0	0	2	0	2	0	0	2	0	2	2	2	2	0	2
IWA5860	2	2	2	0	2	2	2	2	0	0	0	2	2	0	2	2	0	0	2	2	2	0	-1	2	2	2	0	2	0	2	0	0	2	2	0	0	2	0	2	0	0	2	0	2	2	2	2	0	2
IWA208	2	2	2	0	2	2	2	2	0	0	0	2	2	0	2	2	0	0	2	2	2	0	-1	2	2	2	0	2	0	2	0	0	2	2	0	0	2	0	2	0	0	2	0	2	2	2	2	0	2
IWA497	2	2	2	0	2	2	2	2	0	0	0	2	2	0	2	2	0	0	2	2	2	0	-1	2	2	2	0	2	0	2	0	0	2	2	0	0	2	0	2	0	0	2	0	2	2	2	2	0	2
IWA6208	2	2	2	0	2	2	2	2	0	0	0	2	2	0	2	2	0	0	2	2	2	0	2	2	2	2	0	2	0	2	0	0	2	2	0	0	2	0	2	0	0	2	0	2	2	2	2	0	2
IWA2250	2	2	2	0	2	2	2	2	0	0	0	2	2	0	2	2	0	0	2	2	2	0	-1	2	2	2	0	2	0	2	0	0	2	2	0	0	2	0	2	0	0	2	0	2	2	2	2	0	2
IWA1802	2	0	2	0	2	2	2	2	0	0	0	2	2	0	2	2	0	0	0	2	2	0	-1	2	2	2	0	2	0	2	0	0	2	2	0	0	2	0	2	0	0	2	0	2	2	2	2	0	-1
IWA6866	2	0	2	0	2	2	2	2	0	0	0	2	2	0	2	2	0	0	0	2	2	0	1	2	2	2	0	2	0	2	0	0	2	2	0	0	2	0	2	0	0	2	0	2	2	2	2	0	1
IWA4063	2	0	2	0	2	2	2	2	0	0	0	2	2	0	2	2	0	0	0	2	2	0	-1	2	2	2	0	2	0	2	0	0	2	2	0	0	2	0	2	0	0	2	0	2	2	2	2	0	-1
IWA8113	2	0	2	0	2	2	2	2	0	0	0	2	2	0	2	2	0	0	0	2	2	0	1	2	2	2	0	2	0	2	0	0	2	2	0	0	2	0	2	0	0	2	0	2	2	2	2	0	1
IWA7682	2	0	2	0	2	2	2	2	0	0	0	2	2	0	2	2	0	0	0	2	2	0	1	2	2	2	0	2	0	2	0	0	2	2	0	0	2	0	2	0	0	2	0	0	2	2	2	0	1
IWA7718	2	0	2	0	2	2	2	2	0	0	0	2	2	0	2	2	0	0	0	2	2	2	1	2	2	2	0	2	0	2	0	0	2	2	0	0	2	0	0	0	0	1	0	0	0	2	2	0	1
IWA633	2	0	2	0	2	2	2	2	0	0	0	2	2	0	2	2	0	1	0	2	2	2	2	2	2	2	0	2	0	2	0	0	2	2	0	0	2	0	0	0	0	1	1	0	0	2	2	0	1
IWA4996	2	0	2	0	2	2	2	2	2	0	0	2	2	0	2	2	0	1	0	2	2	2	2	0	0	2	2	2	0	2	0	0	2	2	0	2	2	0	0	0	0	1	1	2	0	2	2	0	2
IWA6529	2	0	2	0	2	2	2	2	2	0	0	2	2	0	2	2	0	1	0	2	2	2	2	0	0	2	2	2	0	2	0	0	2	2	0	2	2	0	0	0	0	1	1	2	0	2	2	0	2
IWA7090	2	0	2	0	2	2	2	2	2	0	0	2	2	0	2	2	0	0	0	2	2	2	2	0	0	2	2	2	0	2	0	0	2	2	0	2	2	0	0	0	0	-1	-1	2	0	2	2	0	2
IWA5208	2	0	2	0	2	2	2	2	2	0	0	2	2	0	2	2	0	-1	0	2	2	2	2	0	0	2	0	2	0	2	0	0	2	2	0	2	2	0	0	0	0	-1	-1	2	0	2	2	0	2
IWA8186	2	0	2	0	2	2	2	2	2	0	0	2	2	0	2	2	0	-1	0	2	2	2	2	0	0	2	0	2	0	2	0	0	2	2	0	2	2	0	0	0	0	-1	-1	2	0	2	2	0	2
IWA5434	2	0	2	0	2	2	2	2	2	0	0	2	2	0	2	2	0	0	0	2	2	2	2	0	0	2	0	2	0	2	0	0	2	2	0	2	2	0	0	0	0	-1	0	2	0	2	2	0	2
IWA4837	2	0	2	0	2	2	2	2	0	0	0	2	2	0	2	2	0	0	0	2	2	2	2	2	0	2	0	2	0	2	0	0	2	2	0	0	2	0	0	0	0	-1	0	0	0	2	2	0	2
IWA1761	2	0	2	0	2	2	2	2	0	0	0	2	2	0	2	2	0	-1	0	2	2	2	2	2	0	2	0	2	0	2	0	0	2	2	0	-1	2	0	0	0	0	-1	-1	0	0	2	2	0	2
IWA8073	2	0	2	0	2	2	2	2	2	0	0	2	2	0	2	2	0	-1	0	2	2	2	2	0	0	2	0	2	0	2	0	0	2	2	0	2	2	0	0	0	0	-1	-1	2	0	2	2	0	2
IWA2752	2	0	2	0	2	2	2	2	2	0	0	2	2	0	2	2	0	-1	0	2	2	2	2	0	0	2	0	2	0	2	0	0	2	2	0	2	2	0	0	0	0	-1	-1	2	0	2	2	0	2
IWA3082	2	0	2	0	2	2	2	2	2	0	0	2	2	0	2	2	0	-1	0	2	2	2	2	0	0	2	0	2	0	2	0	0	2	2	0	2	2	0	0	0	0	-1	-1	2	0	2	2	0	2
IWA448	2	0	2	0	2	2	2	2	2	0	0	2	2	0	2	2	0	1	0	2	2	2	2	0	0	2	2	2	0	2	0	0	2	2	0	2	2	0	0	0	0	-1	1	-1	0	2	2	0	2
IWA4411	2	0	2	0	2	2	2	2	2	0	0	2	2	0	2	2	0	1	0	2	2	2	2	0	0	2	2	2	0	2	0	0	2	2	0	2	2	0	0	0	0	1	1	2	0	2	0	0	2
IWA4735	2	0	2	0	2	2	2	2	2	0	0	2	2	0	2	2	0	-1	0	2	2	2	2	0	0	2	2	2	0	2	0	0	2	2	0	2	2	0	0	0	0	-1	-1	2	0	2	0	0	2
IWA7660	2	0	2	0	2	2	2	2	2	0	0	2	2	0	2	2	0	0	0	2	2	2	2	0	0	2	2	2	0	2	0	0	2	2	0	2	2	0	0	0	0	-1	-1	2	0	2	0	0	2
IWA7749	2	0	2	0	2	2	2	2	2	0	0	2	2	0	2	2	0	0	0	2	2	2	2	0	0	2	2	2	0	2	0	0	2	2	0	2	2	0	0	0	0	-1	0	2	0	2	0	0	2
IWA1946	2	0	2	0	2	2	2	2	2	0	0	2	2	0	2	2	0	0	0	2	2	2	2	0	0	2	2	2	0	2	0	0	2	2	0	2	2	0	0	0	0	0	0	2	0	2	0	0	2
IWA1945	2	0	2	0	2	2	2	2	2	0	0	2	2	0	2	2	0	-1	0	2	2	2	2	0	0	2	2	2	0	2	0	0	2	2	0	2	2	0	0	0	0	-1	-1	2	0	2	0	0	2
IWA8248	2	0	2	0	2	2	2	2	2	0	0	2	2	0	2	2	0	-1	0	2	2	2	2	0	0	2	2	2	0	2	0	0	2	2	0	2	2	0	0	0	0	-1	-1	2	0	2	0	0	2
IWA689	2	0	2	0	2	2	2	2	2	0	0	2	2	0	2	2	0	1	0	2	2	2	2	0	0	2	2	2	0	2	0	0	2	2	0	2	2	0	0	0	0	-1	-1	2	0	2	0	0	2
IWA5526	2	0	2	0	2	2	2	2	2	0	0	2	2	0	2	2	0	-1	0	2	2	2	2	0	0	2	2	2	0	2	0	0	2	2	2	2	2	0	0	0	0	-1	-1	2	0	2	0	0	2
IWA3925	2	0	2	0	2	2	2	2	2	0	0	2	2	0	2	2	0	-1	0	2	2	2	2	0	0	2	2	2	0	2	0	0	2	2	0	2	2	0	0	0	0	-1	-1	2	0	2	0	0	2
IWA4672	2	0	2	0	2	2	2	2	2	0	0	2	2	0	2	2	0	-1	0	2	2	2	2	0	0	2	2	2	0	2	0	0	2	2	0	2	2	0	0	0	0	-1	-1	2	0	2	0	0	2
IWA4671	2	0	2	0	2	2	2	2	2	0	0	2	2	0	2	2	0	1	0	2	2	2	2	0	0	2	2	2	0	2	0	0	2	2	0	2	2	0	0	0	0	1	1	2	0	2	0	0	2
IWA7917	2	0	2	0	2	2	2	2	2	0	0	2	2	0	2	2	0	1	0	2	2	2	2	0	0	2	2	2	0	2	0	0	2	2	0	2	2	0	0	0	0	1	1	2	0	2	0	0	2
IWA2385	2	0	2	0	2	2	2	2	2	0	0	2	2	0	2	2	0	1	0	2	2	2	2	0	0	2	2	2	0	2	0	0	2	2	0	2	2	0	0	0	0	1	1	2	0	2	0	0	2
IWA5808	2	0	2	0	2	2	2	2	2	0	0	2	2	0	2	2	0	1	0	2	2	2	2	0	0	2	2	2	0	2	0	0	2	2	0	2	2	0	0	0	0	1	1	2	0	2	0	0	2
IWA477	2	0	2	0	2	2	2	2	2	0	0	2	2	0	2	2	0	-1	0	2	2	2	2	0	0	2	2	2	0	2	0	0	2	2	0	2	2	0	0	0	0	-1	-1	2	0	2	0	0	2
IWA6376	2	0	2	0	2	2	2	2	2	0	0	2	2	0	2	2	0	-1	0	2	2	2	2	0	0	2	2	2	0	2	0	0	2	2	0	2	2	0	0	0	0	-1	0	2	0	2	0	0	2
IWA3456	2	0	2	0	2	2	2	2	2	0	0	2	2	0	-1	2	0	0	0	2	2	2	2	0	0	2	2	2	0	2	0	0	2	2	2	2	2	0	0	0	0	0	0	2	0	2	0	0	2
IWA1421	2	0	2	0	2	2	2	2	2	0	0	2	2	0	2	2	0	-1	0	2	2	2	2	0	0	2	2	2	0	2	0	0	2	2	2	2	2	0	0	0	0	-1	-1	2	0	2	0	0	2
barc121	2	0	2	0	2	2	2	2	2	-1	0	2	2	0	2	-1	0	-1	0	2	2	2	2	0	0	2	2	2	0	2	0	0	2	2	2	2	2	0	-1	0	0	-1	1	2	0	2	0	0	2
IWA808	2	0	2	0	2	2	2	2	2	0	0	2	2	0	2	2	0	-1	0	2	2	2	2	0	0	2	2	2	0	2	0	0	2	2	2	2	2	0	0	0	0	-1	-1	2	0	2	0	0	2
IWA707	2	0	2	0	2	2	2	2	2	0	0	2	2	0	2	2	0	1	0	2	2	2	2	0	0	2	2	2	0	2	0	0	2	2	2	2	2	0	0	0	0	1	1	2	0	2	0	0	2
IWA810	2	0	2	0	2	2	2	2	2	0	0	2	2	0	2	2	0	1	0	2	2	2	2	2	0	2	2	2	0	2	0	0	2	2	2	2	2	0	0	0	0	1	1	2	0	2	0	0	2
IWA4845	2	0	2	0	2	2	2	2	2	0	0	2	2	0	2	2	0	1	0	2	2	2	2	0	0	2	2	2	0	2	0	0	2	2	2	2	2	0	0	0	0	-1	1	2	0	2	0	0	2
IWA4846	2	0	2	0	2	2	2	2	2	0	0	2	2	0	2	2	0	1	0	2	2	2	2	0	0	2	2	2	0	2	0	0	2	2	2	2	2	0	0	-1	0	1	1	2	0	2	0	0	2
IWA7549	2	0	2	0	2	2	2	2	2	0	0	2	2	0	2	2	0	1	0	2	2	2	2	0	0	2	2	2	0	2	0	0	2	2	2	2	2	0	0	0	0	1	1	2	0	2	0	0	2
IWA7755	2	0	2	0	2	2	2	2	2	0	0	2	2	0	2	2	0	-1	0	2	2	2	2	0	0	2	2	2	0	2	0	0	2	2	2	2	2	0	0	0	0	1	-1	2	0	2	0	0	2
IWA4109	2	0	2	0	2	2	2	2	2	0	0	2	2	0	2	2	0	0	0	2	2	2	2	0	0	2	2	2	0	2	0	0	2	2	2	2	2	0	0	0	0	0	0	2	0	2	0	0	2
IWA8403	2	0	2	0	2	2	2	2	2	0	0	2	-1	0	2	2	0	0	0	2	2	-1	2	0	0	2	2	2	0	2	0	0	2	2	2	2	2	0	0	0	0	0	0	2	0	2	0	0	2
IWA7756	2	0	2	0	2	2	2	2	2	0	0	2	2	0	2	2	0	-1	0	2	2	2	2	0	0	2	2	2	0	2	0	0	2	2	2	2	2	0	0	0	0	-1	-1	2	0	2	0	0	2
IWA6868	2	0	2	0	2	2	2	2	2	0	0	2	2	0	2	2	-1	2	0	2	2	2	2	-1	-1	2	2	2	0	2	-1	0	2	2	2	2	2	-1	-1	-1	-1	2	-1	2	-1	2	-1	-1	2
IWA1581	2	0	2	0	2	0	2	2	2	0	0	2	2	0	2	2	0	-1	0	2	2	2	2	0	0	2	2	2	0	2	0	0	2	2	2	2	2	0	2	0	0	-1	-1	2	0	2	0	0	2
IWA6562	2	0	2	0	2	0	2	2	2	0	0	2	2	0	2	2	0	1	0	2	2	2	2	0	0	2	2	2	0	2	0	0	2	2	2	2	2	0	2	0	0	1	1	2	0	1	0	0	0
IWA719	2	0	2	0	2	0	2	2	2	0	0	2	2	0	2	2	0	1	0	2	2	2	2	0	0	2	2	2	0	2	0	2	2	2	2	2	2	0	2	0	0	2	-1	2	0	-1	0	0	0
IWA5489	2	0	2	0	2	0	0	2	2	0	0	2	2	0	2	2	0	0	0	2	2	2	2	0	0	2	2	2	0	2	0	2	2	2	2	2	2	0	2	0	0	2	1	2	0	1	0	0	0
IWA6535	2	0	2	2	2	0	0	2	2	0	0	2	2	0	2	2	0	1	0	2	2	2	2	0	0	2	2	2	0	2	0	2	2	2	2	2	2	0	2	0	0	2	1	2	0	1	0	0	0
IWA5912	2	0	2	2	2	0	0	2	0	0	2	2	2	0	2	2	0	1	0	2	2	2	2	0	0	2	2	2	0	2	0	2	2	2	2	2	2	0	2	0	0	2	1	2	0	0	0	0	0
IWA5913	2	0	2	2	2	0	0	2	0	0	2	2	2	0	2	2	0	1	0	2	2	2	2	0	0	2	2	2	0	2	0	2	2	2	2	2	2	0	2	0	0	2	1	2	0	0	0	0	0
IWA7409	2	0	2	2	2	0	0	2	0	0	2	2	2	0	2	2	0	2	0	2	2	2	2	0	0	2	2	2	0	2	0	2	2	2	2	2	2	0	2	0	0	2	-1	2	0	0	0	0	0
IWA4196	2	0	2	2	2	0	0	2	0	0	2	2	2	0	2	2	0	2	0	2	2	2	2	0	0	2	2	2	0	2	0	2	2	2	2	2	2	0	2	0	0	2	2	2	0	0	2	0	0
IWA3562	2	0	2	2	2	0	0	2	0	0	-1	2	2	0	2	2	0	2	0	2	2	2	2	0	0	2	2	2	0	2	0	2	2	2	2	2	2	0	2	0	0	2	-1	2	0	0	2	0	0
IWA1032	2	0	2	2	2	0	0	2	0	0	1	2	2	0	2	2	0	2	0	2	0	2	2	0	0	2	2	2	0	0	0	2	2	2	2	2	2	0	2	0	0	2	1	2	0	0	2	0	0
IWA4620	-1	0	2	2	2	0	0	2	0	0	-1	2	2	0	2	2	2	2	0	2	0	2	2	0	0	2	2	2	0	0	0	2	2	2	2	2	2	0	2	0	0	2	0	2	0	0	2	0	2
IWA7407	-1	0	2	2	2	0	0	2	0	0	-1	2	2	0	2	2	2	2	0	2	0	2	2	0	0	2	2	2	0	0	0	2	2	2	2	2	2	0	2	0	0	2	0	2	0	0	2	0	2
IWA5167	1	0	2	2	2	0	0	2	0	0	-1	2	2	0	2	2	2	2	0	2	0	2	2	0	0	2	2	2	0	0	0	2	2	2	2	2	2	0	2	0	0	2	0	2	0	0	2	0	2
IWA4621	1	0	2	2	2	0	0	2	0	0	1	2	2	0	2	2	2	2	0	2	0	2	2	0	0	2	2	2	0	0	0	2	2	2	2	2	2	0	2	0	0	2	0	2	0	0	2	0	2
IWA3128	-1	0	2	2	2	0	0	2	0	0	-1	2	2	0	2	2	2	2	0	2	0	2	2	0	0	2	2	2	0	0	0	2	2	2	2	2	2	0	2	0	0	2	0	2	0	0	2	0	2
IWA7406	-1	0	2	2	2	0	0	2	0	0	0	2	2	0	2	2	2	2	0	2	0	2	2	0	0	2	2	2	0	0	0	2	2	2	2	2	2	0	2	0	0	2	0	2	0	0	2	0	2
IWA2270	-1	0	2	2	2	0	0	2	0	0	-1	2	2	0	2	2	2	2	0	2	0	2	2	0	0	2	2	2	0	0	0	2	2	2	2	2	2	0	2	0	0	2	0	2	0	0	2	0	2
IWA8297	0	0	2	2	2	0	0	2	0	0	0	2	2	0	2	2	2	2	0	2	0	2	2	0	0	0	2	2	0	0	0	2	2	2	2	2	2	0	2	0	0	2	0	2	0	0	2	0	0
IWA7325	0	0	2	2	2	0	0	2	0	0	0	2	2	0	2	2	2	2	0	2	0	2	2	0	0	2	0	2	0	0	2	0	2	2	2	2	2	0	0	0	0	2	2	2	2	0	2	0	0
IWA7027	-1	-1	2	2	2	0	0	2	0	0	-1	2	2	0	2	2	2	2	0	2	0	2	2	0	0	0	2	2	0	0	0	0	2	2	2	2	2	0	0	0	0	2	2	2	0	0	2	0	0
IWA7709	-1	0	2	2	2	0	0	2	0	0	-1	2	2	0	2	2	2	2	0	2	0	2	2	0	0	0	2	2	0	0	0	0	2	2	2	2	2	0	0	0	0	2	2	2	0	0	2	0	0
IWA1363	-1	0	2	2	2	0	0	2	0	0	-1	2	2	0	2	2	2	2	0	2	0	2	2	0	0	0	2	2	0	0	0	0	2	2	2	2	2	0	0	0	0	2	2	2	0	0	2	0	0
IWA7028	1	0	2	2	2	0	0	2	0	0	1	2	2	0	2	2	2	2	0	2	0	2	2	0	0	0	2	2	0	0	0	0	2	2	2	2	2	0	0	0	0	2	2	2	0	0	2	0	0
IWA8138	2	0	0	2	0	2	2	0	2	2	1	0	0	2	0	0	0	2	2	2	2	1	2	2	0	0	0	0	0	2	2	2	0	0	0	2	0	2	2	2	2	2	0	1	0	0	0	0	2
IWA1241	2	0	0	2	0	2	2	0	2	2	1	0	0	2	0	0	0	2	2	2	2	2	2	2	0	0	0	0	0	2	2	2	0	0	0	2	0	2	2	2	2	2	0	1	0	0	0	0	2
IWA4092	2	0	0	2	0	2	2	0	2	2	-1	0	0	2	0	0	0	2	2	2	2	-1	2	2	0	0	0	0	0	2	2	2	0	0	0	2	0	2	2	2	2	2	0	-1	0	0	0	0	2
IWA1315	2	0	0	2	0	2	2	0	2	2	2	0	0	2	0	0	0	2	2	2	2	2	2	2	0	0	0	0	0	2	2	2	0	0	0	2	0	2	2	2	2	2	0	2	0	0	0	0	2
IWA1437	2	0	0	2	0	2	2	0	2	2	2	0	0	2	0	0	0	2	2	2	2	2	2	2	0	0	0	0	0	2	2	2	0	0	0	2	0	2	2	2	2	2	0	2	0	0	0	0	2
IWA5389	2	0	0	2	0	2	2	0	2	2	-1	0	0	2	0	0	0	2	2	2	2	2	2	2	0	0	0	0	0	2	2	2	0	0	0	2	0	2	2	2	2	2	0	-1	0	0	0	0	2
IWA2105	2	0	0	2	0	2	2	0	2	2	0	0	0	2	0	0	0	2	2	2	2	2	2	2	0	0	0	0	0	2	2	2	0	0	0	2	0	2	2	2	2	2	0	-1	0	0	0	0	2
IWA1438	2	0	0	2	0	-1	-1	0	-1	2	0	0	0	2	0	0	0	-1	2	2	-1	-1	-1	2	0	0	0	0	0	2	-1	-1	0	0	0	-1	0	-1	2	-1	-1	-1	0	-1	0	0	0	0	2
IWA3965	2	0	0	2	0	2	2	0	2	2	-1	0	0	2	0	0	0	2	2	2	2	2	2	2	0	0	0	0	0	2	2	2	0	0	0	2	0	2	2	2	2	2	0	-1	0	0	0	0	2
IWA8177	2	0	0	2	0	2	2	0	2	2	0	0	0	2	0	0	0	2	2	2	2	2	2	2	0	0	0	0	0	2	2	2	0	0	0	2	0	2	2	2	2	2	0	-1	0	0	0	0	2
IWA7242	2	0	0	2	0	2	2	0	2	2	-1	0	0	2	0	0	0	2	2	2	2	-1	2	2	0	0	0	0	0	2	2	2	0	0	0	2	0	2	2	2	2	2	0	-1	0	0	0	0	2
IWA2893	2	0	0	2	0	2	2	0	2	2	-1	0	0	2	0	0	0	2	2	2	2	2	2	2	0	0	0	0	0	2	2	2	0	0	0	2	0	2	2	2	2	2	0	-1	0	0	0	0	2
IWA2894	2	0	0	2	0	2	2	0	2	2	-1	0	0	2	0	0	0	2	2	2	2	2	2	2	0	0	0	0	0	2	2	2	0	0	0	2	0	2	2	2	2	2	0	0	0	0	0	0	2
IWA3507	2	0	0	2	0	2	2	0	2	2	-1	0	0	2	0	0	0	2	2	2	2	-1	-1	2	0	0	0	0	0	2	2	2	0	0	0	0	0	2	2	2	2	2	0	-1	0	0	0	0	2
IWA4549	2	0	0	2	0	2	2	0	2	2	1	0	0	2	0	0	0	2	2	2	2	1	1	2	0	0	0	0	0	2	2	2	0	0	0	0	-1	2	2	2	2	2	0	1	0	0	0	0	2
IWA3572	2	0	0	2	0	2	2	0	2	2	1	0	0	2	0	0	0	2	2	2	2	1	1	2	0	0	0	0	0	2	2	2	0	0	0	0	0	2	2	2	2	2	0	1	0	0	0	0	2
IWA3508	2	0	0	2	0	2	2	0	2	2	1	0	0	2	0	0	0	2	2	2	2	1	1	2	0	0	0	0	0	2	2	2	0	0	0	0	0	2	2	2	2	2	0	-1	0	0	0	0	2
IWA3506	2	0	0	2	0	2	2	0	2	2	-1	0	0	2	0	0	0	2	2	2	2	-1	-1	2	0	0	0	0	0	2	2	2	0	0	0	0	0	2	2	2	2	2	0	-1	0	0	0	0	2
IWA809	2	0	0	2	0	2	2	0	0	2	0	0	0	2	0	0	0	2	2	2	2	-1	-1	2	0	0	0	2	0	2	2	-1	0	0	2	0	0	2	2	2	2	2	0	0	0	0	0	0	2
IWA7101	2	0	0	2	0	2	2	0	0	2	0	0	0	2	0	0	0	2	2	2	2	0	0	2	0	0	0	2	2	2	2	2	0	0	2	0	0	2	2	2	0	2	0	0	0	0	0	0	2
IWA7326	2	0	0	2	0	2	2	0	0	2	2	-1	0	2	0	0	0	2	2	2	2	-1	-1	2	0	0	0	2	2	2	2	2	0	0	2	0	0	2	2	2	0	2	0	0	0	0	0	0	2
IWA7100	2	0	0	2	0	2	2	0	0	2	-1	-1	0	2	0	0	0	2	2	2	2	-1	-1	2	0	0	0	2	2	2	2	2	0	0	2	0	0	2	2	2	0	2	0	0	0	0	0	0	2
IWA4516	2	0	0	2	0	2	2	0	0	2	1	1	0	2	0	0	0	2	2	2	2	1	1	2	0	0	0	2	2	2	2	2	0	0	2	0	0	2	2	2	0	2	0	0	0	0	0	0	2
IWA277	2	0	0	2	0	2	2	0	0	2	1	1	0	2	0	0	0	2	2	2	2	1	1	2	0	0	0	2	2	2	2	2	0	0	2	0	0	2	2	2	0	2	0	0	0	0	0	0	2
IWA479	2	0	0	2	0	2	2	0	0	2	1	1	0	2	0	0	0	2	2	2	2	1	1	2	0	0	0	2	2	2	2	2	0	0	2	0	0	2	2	2	0	2	0	0	0	0	0	0	2
IWA276	2	0	0	2	0	2	2	0	0	2	1	1	0	2	0	0	0	2	2	2	2	1	1	2	0	0	0	2	2	2	2	2	0	0	2	0	0	2	2	2	0	2	0	0	0	0	0	0	2
IWA2267	2	0	0	2	0	2	2	0	0	2	0	-1	0	2	0	0	0	2	2	2	2	-1	-1	2	0	0	0	2	2	2	2	2	0	0	2	0	0	2	2	2	0	2	0	0	0	0	0	0	2
IWA2529	2	0	0	2	0	2	2	0	0	2	-1	-1	0	2	0	0	0	2	2	2	2	-1	-1	2	0	0	0	2	2	2	2	2	0	0	2	0	0	2	2	2	0	2	0	0	0	0	0	2	2
IWA2747	2	0	0	2	0	2	2	0	0	2	-1	-1	0	2	0	0	0	2	2	2	2	-1	-1	2	0	0	0	2	2	2	2	2	0	0	2	0	0	2	2	2	0	2	0	0	0	0	0	2	2
IWA5158	2	0	0	0	-1	2	2	0	0	2	-1	-1	0	0	0	0	0	2	2	2	2	-1	2	2	0	0	0	2	2	2	2	2	0	0	-1	0	0	2	2	2	0	2	0	0	0	0	0	2	2
IWA6143	2	0	0	0	-1	2	2	0	0	2	-1	-1	0	0	0	0	0	2	2	2	2	-1	2	2	0	0	0	2	2	2	2	2	2	0	2	0	0	2	0	2	0	2	0	0	0	0	0	2	2
IWA2288	2	0	0	0	0	2	2	0	0	2	0	0	0	0	0	0	0	2	2	2	2	0	2	2	0	0	0	2	2	2	2	2	2	0	2	0	0	2	0	2	0	2	0	0	0	0	0	2	0
IWA311	2	0	0	0	-1	2	2	0	0	2	0	0	0	0	0	0	0	2	2	2	2	0	2	2	0	0	0	2	2	2	2	2	2	0	2	0	0	2	0	2	0	2	0	0	0	0	0	2	0
IWA3906	2	0	0	0	-1	2	2	0	0	2	0	-1	0	0	0	0	0	2	2	2	2	0	2	2	0	0	0	2	2	2	2	2	2	0	2	0	0	2	0	2	0	2	0	0	0	0	0	2	0
IWA3907	2	0	0	0	-1	2	2	0	0	2	0	-1	0	0	0	0	0	2	2	2	2	0	2	2	0	0	0	2	2	2	2	2	2	0	2	0	0	2	0	2	0	2	0	0	0	0	0	2	0
IWA626	2	0	0	0	0	2	2	0	0	2	0	-1	0	0	0	0	0	2	2	2	2	0	2	2	0	0	0	2	2	2	2	2	2	0	2	0	0	2	-1	2	0	2	0	0	0	0	0	2	0
IWA8232	2	0	0	0	-1	2	2	0	0	2	2	-1	0	0	0	0	0	2	2	2	2	0	2	2	0	-1	0	2	2	2	2	2	-1	0	2	0	0	2	2	2	0	2	0	0	0	0	0	2	0
IWA6322	2	0	0	0	-1	2	2	0	0	2	2	-1	0	0	0	0	0	2	2	2	2	0	2	2	0	-1	0	2	2	2	2	2	-1	0	2	0	0	2	2	2	0	2	0	0	0	0	0	2	0
IWA6667	2	0	0	0	-1	2	2	0	0	2	2	-1	0	0	0	0	0	2	2	2	2	0	2	2	0	-1	0	2	2	2	2	2	-1	0	2	0	0	2	2	2	0	2	0	0	0	0	0	2	0
IWA4362	2	0	0	0	-1	2	2	0	0	2	2	-1	0	0	0	0	0	2	2	2	2	0	2	2	0	0	0	2	2	2	2	2	2	0	2	0	0	2	2	2	0	2	0	0	0	0	0	2	0
IWA97	2	0	0	0	1	2	2	0	0	2	0	-1	0	0	0	0	0	2	2	2	2	0	2	2	0	0	0	2	2	2	2	2	2	0	2	0	0	2	0	2	0	2	0	0	0	0	0	2	0
IWA881	2	0	0	0	-1	2	2	0	0	2	0	-1	0	0	0	0	0	2	2	2	2	0	2	2	0	0	0	2	2	2	2	2	2	0	2	0	0	2	0	2	0	2	0	0	0	0	0	2	0
IWA7258	2	0	0	0	-1	2	2	0	0	2	0	-1	0	0	0	0	0	2	2	2	2	0	2	2	0	0	0	2	2	2	2	2	2	0	2	0	0	2	0	2	0	2	0	0	0	0	0	2	0
IWA3064	2	0	0	0	-1	2	2	0	0	2	0	-1	0	0	0	0	0	2	2	2	2	0	2	2	0	0	0	2	2	2	2	2	2	0	2	0	0	2	0	2	0	2	0	0	0	0	0	2	0
IWA4727	2	0	0	0	2	2	2	0	0	2	0	2	0	0	0	0	0	2	2	2	2	0	2	2	0	0	0	2	2	2	2	2	2	0	2	0	0	2	0	2	0	2	0	0	0	0	0	2	0
IWA3130	2	0	0	0	-1	2	2	0	0	2	0	2	0	0	0	0	0	2	2	2	2	0	2	2	0	0	0	2	2	2	2	2	2	0	2	0	0	2	0	2	0	2	0	0	0	0	0	2	2
IWA2534	2	0	0	0	2	2	2	0	0	2	2	2	0	0	0	0	0	2	2	2	2	-1	2	2	0	0	0	2	2	2	2	2	2	0	2	0	0	2	0	2	0	2	0	0	0	0	0	2	2
IWA3174	2	0	0	0	-1	2	2	0	0	2	0	-1	0	0	0	0	0	2	2	2	2	0	2	2	0	0	0	2	2	2	2	2	2	0	2	0	0	2	0	2	0	2	0	0	0	0	0	2	2
IWA8233	2	0	0	0	0	2	2	0	0	2	0	0	0	0	0	0	0	2	2	2	2	0	2	2	0	0	0	2	2	2	2	2	2	0	2	0	0	2	0	2	0	2	0	0	0	0	0	2	2
IWA1543	2	0	0	0	-1	2	2	0	0	2	0	0	0	0	0	0	0	2	2	2	2	0	2	2	0	0	0	2	2	2	2	2	2	0	2	0	0	2	0	2	0	2	0	0	0	0	0	2	2
IWA4	2	0	0	0	1	2	2	0	0	2	0	1	0	0	0	0	0	2	2	2	2	0	2	2	0	0	0	2	2	2	2	2	2	0	2	0	0	2	0	2	0	2	0	0	0	0	0	2	2
IWA3129	2	0	0	0	1	2	2	0	0	2	0	1	0	0	0	0	0	2	2	2	2	0	2	2	0	0	0	2	2	2	2	2	2	0	2	0	0	2	0	2	0	2	0	0	0	0	0	2	2
IWA4873	2	0	0	0	-1	2	2	0	0	2	1	1	0	0	0	0	0	2	2	2	2	1	2	2	0	0	0	2	2	2	2	2	2	0	2	0	0	2	0	2	0	2	0	0	0	0	0	2	2
IWA6414	2	0	0	0	-1	2	2	0	0	2	-1	-1	0	0	0	0	0	2	2	2	2	-1	2	2	0	0	0	2	2	2	2	2	2	0	2	0	0	2	0	2	0	2	0	0	0	0	0	2	2
IWA4188	2	0	0	0	-1	2	2	-1	0	2	0	-1	0	0	0	0	0	2	2	2	2	0	2	2	0	0	0	2	2	2	2	2	2	0	2	0	0	2	0	2	0	2	0	0	0	0	0	2	0
IWA2353	2	0	0	0	1	2	2	0	0	2	0	1	0	0	0	0	0	2	2	2	2	0	2	2	0	0	0	2	2	2	2	2	2	0	2	0	0	2	0	2	0	2	0	0	0	0	0	2	0
IWA4380	2	0	0	0	1	2	2	0	0	2	0	1	0	0	0	0	0	2	2	2	2	0	2	2	0	0	0	2	2	2	2	2	2	0	2	0	0	2	0	2	0	2	0	0	0	0	0	2	0
barc267	2	0	0	0	1	2	2	0	0	2	2	1	0	0	0	0	0	2	2	2	2	0	2	2	0	0	0	2	2	2	-1	2	2	0	2	0	0	2	0	2	0	2	0	0	0	0	0	2	0
IWA2964	2	0	0	0	1	2	2	0	0	2	0	1	0	0	0	0	0	2	2	2	2	0	2	2	0	0	0	2	2	2	2	2	2	0	2	0	0	2	0	2	0	2	0	0	0	0	0	2	0
IWA2996	2	0	0	0	-1	2	2	0	0	2	0	-1	0	0	0	0	0	2	2	2	2	0	2	2	0	0	0	2	2	2	2	2	2	0	2	0	0	2	0	2	0	2	0	0	0	0	0	2	0
IWA4145	2	0	0	0	-1	2	2	0	0	2	2	-1	0	0	0	0	0	2	2	2	2	0	2	2	0	0	0	2	2	2	2	2	2	0	2	0	0	2	2	2	0	2	0	0	0	0	0	2	0
IWA1261	2	0	0	0	-1	2	2	0	0	2	2	1	0	0	0	0	0	2	2	2	2	0	2	2	0	-1	0	2	2	2	2	2	-1	0	2	0	0	2	2	2	0	2	0	0	0	0	0	2	0
IWA660	2	0	0	0	1	2	2	0	0	2	2	1	0	0	0	0	0	2	2	2	2	0	2	2	0	1	0	2	2	2	2	2	1	0	2	0	0	2	2	2	0	2	0	0	0	0	0	2	0
IWA5103	2	0	0	0	1	2	2	0	0	2	2	1	0	0	0	0	0	2	2	2	2	0	2	2	0	1	0	2	2	2	2	2	1	0	2	0	0	2	2	2	0	2	0	0	0	0	0	2	0
IWA4535	2	0	0	0	1	2	2	0	0	2	2	0	0	0	0	0	0	2	2	2	2	0	2	2	0	-1	0	2	2	2	2	2	1	0	2	0	0	2	2	2	0	2	0	0	0	0	0	2	0
IWA4520	2	0	0	0	1	2	2	0	0	2	2	1	0	0	0	0	0	2	2	2	2	0	2	2	0	1	0	2	2	2	2	2	1	0	2	0	0	2	2	2	0	2	0	0	0	0	0	2	0
IWA6717	2	0	0	0	-1	2	2	0	0	-1	2	-1	0	0	0	2	0	2	0	2	2	0	0	2	0	-1	0	-1	2	2	2	2	0	0	2	0	0	2	2	2	0	2	2	0	0	0	0	2	0
IWA4005	2	0	0	0	0	2	2	0	0	-1	2	0	0	0	0	2	0	2	0	2	2	-1	0	2	0	0	0	0	2	2	2	2	0	0	2	0	0	2	2	2	0	2	2	2	0	0	0	2	0
IWA117	2	0	0	0	-1	2	2	0	0	-1	2	-1	0	0	0	2	0	2	0	2	2	-1	-1	2	0	-1	0	-1	2	2	2	2	0	0	2	0	0	2	2	2	0	2	2	2	0	0	0	2	0
IWA6400	2	0	0	0	-1	2	2	0	0	-1	2	0	0	0	0	2	0	2	0	2	2	-1	-1	2	0	-1	0	0	2	2	2	-1	0	0	2	0	0	2	2	2	0	2	2	2	0	0	0	2	0
IWA3986	2	0	0	0	-1	2	2	0	0	-1	2	-1	0	0	0	2	0	2	0	2	2	-1	-1	2	0	-1	0	-1	2	2	2	-1	0	0	2	-1	0	2	2	2	0	2	2	2	0	0	0	2	0
IWA6401	2	0	0	0	-1	2	2	0	0	-1	2	2	0	0	0	2	0	2	0	2	2	-1	-1	2	0	-1	0	-1	2	2	2	-1	0	0	2	2	0	2	2	2	0	2	2	2	0	0	0	2	0
IWA3987	2	0	0	0	2	2	2	0	0	-1	2	-1	0	0	0	2	0	2	0	2	2	-1	-1	2	0	-1	0	-1	2	2	2	-1	0	0	2	-1	0	2	2	2	0	2	2	2	0	0	0	2	0
IWA636	2	0	0	0	1	2	2	0	0	1	2	-1	0	0	0	2	0	2	0	2	2	1	1	2	0	1	0	1	2	2	2	1	0	0	2	-1	0	2	2	2	0	2	2	2	0	0	0	2	0
IWA6857	2	0	0	0	1	2	2	0	0	1	2	1	0	0	0	2	0	2	0	2	2	1	1	2	0	1	0	1	2	2	2	1	0	0	2	1	0	2	2	2	0	2	2	2	0	0	0	2	0
IWA1361	2	0	0	0	1	2	2	0	0	1	2	1	0	0	0	2	0	2	0	2	2	1	1	2	0	1	0	1	2	2	2	1	0	0	2	1	0	2	2	2	0	2	2	2	0	0	0	2	0
IWA3807	2	0	0	0	-1	2	2	0	0	2	2	-1	0	0	0	2	0	2	0	2	2	-1	-1	2	0	-1	0	-1	2	2	2	-1	0	0	2	-1	0	2	2	2	0	2	2	2	0	0	0	2	0
IWA3852	2	0	0	0	-1	2	2	0	0	2	2	0	0	0	0	2	0	2	0	2	2	-1	-1	2	0	-1	0	-1	2	2	2	-1	0	0	2	0	0	2	2	2	0	2	2	2	0	0	0	2	0
IWA3854	2	0	0	0	-1	2	2	0	0	2	2	0	0	0	0	2	0	2	0	2	2	2	0	2	0	-1	0	-1	2	2	2	-1	0	0	2	0	0	2	2	2	0	2	2	2	0	0	0	2	0
IWA4191	2	0	0	0	-1	2	2	0	0	2	2	-1	0	0	0	2	0	2	0	2	2	-1	-1	2	0	-1	0	-1	2	2	2	-1	0	0	2	-1	0	2	2	2	0	2	2	2	0	0	0	2	0
IWA4190	2	0	0	0	-1	2	2	0	0	2	2	-1	-1	0	0	2	0	2	0	2	2	2	-1	2	0	-1	0	-1	2	2	2	-1	0	0	2	2	0	2	2	2	0	2	2	2	0	0	0	2	0
IWA1420	2	0	0	0	-1	2	2	0	0	2	2	-1	0	0	0	2	0	2	0	2	2	-1	-1	2	0	-1	0	-1	2	2	2	-1	0	0	2	-1	0	2	2	-1	0	2	2	2	0	0	0	2	0
IWA3655	2	0	0	0	1	2	2	0	0	2	2	1	0	0	0	2	0	2	0	2	2	1	1	2	0	1	0	1	2	2	2	1	0	0	2	1	0	2	2	2	0	2	2	2	0	0	0	2	0
IWA5071	2	0	0	0	-1	2	2	0	0	2	2	-1	0	0	0	2	0	2	0	2	2	-1	-1	2	0	-1	0	-1	2	2	2	-1	0	0	2	-1	0	2	2	2	0	2	2	2	0	0	0	2	0
IWA832	2	0	0	0	-1	2	2	0	0	2	2	-1	0	0	0	2	0	2	0	2	2	-1	-1	2	0	-1	0	-1	2	2	2	-1	0	0	2	-1	0	2	2	2	0	2	2	2	0	0	0	2	0
IWA3812	2	0	0	0	-1	2	2	0	0	2	2	0	0	0	0	2	0	2	0	2	2	-1	-1	2	0	-1	0	-1	2	2	2	-1	0	0	2	-1	0	2	2	2	0	2	2	2	0	0	0	2	0
IWA306	2	0	0	0	-1	2	2	0	0	2	2	-1	0	0	0	2	0	2	0	2	2	-1	-1	2	0	-1	0	-1	2	2	2	-1	0	0	2	-1	0	2	2	2	0	2	2	2	0	0	0	2	0
IWA8387	2	0	0	0	-1	2	2	0	0	2	2	-1	0	0	0	2	0	2	0	2	2	-1	-1	2	0	-1	0	-1	2	2	2	-1	0	0	2	2	0	2	2	2	0	2	2	2	0	0	0	2	0
IWA1963	2	0	0	0	2	2	2	0	0	2	2	2	0	0	0	2	0	2	0	2	2	2	-1	2	0	2	0	2	2	2	2	-1	0	0	2	2	0	2	2	2	0	2	2	2	0	0	0	2	0
[truncated: 33 more rows]
[truncated: 101 more columns]
