# Supplementary material for: Resistance to Multiple Soil-Borne Pathogens of the Pacific Northwest, USA Is Colocated in a Wheat Recombinant Inbred Line Population
Source: G3 (Bethesda). 2017 Feb 1;7(4):1109–16. doi: 10.1534/g3.116.038604 (PMC5386859; doi:10.1534/g3.116.038604)
Supplement: Supplementary file 4 [file 1109FileS4.xlsx]

## Sheet: Table S4
Table S4. Trait identified speculative QTL using ICIM program in the LouAu RIL mapping population and calculated lsmeans from greenhouse experiements.
Trait	QTL	Chrm	QTL Pos.	Left Marker	Left Pos.	Right Marker	Right Pos.	LOD	PVE(%)	ADD	Allele
	name		(cM)								(Parent)
Pn-Count	QRlnn.wsu-2B	2B	30	IWA6462	26.5	IWA5464	30.5	2.194	2.9725	-0.4149	Louise
Pn-Score	QRlnn.wsu-4A	4A	3	IWA3864	0	IWA2170	4.5	2.2761	5.0444	-0.1792	Louise
Pt-Score	QRlnt.wsu-2B	2B	124	IWA6093	118.5	IWA3823	127.5	2.1292	6.2887	-0.2186	Louise
Fl-Stunt	QRs.wsu-2A	2A	66	IWA528	61.5	IWA5549	68.5	2.1721	5.9199	-1.3497	Louise
Fl-Stunt	QRs.wsu-7Ab	7A	16	IWA274	15.5	IWA6310	16.5	2.5122	7.4236	-1.5112	IWA8608077
Pn-Count	QRlnn.wsu-5A.1	5A.1	36	IWA6126	31.5	IWA2917	45.5	1.7556	2.479	-0.3783	IWA8608077
Pn-Count	QRlnn.wsu-3B	3B	68	IWA2119	66.5	IWA4039	74.5	1.8525	2.5335	-0.3823	Louise
Pn-Count	QRlnn.wsu-3D	3D	20	IWA4081	14.5	IWA4683	20	1.8889	2.6212	-0.3868	Louise
Pn-Count	QRlnn.wsu-2B	2B	57	IWA5059	53.5	IWA7951	60.5	1.9618	2.668	-0.394	Louise
Pn-Score	QRlnn.wsu-1B	1B	36	IWA2411	33.5	IWA2989	46.5	1.6002	3.4699	-0.1526	Louise
Pn-Score	QRlnn.wsu-7D	7D	86	IWA2273	77.5	IWA1902	86	1.6857	3.7368	-0.1532	Louise
Pn-Score	QRlnn.wsu-1D	1D	42	IWA1544	27.5	IWA4645	50.5	1.753	5.2511	-0.1811	Louise
Pt-Count	QRlnt.wsu.3A.1	3A.1	4	barc57	0	barc294	4.5	1.55	5.6	-0.52	IWA8608077
Fl-Stunt	QRs.wsu-3A.1	3A.1	46	IWA8127	40.5	IWA3939	48	1.7288	5.4918	-1.3326	Louise
Tl-Stunt	QRs.wsu-5A.1	5A.1	132	IWA5368	125.5	IWA4970	133.5	1.8581	5.4007	-1.2362	IWA8608077
Fl-Stunt	QRs.wsu-7Aa	7A	45	IWA5645	39.5	IWA7990	54.5	1.5124	4.1502	-1.1448	Louise
PVE= percent variation explained by the QTL for the designated trait
ADD= additive effect of the identified allele for the QTL
