# Supplementary material for: Resistance to Multiple Soil-Borne Pathogens of the Pacific Northwest, USA Is Colocated in a Wheat Recombinant Inbred Line Population
Source: G3 (Bethesda). 2017 Feb 1;7(4):1109–16. doi: 10.1534/g3.116.038604 (PMC5386859; doi:10.1534/g3.116.038604)
Supplement: Supplementary file 5 [file 1109FileS5.xlsx]

## Sheet: Table S5
Table S5. Oligo sequence from the Illumina wheat 9K SNP chip for which significant QTL were identified. The SNPs are indicated by [/] and the SNP associated with soil-borne pathogen resistance are underlined. Forward (F:) and reverse (R:) primer sequence are given for SSR markers for which significant QTL were identified.
Marker	Type	Oligo sequence
IWA2743	SNP	CTTGCTCCTAGTCTTGCTCGATTCAACTGATGGCAATCGGCGCAGCATTTTGAGAGCACCGTTGCTGSCCTTTTCTTTACGGAAAACTTCTATCCACATA[T/C]TGACCAACTGGCGAGCTATGGCACGAATATCTCGACTAGTATGCACACAGACCTTTTCCTTTACAGTCCTCCCAATTCCAGACAAGCGAACAGCTACCAG
IWA3193	SNP	GGTGACAAAGTCATAGTCGAATATCGCGTATCTGCATTCATTGGTGGGGAGGCTAGCAGC[A/G]AAATCCTCGTAGTTCAGGGCAGGCTCGCCGACCTTCTCCACAACAACCATCTTCTTCTTG
IWA3363	SNP	CTGCTCTGATGCTCCCATGACTTCGAAGACGATCGTCAATTTCGACATGAGGGGAAGGTCGTCCTTATCTATGCTGTTGTCTACGACCAGCAGGTAATG[T/C]TCAAGTGCAACTATGCTGATAATTTGCCAAAAAATCTGATGGCTACGATGCTCTTTGGGGTGCCAAGCAGTAACTCCAAGGTCAAGCTTCAGTATTTATT
IWA3702	SNP	CTTCCCAATGATTTGAAAGGGTCTGAAGCCACCCATATATTTATTTTCTC[A/C]TCTAAAACGCTTTCAGGCCTTGTGCTGATCCATACCGGTGGTTTTCGTGC
IWA4046	SNP	TGGAGCTGTTGCGTGCCAGCCTTCCTCACACAAATGAGTATCAGCGCAAGCAGTTGCTCAGTTTCGCTCAGCGCACTGTGCCTGTCAACAGCTCTAGTTC[T/C]CATGGGTCTGGTAATGTGCCGATGGCATCAGAATATGTCCAGAGCTGAAATAGAAGAACAGAGCTGCTTTTCATAATCTATATACTTGATATGGTTCTTG
IWA4627	SNP	GAGATTCGTCATCGTGCCACACATCATGCTCATCTTGGAGATTTTCATTCTCCCTGTCATCATCCTCCACGATTTCGCTGTGTAACTCCTCTGCATTATC[T/C]TCCCAATTTCTGTCAGAATTTTCTGCGGTTTCATTGGGCCACCTATCAAGCCTGACATCCAAAGATGGCTGCCAAAATATTGTCTCACGTTCTGTCTCAT
IWA6874	SNP	AAGTAGAGATCTGCTTCTTTTCGATGTTACCTGGCTTTTTGCTAGTTTTTAGTATGCTTGGTCCAGGCCTTGGATTATCTTGGTCGACTTTTCTATCTCC[T/C]GACTTCACAGAACTATCAGGCCTTGGTGATAAAGGTGGTTTCTGAAGAATAAAAGAAGGCCTTCTTTCTAAGAAACTCTTATCGCTCATCGGCTTCAACA
IWA7878	SNP	GTTTTGCGAATTTTATAGGTCATTCTTTCGTTTGTACATGGACTGAGTGCTGTGTGCTGCTTGCAAGGTCCTAATATGCTCTAGCTTGTTTTGTGATTGT[T/C]CATATGTGTATGGTTTTYYTCGGTTTTGGTTTTATTTACTATGTGTATGGCAGCCCCCGGTATCTTTGGAAGGTCATCTACACTGTCG
IWA8424	SNP	TCCCTCATTGTGGTTGTACAGCACATATTCGTTGTAGGTAGGAGCAAACTGCATGAGRAT[A/G]GAGCCGATTAGACCAAGATACATGCAAGGCACAGTAAACAAGAATGTAGTTTCCTTCAGC
barc319	SSR	F: GCAGAGCTACGGCAATGT
		R: GCGTAAGTCCCGGAAGTAACAGAA
